# Supplementary material for: Quantitative Analysis of the Proteome and the Succinylome in the Thyroid Tissue of High-Fat Diet-Induced Hypothyroxinemia in Rats
Source: Int J Endocrinol. 2020 Jul 23;2020:3240198. doi: 10.1155/2020/3240198 (PMC7396117; doi:10.1155/2020/3240198)
Supplement: Supplementary Materials — Supplementary Table S1: fatty acids composition of diets. Supplementary Figure S1: Pearson's correlation coefficient and quality control of validation of MS/MS data. Supplementary Table S2: all annotated proteins identified and differentially expressed proteins in quantitative proteome of rat thyroid tissues; S2: HFD group and S1: CD group, each group of three biological repetitions. Supplementary Table S3: all annotated succinylated proteins and significantly differential lysine succinylation in quantitative succinylome of rat thyroid tissues. S2: HFD group and S1: CD group, each group of three biological repetitions. [file 3240198.f1.zip]

Archive with 3 entries (3 files):
- 3240198.f1/Supplementary Materials_Table S1, Figure S1.docx
- 3240198.f1/Supplementary Table S2.xlsx
- 3240198.f1/Supplementary Table S3.xlsx
