# Supplementary material for: Quantitative Analysis of the Proteome and the Succinylome in the Thyroid Tissue of High-Fat Diet-Induced Hypothyroxinemia in Rats
Source: Int J Endocrinol. 2020 Jul 23;2020:3240198. doi: 10.1155/2020/3240198 (PMC7396117; doi:10.1155/2020/3240198)
Supplement: Supplementary Materials — Supplementary Table S1: fatty acids composition of diets. Supplementary Figure S1: Pearson's correlation coefficient and quality control of validation of MS/MS data. Supplementary Table S2: all annotated proteins identified and differentially expressed proteins in quantitative proteome of rat thyroid tissues; S2: HFD group and S1: CD group, each group of three biological repetitions. Supplementary Table S3: all annotated succinylated proteins and significantly differential lysine succinylation in quantitative succinylome of rat thyroid tissues. S2: HFD group and S1: CD group, each group of three biological repetitions. [file 3240198.f1.zip › 3240198.f1/Supplementary Table S2.xlsx]

## Sheet: Annotation_Combine
Protein accession	Protein description	Gene name	Sequence coverage [%]	Mol. weight [kDa]	Score	MS/MS Counts	Peptides	Unique peptides	MS/MS Count S1-1	MS/MS Count S2-1	MS/MS Count S1-2	MS/MS Count S2-2	MS/MS Count S1-3	MS/MS Count S2-3	Peptides S1-1	Peptides S2-1	Peptides S1-2	Peptides S2-2	Peptides S1-3	Peptides S2-3	Unique peptides S1-1	Unique peptides S2-1	Unique peptides S1-2	Unique peptides S2-2	Unique peptides S1-3	Unique peptides S2-3	LFQ intensity S1-1	LFQ intensity S1-2	LFQ intensity S1-3	LFQ intensity S2-1	LFQ intensity S2-2	LFQ intensity S2-3	S1-1	S2-1	S1-2	S2-2	S1-3	S2-3	S2/S1 Ratio	S2/S1 P value	Subcellular localization	Biological Process	Cellular Component	Molecular Function	KEGG KO No.	KEGG Gene	KEGG pathway	IPR ID	Domain description
P06882	Thyroglobulin	Tg	39.3	304.64	323.31	3331	95	95	513	564	547	557	560	590	92	95	92	93	92	91	92	95	92	93	92	91	313650000000	320100000000	307320000000	445180000000	431850000000	450550000000	0.83	1.177	0.847	1.142	0.813	1.192	1.411	4.1193e-05	extracellular	hormone biosynthetic process; regulation of biological quality; cellular aromatic compound metabolic process; organic hydroxy compound metabolic process; response to abiotic stimulus; response to oxygen-containing compound; single-organism process; biosynthetic process; response to external biotic stimulus; response to stimulus; cellular metabolic process; response to other organism; establishmen…	intracellular organelle; extracellular space; extracellular region part; endoplasmic reticulum; cytoplasm; macromolecular complex; endomembrane system; intracellular part; cell; extracellular region; intracellular membrane-bounded organelle; organelle; intracellular; cell part; perinuclear region of cytoplasm; protein complex; membrane-bounded organelle; Golgi apparatus; cytoplasmic part;	identical protein binding; receptor binding; chaperone binding; protein homodimerization activity; binding; macromolecular complex binding; ion binding; protein dimerization activity; hormone activity; anion binding; protein binding; protein complex binding;	K10809	TG; thyroglobulin	rno05320 Autoimmune thyroid disease - Rattus norvegicus (rat); rno04918 Thyroid hormone synthesis - Rattus norvegicus (rat);	IPR011641; IPR029058; IPR002018; IPR000716;	Tyrosine-protein kinase ephrin type A/B receptor-like; Alpha/Beta hydrolase fold; Carboxylesterase, type B; Thyroglobulin type-1;
P02770	Serum albumin	Alb	50.5	68.73	323.31	775	32	2	127	126	144	118	134	126	31	31	32	32	32	31	2	2	2	2	2	2	65450000000	64520000000	66330000000	54523000000	58744000000	58188000000	1.068	0.89	1.053	0.958	1.082	0.949	0.873	0.0043428	extracellular	regulation of cell death; regulation of biological quality; killing by symbiont of host cells; single-organism process; regulation of circadian sleep/wake cycle, non-REM sleep; multi-organism cellular process; modification of morphology or physiology of other organism; disruption by symbiont of host cell; establishment of localization; regulation of blood vessel diameter; response to external sti…	extracellular matrix; extracellular space; extracellular region part; proteinaceous extracellular matrix; macromolecular complex; protein complex; extracellular region; extracellular matrix component; basement membrane;	DNA binding; toxic substance binding; ion binding; organic acid binding; protein binding; drug binding; monocarboxylic acid binding; zinc ion binding; cofactor binding; pyridoxal phosphate binding; heterocyclic compound binding; organic cyclic compound binding; carboxylic acid binding; transition metal ion binding; binding; nucleic acid binding; lipid binding; metal ion binding; cation binding; a…	K16141	ALB; serum albumin	rno04918 Thyroid hormone synthesis - Rattus norvegicus (rat);	IPR020858; IPR014760;	Serum albumin-like; Serum albumin, N-terminal;
P01946	Hemoglobin subunit alpha-1/2	Hba1	91.5	15.328	323.31	372	11	2	58	58	79	57	62	58	10	10	10	11	10	11	2	2	2	2	1	2	54301000000	52690000000	57226000000	48981000000	56810000000	55535000000	1.001	0.903	0.971	1.047	1.055	1.024	0.982	0.745	cytoplasm	regulation of blood pressure; oxygen transport; regulation of biological quality; gas transport; system process; regulation of sensory perception; negative regulation of blood pressure; single-organism process; multicellular organismal process; regulation of multicellular organismal process; establishment of localization; transport; regulation of biological process; single-organism localization; …	cell part; intracellular; hemoglobin complex; cytoplasm; macromolecular complex; intracellular part; cytosolic part; protein complex; cell; cytosol; synapse; cytoplasmic part;	iron ion binding; oxygen binding; ion binding; substrate-specific transporter activity; protein binding; amide binding; heterocyclic compound binding; organic cyclic compound binding; heme binding; beta-amyloid binding; transition metal ion binding; peptide binding; binding; metal ion binding; cation binding; oxygen transporter activity; tetrapyrrole binding; transporter activity;	K13822	HBA; hemoglobin subunit alpha	rno05143 African trypanosomiasis - Rattus norvegicus (rat); rno05144 Malaria - Rattus norvegicus (rat);	IPR009050; IPR000971; IPR012292;	Globin-like; Globin; Globin/Protoglobin;
P60711	Actin, cytoplasmic 1	Actb	56.3	41.736	323.31	533	16	1	89	87	99	82	90	86	15	16	16	16	16	16	1	1	1	1	1	1	48135000000	48033000000	40723000000	39687000000	35469000000	39136000000	1.15	0.948	1.147	0.847	0.973	0.935	0.835	0.053997	cytoskeleton	cellular component organization; single-multicellular organism process; camera-type eye development; response to abiotic stimulus; cellular developmental process; neuron development; cellular component morphogenesis; neurogenesis; single-organism process; response to stimulus; cell development; cell morphogenesis involved in differentiation; anatomical structure morphogenesis; response to mechani…	membrane; cell junction; cell periphery; cytoplasm; macromolecular complex; intracellular part; cell; actin filament bundle; asymmetric synapse; organelle part; non-membrane-bounded organelle; cytoskeleton; focal adhesion; intracellular; cell part; postsynaptic density; adherens junction; neuron projection; stress fiber; cell-substrate junction; actomyosin; neuron part; neuron to neuron synapse; …	ATP binding; nucleoside phosphate binding; protein kinase binding; nucleoside binding; ion binding; protein binding; nucleotide binding; kinase binding; organic cyclic compound binding; heterocyclic compound binding; ribonucleoside binding; carbohydrate derivative binding; ribonucleotide binding; binding; purine ribonucleoside binding; anion binding; purine ribonucleotide binding; adenyl ribonucl…	K05692	ACTB_G1; actin beta/gamma 1	rno04510 Focal adhesion - Rattus norvegicus (rat); rno05416 Viral myocarditis - Rattus norvegicus (rat); rno04530 Tight junction - Rattus norvegicus (rat); rno04971 Gastric acid secretion - Rattus norvegicus (rat); rno05418 Fluid shear stress and atherosclerosis - Rattus norvegicus (rat); rno04390 Hippo signaling pathway - Rattus norvegicus (rat); rno05205 Proteoglycans in cancer - Rattus norvegi…
P06761	78 kDa glucose-regulated protein	Hspa5	44.6	72.346	323.31	597	30	28	103	101	113	90	101	89	29	30	30	29	30	28	27	28	28	27	28	26	21788000000	20394000000	22663000000	19112000000	19073000000	18252000000	1.078	0.945	1.009	0.944	1.121	0.903	0.87	0.0174643	endoplasmic reticulum	single organism signaling; regulation of biological quality; regulation of cell death; positive regulation of cell migration; positive regulation of cellular protein metabolic process; neuron death; brain development; response to organophosphorus; negative regulation of cellular response to transforming growth factor beta stimulus; cellular response to cytokine stimulus; cellular metabolic proces…	smooth endoplasmic reticulum; membrane; nuclear outer membrane-endoplasmic reticulum membrane network; extracellular region part; endoplasmic reticulum; cytoplasmic vesicle; cell periphery; cell junction; vesicle; cytoplasm; intrinsic component of membrane; macromolecular complex; intracellular part; COP9 signalosome; cell; organelle part; pigment granule; membrane-enclosed lumen; extracellular e…	nucleoside phosphate binding; ubiquitin protein ligase binding; hydrolase activity, acting on acid anhydrides; protein binding; hydrolase activity; ATPase activity; heterocyclic compound binding; organic cyclic compound binding; pyrophosphatase activity; ribonucleotide binding; catalytic activity; binding; purine ribonucleoside binding; cadherin binding; anion binding; adenyl ribonucleotide bindi…	K09490	HSPA5; heat shock 70kDa protein 5	rno03060 Protein export - Rattus norvegicus (rat); rno04141 Protein processing in endoplasmic reticulum - Rattus norvegicus (rat); rno05020 Prion diseases - Rattus norvegicus (rat); rno04612 Antigen processing and presentation - Rattus norvegicus (rat); rno04918 Thyroid hormone synthesis - Rattus norvegicus (rat);	IPR029048; IPR029047;	Heat shock protein 70kD, C-terminal domain; Heat shock protein 70kD, peptide-binding domain;
A0A0A0MY09	Endoplasmin	Hsp90b1	37.7	92.899	323.31	569	28	27	100	93	95	84	99	98	27	26	26	25	27	25	26	25	25	25	26	25	19952000000	18623000000	17652000000	15436000000	16944000000	15550000000	1.149	0.889	1.073	0.976	1.017	0.896	0.852	0.028424	endoplasmic reticulum	cellular component biogenesis; regulation of cell death; response to organophosphorus; single-organism process; ERAD pathway; cellular metabolic process; protein transport; establishment of localization; protein folding; actin cytoskeleton organization; metabolic process; establishment of localization in cell; ubiquitin-dependent ERAD pathway; cellular component assembly; response to endogenous s…	membrane; nuclear outer membrane-endoplasmic reticulum membrane network; extracellular region part; endoplasmic reticulum; cell junction; cell periphery; vesicle; cytoplasm; macromolecular complex; intracellular part; cell; organelle part; extracellular exosome; membrane-enclosed lumen; focal adhesion; intracellular organelle lumen; membrane part; cell part; intracellular; adherens junction; extr…	nucleoside phosphate binding; protein phosphatase binding; receptor binding; protein binding; heterocyclic compound binding; organic cyclic compound binding; ribonucleotide binding; binding; purine ribonucleoside binding; anion binding; phosphatase binding; adenyl ribonucleotide binding; adenyl nucleotide binding; low-density lipoprotein particle receptor binding; purine nucleotide binding; purin…	K09487	HSP90B; heat shock protein 90kDa beta	rno04151 PI3K-Akt signaling pathway - Rattus norvegicus (rat); rno04915 Estrogen signaling pathway - Rattus norvegicus (rat); rno05418 Fluid shear stress and atherosclerosis - Rattus norvegicus (rat); rno04657 IL-17 signaling pathway - Rattus norvegicus (rat); rno05215 Prostate cancer - Rattus norvegicus (rat); rno05200 Pathways in cancer - Rattus norvegicus (rat); rno04141 Protein processing in …	IPR020575; IPR020568; IPR003594;	Heat shock protein Hsp90, N-terminal; Ribosomal protein S5 domain 2-type fold; Histidine kinase-like ATPase, C-terminal domain;
Q6IRK9	Carboxypeptidase Q	Cpq	39.6	52.041	320.9	413	12	12	69	70	74	66	70	64	11	11	12	12	12	12	11	11	12	12	12	12	12957000000	12965000000	14904000000	13202000000	12217000000	16354000000	0.941	0.959	0.942	0.887	1.083	1.188	1.023	0.83334	endoplasmic reticulum	regulation of biological quality; peptide metabolic process; cellular aromatic compound metabolic process; organic hydroxy compound metabolic process; single-organism process; response to stimulus; cellular metabolic process; organic substance metabolic process; response to wounding; metabolic process; cellular modified amino acid metabolic process; peptide catabolic process; cellular catabolic p…	intracellular organelle; extracellular space; extracellular region part; endoplasmic reticulum; vesicle; cytoplasm; endomembrane system; intracellular part; cell; extracellular region; intracellular membrane-bounded organelle; organelle; extracellular exosome; intracellular; cell part; lysosome; extracellular vesicle; vacuole; Golgi apparatus; membrane-bounded organelle; extracellular organelle; …	carboxypeptidase activity; peptidase activity; exopeptidase activity; ion binding; metalloexopeptidase activity; protein dimerization activity; protein binding; hydrolase activity; metallopeptidase activity; identical protein binding; catalytic activity; binding; protein homodimerization activity; metallodipeptidase activity; metal ion binding; peptidase activity, acting on L-amino acid peptides;…	K01302			IPR007484;	Peptidase M28;
A0A0H2UHM5	Protein disulfide-isomerase	Pdia3	49.4	57.078	315.75	386	25	25	63	61	76	59	67	60	24	23	24	24	25	24	24	23	24	24	25	24	11785000000	12825000000	12468000000	12076000000	9334900000	11165000000	1.015	1.04	1.105	0.804	1.074	0.962	0.879	0.156584	endoplasmic reticulum	regulation of cellular process; regulation of cell death; regulation of biological quality; regulation of signaling; cell redox homeostasis; regulation of programmed cell death; single-organism cellular process; positive regulation of cellular process; positive regulation of apoptotic process; cellular homeostasis; single-organism process; positive regulation of extrinsic apoptotic signaling path…	intracellular organelle; endoplasmic reticulum; extracellular region part; cell junction; cytoplasm; vesicle; anchoring junction; endomembrane system; intracellular part; cell; extracellular region; organelle; extracellular exosome; intracellular membrane-bounded organelle; nucleus; focal adhesion; myelin sheath; intracellular; cell part; adherens junction; extracellular vesicle; cell surface; ce…	organic cyclic compound binding; heterocyclic compound binding; intramolecular oxidoreductase activity, transposing S-S bonds; RNA binding; isomerase activity; catalytic activity; binding; nucleic acid binding; intramolecular oxidoreductase activity; protein disulfide isomerase activity;	K08056	PDIA3; protein disulfide isomerase family A, member 3 [EC:5.3.4.1]	rno04141 Protein processing in endoplasmic reticulum - Rattus norvegicus (rat); rno04612 Antigen processing and presentation - Rattus norvegicus (rat);	IPR005788; IPR013766; IPR012336;	Disulphide isomerase; Thioredoxin domain; Thioredoxin-like fold;
A0A0G2QC06	Serotransferrin	Tf	41.1	107.41	323.31	393	41	11	66	70	71	60	67	59	40	39	40	41	40	38	10	9	11	11	11	9	10084000000	9667900000	9787100000	9769900000	9743700000	9035300000	1.042	1.009	0.999	1.006	1.011	0.933	0.966	0.28954	plasma membrane	regulation of vesicle-mediated transport; regulation of cellular process; single organism signaling; single-multicellular organism process; regulation of biological quality; divalent inorganic cation transport; ferrous iron import into cell; positive regulation of endocytosis; metal ion transport; single-organism process; iron ion transport; response to stimulus; multicellular organismal homeosta…	basolateral plasma membrane; membrane; extracellular space; extracellular region part; external side of plasma membrane; apical plasma membrane; extrinsic component of membrane; cytoplasmic vesicle; cell periphery; cytoplasm; vesicle; intrinsic component of membrane; macromolecular complex; intracellular part; cell; early endosome; recycling endosome; extracellular exosome; plasma membrane region…	iron ion binding; nucleoside phosphate binding; receptor binding; nucleoside binding; ion binding; protein binding; nucleotide binding; heterocyclic compound binding; organic cyclic compound binding; ribonucleoside binding; carbohydrate derivative binding; transition metal ion binding; ribonucleotide binding; binding; purine ribonucleoside binding; cation binding; metal ion binding; purine ribonu…	K14736	TF; transferrin	rno04216 Ferroptosis - Rattus norvegicus (rat); rno04978 Mineral absorption - Rattus norvegicus (rat); rno04066 HIF-1 signaling pathway - Rattus norvegicus (rat);	IPR027417; IPR001156;	P-loop containing nucleoside triphosphate hydrolase; Transferrin-like domain;
P68035	Actin, alpha cardiac muscle 1	Actc1	45.4	42.019	264.73	149	14	0	28	24	27	19	28	23	14	14	14	14	14	14	0	0	0	0	0	0	8429000000	8655900000	8530900000	4941400000	6124700000	7208400000	1.152	0.676	1.183	0.837	1.166	0.985	0.713	0.065282	cytoskeleton	cellular component biogenesis; actin filament-based movement; tissue migration; regulation of cell death; muscle system process; actin-mediated cell contraction; muscle tissue morphogenesis; cellular developmental process; cellular component morphogenesis; single-organism process; tissue morphogenesis; actin cytoskeleton organization; heart development; cellular component assembly; positive regul…	membrane; extracellular space; extracellular region part; cell junction; myofibril; vesicle; cytoplasm; supramolecular fiber; intracellular part; actin-based cell projection; supramolecular complex; cell; I band; organelle part; non-membrane-bounded organelle; cytoskeleton; extracellular exosome; focal adhesion; intracellular; cell part; lamellipodium; adherens junction; extracellular vesicle; co…	ATP binding; nucleoside phosphate binding; nucleoside binding; ion binding; hydrolase activity, acting on acid anhydrides; protein binding; hydrolase activity; nucleotide binding; nucleoside-triphosphatase activity; ATPase activity; organic cyclic compound binding; heterocyclic compound binding; ribonucleoside binding; carbohydrate derivative binding; cytoskeletal protein binding; pyrophosphatase…	K12314	ACTC1; actin, alpha cardiac muscle	rno04260 Cardiac muscle contraction - Rattus norvegicus (rat); rno04261 Adrenergic signaling in cardiomyocytes - Rattus norvegicus (rat); rno05410 Hypertrophic cardiomyopathy (HCM) - Rattus norvegicus (rat); rno05414 Dilated cardiomyopathy - Rattus norvegicus (rat);
P18418	Calreticulin	Calr	28.4	47.995	323.31	235	13	13	40	38	50	33	43	31	13	13	13	13	13	13	13	13	13	13	13	13	4812700000	7499700000	6866900000	4872500000	5312400000	5331000000	0.832	0.843	1.297	0.919	1.188	0.922	0.809	0.21282	endoplasmic reticulum	cellular component biogenesis; reproductive process; posttranscriptional regulation of gene expression; positive regulation of biosynthetic process; regulation of cell cycle process; positive regulation of NIK/NF-kappaB signaling; macromolecular complex assembly; cellular response to stimulus; positive regulation of DNA metabolic process; regulation of primary metabolic process; muscle tissue dev…	membrane; extracellular region part; external side of plasma membrane; cytoplasm; macromolecular complex; sarcoplasmic reticulum lumen; sarcoplasm; cell; organelle part; extracellular exosome; focal adhesion; intracellular; secretory vesicle; cell-substrate junction; membrane-bounded organelle; endoplasmic reticulum membrane; cell-substrate adherens junction; organelle lumen; side of membrane; an…	ubiquitin protein ligase binding; receptor binding; hormone binding; androgen receptor binding; protein binding; integrin binding; hormone receptor binding; heterocyclic compound binding; organic cyclic compound binding; mRNA binding; peptide binding; binding; steroid hormone receptor binding; cation binding; RNA binding; iron ion binding; macromolecular complex binding; ion binding; amide bindin…	K08057	CALR; calreticulin	rno04141 Protein processing in endoplasmic reticulum - Rattus norvegicus (rat); rno04612 Antigen processing and presentation - Rattus norvegicus (rat); rno04145 Phagosome - Rattus norvegicus (rat); rno05166 HTLV-I infection - Rattus norvegicus (rat); rno05142 Chagas disease (American trypanosomiasis) - Rattus norvegicus (rat);	IPR009033; IPR013320;	Calreticulin/calnexin, P domain; Concanavalin A-like lectin/glucanase domain;
P04797	Glyceraldehyde-3-phosphate dehydrogenase	Gapdh	48	35.828	188.28	222	13	10	39	37	38	34	39	35	13	13	13	13	13	13	10	10	10	10	10	10	6314900000	6267900000	4733000000	5567800000	4958700000	4623900000	1.167	1.029	1.158	0.916	0.875	0.855	0.875	0.28728	cytoplasm	regulation of biological quality; nucleoside metabolic process; nucleoside diphosphate phosphorylation; pyridine nucleotide metabolic process; glycolytic process; neuron death; posttranscriptional regulation of gene expression; ribonucleoside diphosphate metabolic process; cellular metabolic process; glucose metabolic process; metabolic process; gluconeogenesis; generation of precursor metabolite…	intracellular organelle; intracellular non-membrane-bounded organelle; cytoplasm; macromolecular complex; intracellular part; cell; cytosol; GAIT complex; non-membrane-bounded organelle; organelle; cytoskeleton; intracellular membrane-bounded organelle; nucleus; microtubule cytoskeleton; intracellular; cell part; membrane-bounded organelle; protein complex; cytoplasmic part;	transferase activity, transferring nitrogenous groups; nucleoside phosphate binding; oxidoreductase activity, acting on the aldehyde or oxo group of donors; tubulin binding; protein binding; nucleotide binding; cofactor binding; oxidoreductase activity; glyceraldehyde-3-phosphate dehydrogenase (NAD(P)+) (phosphorylating) activity; oxidoreductase activity, acting on the aldehyde or oxo group of do…	K00134	GAPDH; glyceraldehyde 3-phosphate dehydrogenase [EC:1.2.1.12]	rno01200 Carbon metabolism - Rattus norvegicus (rat); rno05010 Alzheimer's disease - Rattus norvegicus (rat); rno01100 Metabolic pathways - Rattus norvegicus (rat); rno04066 HIF-1 signaling pathway - Rattus norvegicus (rat); rno00010 Glycolysis / Gluconeogenesis - Rattus norvegicus (rat); rno01230 Biosynthesis of amino acids - Rattus norvegicus (rat);	IPR020829; IPR016040; IPR020828;	Glyceraldehyde 3-phosphate dehydrogenase, catalytic domain; NAD(P)-binding domain; Glyceraldehyde 3-phosphate dehydrogenase, NAD(P) binding domain;
Q6P9V9	Tubulin alpha-1B chain	Tuba1b	43.9	50.151	240.24	268	16	0	44	46	46	40	46	46	16	16	16	16	16	16	0	0	0	0	0	0	5921600000	6158700000	6403700000	5865200000	6719900000	6236200000	0.952	0.943	0.991	1.081	1.03	1.003	1.018	0.7123	cytoskeleton	cellular component organization; cellular response to stimulus; response to cytokine; cellular response to organic substance; response to organic substance; response to stimulus; microtubule-based process; cellular response to cytokine stimulus; cellular response to interleukin-4; microtubule cytoskeleton organization; response to chemical; organelle organization; cytoskeleton organization; cellu…	intracellular organelle; extracellular region part; polymeric cytoskeletal fiber; microtubule; cytoplasmic microtubule; intracellular non-membrane-bounded organelle; cytoskeletal part; vesicle; cytoplasm; intracellular organelle part; supramolecular fiber; intracellular part; cell; supramolecular complex; extracellular region; organelle part; supramolecular polymer; non-membrane-bounded organelle…	nucleoside phosphate binding; ubiquitin protein ligase binding; hydrolase activity, acting on acid anhydrides; hydrolase activity; protein binding; heterocyclic compound binding; organic cyclic compound binding; pyrophosphatase activity; ribonucleotide binding; catalytic activity; binding; purine ribonucleoside binding; GTPase activity; anion binding; guanyl nucleotide binding; hydrolase activity…	K07374	TUBA; tubulin alpha	rno04540 Gap junction - Rattus norvegicus (rat); rno04530 Tight junction - Rattus norvegicus (rat); rno04210 Apoptosis - Rattus norvegicus (rat); rno04145 Phagosome - Rattus norvegicus (rat);	IPR003008; IPR023123; IPR008280; IPR018316;	Tubulin/FtsZ, GTPase domain; Tubulin, C-terminal; Tubulin/FtsZ, C-terminal; Tubulin/FtsZ, 2-layer sandwich domain;
P04642	L-lactate dehydrogenase A chain	Ldha	30.4	36.45	108.17	163	11	10	31	26	29	26	30	21	11	11	11	11	11	11	10	10	10	10	10	10	6035400000	5615200000	5742500000	4611800000	5374200000	6211100000	1.078	0.824	1.003	0.96	1.026	1.109	0.931	0.45144	cytoplasm	post-embryonic animal organ development; regulation of cell death; pyridine nucleotide metabolic process; response to hexose; response to estrogen; nucleotide metabolic process; response to organophosphorus; single-organism process; response to glucose; pyridine-containing compound metabolic process; cellular metabolic process; phosphate-containing compound metabolic process; response to external…	intracellular organelle; membrane; extracellular region part; vesicle; cytoplasm; intracellular part; cell; extracellular region; intracellular membrane-bounded organelle; organelle; extracellular exosome; nucleus; intracellular; cell part; extracellular vesicle; membrane-bounded organelle; extracellular organelle;	nucleoside phosphate binding; protein binding; nucleotide binding; kinase binding; cofactor binding; oxidoreductase activity; oxidoreductase activity, acting on CH-OH group of donors; heterocyclic compound binding; organic cyclic compound binding; cell adhesion molecule binding; oxidoreductase activity, acting on the CH-OH group of donors, NAD or NADP as acceptor; identical protein binding; catal…	K00016	LDH; L-lactate dehydrogenase [EC:1.1.1.27]	rno05230 Central carbon metabolism in cancer - Rattus norvegicus (rat); rno00620 Pyruvate metabolism - Rattus norvegicus (rat); rno00640 Propanoate metabolism - Rattus norvegicus (rat); rno00270 Cysteine and methionine metabolism - Rattus norvegicus (rat); rno01100 Metabolic pathways - Rattus norvegicus (rat); rno04066 HIF-1 signaling pathway - Rattus norvegicus (rat); rno00010 Glycolysis / Gluco…	IPR022383; IPR016040; IPR001236; IPR015955;	Lactate/malate dehydrogenase, C-terminal; NAD(P)-binding domain; Lactate/malate dehydrogenase, N-terminal; Lactate dehydrogenase/glycoside hydrolase, family 4, C-terminal;
P20760	Ig gamma-2A chain C region	Igg-2a	60.2	35.185	310.64	335	16	13	53	47	67	46	65	57	16	16	16	16	16	16	13	13	13	13	13	13	4540000000	5293600000	5386800000	4205900000	4180600000	4495100000	0.969	0.898	1.13	0.893	1.15	0.96	0.846	0.052897	nucleus	single organism signaling; regulation of leukocyte activation; immunoglobulin mediated immune response; cell surface receptor signaling pathway; defense response to other organism; single-organism process; regulation of lymphocyte activation; response to biotic stimulus; establishment of localization; phagocytosis; complement activation; response to external stimulus; metabolic process; signal tr…	membrane; extracellular region part; extracellular space; external side of plasma membrane; cell periphery; immunoglobulin complex, circulating; immunoglobulin complex; macromolecular complex; cell; extracellular region; plasma membrane; blood microparticle; plasma membrane part; cell part; membrane part; cell surface; protein complex; side of membrane;	immunoglobulin receptor binding; protein binding; receptor binding; antigen binding; binding;				IPR007110; IPR013783; IPR003597;	Immunoglobulin-like domain; Immunoglobulin-like fold; Immunoglobulin C1-set;
P06685	Sodium/potassium-transporting ATPase subunit alpha-1	Atp1a1	38.7	113.05	323.31	370	36	23	68	57	67	57	65	56	34	33	35	34	35	35	21	21	22	22	22	23	6168500000	5053600000	6329000000	3536600000	3992900000	3899100000	1.277	0.732	1.046	0.827	1.31	0.807	0.651	0.0086006	plasma membrane	negative regulation of hormone biosynthetic process; regulation of biological quality; potassium ion homeostasis; energy coupled proton transmembrane transport, against electrochemical gradient; cellular monovalent inorganic cation homeostasis; positive regulation of muscle contraction; regulation of lipid metabolic process; cellular metabolic process; response to external stimulus; metabolic pro…	membrane; extracellular region part; membrane microdomain; cytoplasm; macromolecular complex; integral component of plasma membrane; cell; cation-transporting ATPase complex; intercalated disc; extracellular exosome; T-tubule; plasma membrane region; intracellular; myelin sheath; membrane region; postsynaptic density; membrane-bounded organelle; apical part of cell; intrinsic component of plasma …	ATPase coupled ion transmembrane transporter activity; hormone binding; phosphatase activity; sodium ion binding; sodium:potassium-exchanging ATPase activity; monovalent inorganic cation transmembrane transporter activity; steroid binding; substrate-specific transmembrane transporter activity; organic cyclic compound binding; cytoskeletal protein binding; cation-transporting ATPase activity; ribo…	K01539	ATP1A; sodium/potassium-transporting ATPase subunit alpha [EC:3.6.3.9]	rno04974 Protein digestion and absorption - Rattus norvegicus (rat); rno04971 Gastric acid secretion - Rattus norvegicus (rat); rno04024 cAMP signaling pathway - Rattus norvegicus (rat); rno04964 Proximal tubule bicarbonate reclamation - Rattus norvegicus (rat); rno04976 Bile secretion - Rattus norvegicus (rat); rno04022 cGMP-PKG signaling pathway - Rattus norvegicus (rat); rno04260 Cardiac muscl…	IPR004014; IPR023298; IPR023299; IPR008250; IPR023214; IPR006068;	Cation-transporting P-type ATPase, N-terminal; P-type ATPase, transmembrane domain; P-type ATPase, cytoplasmic domain N; P-type ATPase, A domain; HAD-like domain; Cation-transporting P-type ATPase, C-terminal;
P14046	Alpha-1-inhibitor 3	A1i3	28.6	163.77	323.31	453	38	8	80	73	81	66	82	71	34	36	35	36	35	37	6	7	7	7	7	8	4827100000	4735200000	4780600000	4660500000	4471700000	4302400000	1.043	1.007	1.023	0.966	1.033	0.929	0.937	0.047079	extracellular	regulation of cellular process; negative regulation of endopeptidase activity; regulation of macromolecule metabolic process; negative regulation of cellular process; negative regulation of biological process; negative regulation of cellular metabolic process; response to stimulus; negative regulation of hydrolase activity; negative regulation of peptidase activity; regulation of endopeptidase ac…	extracellular space; extracellular region part; extracellular region;	serine-type endopeptidase inhibitor activity; enzyme regulator activity; peptidase inhibitor activity; peptidase regulator activity; endopeptidase regulator activity; molecular function regulator; enzyme inhibitor activity; endopeptidase inhibitor activity;				IPR002890; IPR011625; IPR009048; IPR014756; IPR001599; IPR008930; IPR019565; IPR011626;	Alpha-2-macroglobulin, N-terminal; Alpha-2-macroglobulin, N-terminal 2; Alpha-macroglobulin, receptor-binding; Immunoglobulin E-set; Alpha-2-macroglobulin; Terpenoid cyclases/protein prenyltransferase alpha-alpha toroid; Alpha-2-macroglobulin, thiol-ester bond-forming; Alpha-macroglobulin complement component;
M0R757	Elongation factor 1-alpha	LOC100360413	37.4	50.107	323.31	160	17	10	21	26	30	24	30	29	13	16	16	16	17	16	7	9	9	9	10	9	3567300000	4700900000	4118700000	3875900000	5046600000	4853300000	0.818	0.889	1.078	1.157	0.945	1.113	1.112	0.39672	cytoplasm	peptide metabolic process; translational elongation; peptide biosynthetic process; cellular protein metabolic process; nitrogen compound metabolic process; biosynthetic process; cellular amide metabolic process; primary metabolic process; organonitrogen compound biosynthetic process; organic substance biosynthetic process; cellular metabolic process; cellular biosynthetic process; organic substan…	intracellular part; cell; intracellular; cell part; cytoplasm;	RNA binding; nucleoside phosphate binding; translation elongation factor activity; nucleoside binding; ion binding; hydrolase activity, acting on acid anhydrides; hydrolase activity; nucleotide binding; nucleoside-triphosphatase activity; heterocyclic compound binding; organic cyclic compound binding; translation factor activity, RNA binding; ribonucleoside binding; carbohydrate derivative bindin…	K03231	EEF1A; elongation factor 1-alpha	rno05134 Legionellosis - Rattus norvegicus (rat); rno03013 RNA transport - Rattus norvegicus (rat);	IPR004160; IPR004161; IPR009001; IPR027417; IPR000795; IPR009000;	Translation elongation factor EFTu/EF1A, C-terminal; Translation elongation factor EFTu-like, domain 2; Translation elongation factor EF1A/initiation factor IF2gamma, C-terminal; P-loop containing nucleoside triphosphate hydrolase; Transcription factor, GTP-binding domain; Translation protein, beta-barrel domain;
G3V9C7	Histone H2B	Hist1h2bk	42.1	13.89	31.35	104	5	5	20	16	14	19	20	15	3	4	4	4	3	3	3	4	4	4	3	3	4673100000	4605200000	6052400000	6931200000	9526500000	5809900000	0.746	1.106	0.735	1.52	0.966	0.927	1.452	0.125657	nucleus	cellular component biogenesis; cellular component organization; nucleosome organization; cellular macromolecular complex assembly; chromatin assembly or disassembly; macromolecular complex subunit organization; protein-DNA complex assembly; DNA packaging; nucleosome assembly; chromosome organization; cellular component assembly; organelle organization; macromolecular complex assembly; chromatin o…	intracellular organelle; intracellular non-membrane-bounded organelle; intracellular organelle part; macromolecular complex; intracellular part; cell; organelle part; chromosomal part; nucleosome; non-membrane-bounded organelle; intracellular membrane-bounded organelle; organelle; nucleus; chromatin; intracellular; cell part; chromosome; membrane-bounded organelle; DNA packaging complex; protein-…	organic cyclic compound binding; heterocyclic compound binding; DNA binding; protein heterodimerization activity; binding; protein dimerization activity; nucleic acid binding; protein binding;	K11252	H2B; histone H2B	rno05203 Viral carcinogenesis - Rattus norvegicus (rat); rno05322 Systemic lupus erythematosus - Rattus norvegicus (rat); rno05034 Alcoholism - Rattus norvegicus (rat);	IPR009072; IPR007125;	Histone-fold; Histone H2A/H2B/H3;
P16617	Phosphoglycerate kinase 1	Pgk1	55.6	44.538	323.31	297	21	21	51	50	48	43	52	53	20	21	19	21	21	21	20	21	19	21	21	21	4336100000	4591700000	4636100000	4233400000	4154400000	5060200000	0.963	0.94	1.02	0.923	1.03	1.124	0.991	0.90512	cytoplasm	ATP generation from ADP; nucleoside metabolic process; purine nucleoside metabolic process; nucleoside diphosphate phosphorylation; ADP metabolic process; pyridine nucleotide metabolic process; glycolytic process; purine ribonucleoside monophosphate metabolic process; hexose biosynthetic process; nucleotide metabolic process; single-organism process; ribonucleoside diphosphate metabolic process; …	cell part; intracellular; cytoplasm; intracellular part; cell; cytosol; cytoplasmic part;	ATP binding; nucleoside phosphate binding; nucleoside binding; ion binding; nucleotide binding; phosphotransferase activity, carboxyl group as acceptor; organic cyclic compound binding; heterocyclic compound binding; ribonucleoside binding; carbohydrate derivative binding; kinase activity; catalytic activity; ribonucleotide binding; binding; phosphoglycerate kinase activity; purine ribonucleoside…	K00927	PGK; phosphoglycerate kinase [EC:2.7.2.3]	rno01200 Carbon metabolism - Rattus norvegicus (rat); rno01100 Metabolic pathways - Rattus norvegicus (rat); rno04066 HIF-1 signaling pathway - Rattus norvegicus (rat); rno00010 Glycolysis / Gluconeogenesis - Rattus norvegicus (rat); rno01230 Biosynthesis of amino acids - Rattus norvegicus (rat);	IPR015824; IPR015901;	Phosphoglycerate kinase, N-terminal; Phosphoglycerate kinase, C-terminal;
G3V6D3	ATP synthase subunit beta	Atp5b	45.4	56.344	322.83	317	17	17	55	45	61	53	57	46	17	17	17	17	17	17	17	17	17	17	17	17	4583500000	4539700000	4466900000	3368200000	3366100000	3782500000	1.141	0.838	1.13	0.838	1.112	0.941	0.774	0.00198348	mitochondria	osteoblast differentiation; regulation of biological quality; nucleoside metabolic process; regulation of cellular pH; cellular monovalent inorganic cation homeostasis; nucleoside biosynthetic process; purine ribonucleoside biosynthetic process; cellular metabolic process; ribose phosphate biosynthetic process; angiogenesis; metabolic process; carbohydrate derivative biosynthetic process; ribose …	membrane; extracellular region part; inner mitochondrial membrane protein complex; organelle membrane; membrane protein complex; cell periphery; vesicle; cytoplasm; macromolecular complex; mitochondrial protein complex; intracellular part; mitochondrial membrane part; cell; organelle part; non-membrane-bounded organelle; mitochondrial envelope; proton-transporting ATP synthase complex, catalytic …	ATPase coupled ion transmembrane transporter activity; nucleoside phosphate binding; receptor binding; primary active transmembrane transporter activity; substrate-specific transporter activity; hydrolase activity, acting on acid anhydrides; ATPase activity, coupled to transmembrane movement of ions, rotational mechanism; monovalent inorganic cation transmembrane transporter activity; hydrolase a…	K02133	ATPeF1B; F-type H+-transporting ATPase subunit beta [EC:3.6.3.14]	rno00190 Oxidative phosphorylation - Rattus norvegicus (rat); rno05010 Alzheimer's disease - Rattus norvegicus (rat); rno01100 Metabolic pathways - Rattus norvegicus (rat); rno05016 Huntington's disease - Rattus norvegicus (rat); rno05012 Parkinson's disease - Rattus norvegicus (rat);	IPR003593; IPR004100; IPR000194; IPR027417; IPR024034;	AAA+ ATPase domain; ATPase, F1/V1/A1 complex, alpha/beta subunit, N-terminal domain; ATPase, F1/V1/A1 complex, alpha/beta subunit, nucleotide-binding domain; P-loop containing nucleoside triphosphate hydrolase; ATPase, F1/V1 complex, beta subunit, C-terminal;
P02091	Hemoglobin subunit beta-1	Hbb	70.1	15.979	57.399	139	11	2	28	20	25	21	23	22	10	11	11	11	11	11	2	2	2	2	2	2	5066200000	3964200000	4665300000	3343100000	3767200000	4245200000	1.213	0.801	0.949	0.902	1.117	1.017	0.829	0.132802	cytoplasm	oxygen transport; cellular component biogenesis; cellular component organization; gas transport; peptide metabolic process; single-organism process; cellular metabolic process; organic substance metabolic process; establishment of localization; protein oligomerization; metabolic process; cellular modified amino acid metabolic process; single-organism localization; cellular component assembly; mac…	cell part; intracellular; hemoglobin complex; cytoplasm; macromolecular complex; intracellular part; cytosolic part; protein complex; cell; cytosol; cytoplasmic part;	iron ion binding; hemoglobin beta binding; oxygen binding; ion binding; substrate-specific transporter activity; hemoglobin binding; protein binding; hemoglobin alpha binding; heterocyclic compound binding; organic cyclic compound binding; heme binding; transition metal ion binding; binding; metal ion binding; cation binding; oxygen transporter activity; tetrapyrrole binding; transporter activity;	K13823	HBB; hemoglobin subunit beta	rno05143 African trypanosomiasis - Rattus norvegicus (rat); rno05144 Malaria - Rattus norvegicus (rat);	IPR009050; IPR000971; IPR012292;	Globin-like; Globin; Globin/Protoglobin;
P04785	Protein disulfide-isomerase	P4hb	33.2	56.951	165.2	207	17	17	34	32	40	34	33	34	16	17	17	17	17	17	16	17	17	17	17	17	3756200000	3794700000	3684100000	3036100000	3061100000	3470000000	1.083	0.876	1.095	0.883	1.063	1.001	0.852	0.0182789	extracellular	regulation of biological quality; regulation of cell death; regulation of signaling; single-organism process; cellular metabolic process; protein folding; regulation of apoptotic signaling pathway; metabolic process; cellular amino acid metabolic process; regulation of cell communication; peptidyl-proline hydroxylation to 4-hydroxy-L-proline; regulation of viral entry into host cell; 4-hydroxypro…	membrane; extracellular region part; endoplasmic reticulum; external side of plasma membrane; cytoplasmic vesicle; cell junction; cell periphery; vesicle; cytoplasm; macromolecular complex; intracellular part; cell; organelle part; pigment granule; extracellular exosome; membrane-enclosed lumen; catalytic complex; focal adhesion; intracellular organelle lumen; membrane part; cell part; intracellu…	RNA binding; protein heterodimerization activity; receptor binding; peptidyl-proline dioxygenase activity; macromolecular complex binding; protein dimerization activity; oxidoreductase activity, acting on paired donors, with incorporation or reduction of molecular oxygen; integrin binding; protein binding; oxidoreductase activity, acting on paired donors, with incorporation or reduction of molecu…	K09580	PDIA1; protein disulfide-isomerase A1 [EC:5.3.4.1]	rno04141 Protein processing in endoplasmic reticulum - Rattus norvegicus (rat);	IPR005788; IPR013766; IPR012336;	Disulphide isomerase; Thioredoxin domain; Thioredoxin-like fold;
P47942	Dihydropyrimidinase-related protein 2	Dpysl2	47.9	62.277	323.31	307	20	16	54	51	48	52	55	47	19	20	20	20	20	20	15	16	16	16	16	16	3748600000	3748700000	3627100000	3503800000	4094700000	3988300000	0.99	0.926	0.99	1.082	0.958	1.054	1.042	0.45456	cyto_nucl	regulation of biological quality; positive regulation of glutamate secretion; olfactory bulb development; brain development; cellular component morphogenesis; regulation of cell growth; telencephalon development; vesicle-mediated transport in synapse; response to external stimulus; regulation of localization; regulation of cellular component size; response to endogenous stimulus; single-organism …	membrane; dendrite; cytoplasm; neuronal cell body; macromolecular complex; growth cone; intracellular part; cell; non-membrane-bounded organelle; cytoskeleton; myelin sheath; cell part; intracellular; neuron projection; membrane-bounded organelle; neuron part; intracellular organelle; cell projection; intracellular non-membrane-bounded organelle; site of polarized growth; cell projection part; cy…	cytoskeletal protein binding; catalytic activity; microtubule binding; binding; protein kinase binding; tubulin binding; protein binding; hydrolase activity; kinase binding; hydrolase activity, acting on carbon-nitrogen (but not peptide) bonds; enzyme binding;	K07528	DPYSL2; dihydropyrimidinase-like 2	rno04360 Axon guidance - Rattus norvegicus (rat);	IPR032466; IPR006680; IPR011059;	Metal-dependent hydrolase; Amidohydrolase-related; Metal-dependent hydrolase, composite domain;
G3V7C6	Tubulin beta chain	Tubb4b	41.8	61.186	323.31	395	17	1	74	60	76	60	62	63	17	16	17	16	16	17	1	1	1	1	1	1	3229100000	3582400000	3280700000	3003700000	2749700000	2681600000	1.046	0.973	1.16	0.89	1.062	0.868	0.836	0.020018	cytoplasm	cellular component organization; cytoskeleton organization; microtubule-based process; cellular process; organelle organization; cellular component organization or biogenesis;	intracellular organelle; extracellular region part; polymeric cytoskeletal fiber; microtubule; intracellular non-membrane-bounded organelle; cytoskeletal part; vesicle; cytoplasm; intracellular organelle part; supramolecular fiber; intracellular part; cell; supramolecular complex; extracellular region; organelle part; supramolecular polymer; non-membrane-bounded organelle; intracellular membrane-…	nucleoside phosphate binding; hydrolase activity, acting on acid anhydrides; hydrolase activity; heterocyclic compound binding; organic cyclic compound binding; pyrophosphatase activity; ribonucleotide binding; catalytic activity; binding; purine ribonucleoside binding; GTPase activity; anion binding; guanyl nucleotide binding; hydrolase activity, acting on acid anhydrides, in phosphorus-containi…				IPR003008; IPR023123; IPR008280; IPR018316;	Tubulin/FtsZ, GTPase domain; Tubulin, C-terminal; Tubulin/FtsZ, C-terminal; Tubulin/FtsZ, 2-layer sandwich domain;
P32551	Cytochrome b-c1 complex subunit 2, mitochondrial	Uqcrc2	47.8	48.396	145.32	120	18	18	19	20	22	18	21	20	17	16	17	18	17	18	17	16	17	18	17	18	4122000000	3562800000	3723800000	2807000000	2770400000	2688400000	1.257	0.856	1.087	0.845	1.136	0.82	0.725	0.0035044	mitochondria	intracellular transport; cellular component organization; establishment of protein localization to organelle; mitochondrial transport; cellular protein metabolic process; single-organism process; protein processing; cellular metabolic process; protein transport; organic substance metabolic process; establishment of localization; protein targeting; metabolic process; establishment of localization …	membrane; extracellular region part; inner mitochondrial membrane protein complex; organelle membrane; membrane protein complex; vesicle; cytoplasm; macromolecular complex; intrinsic component of membrane; mitochondrial protein complex; intracellular part; mitochondrial membrane part; cell; organelle part; mitochondrial envelope; membrane-enclosed lumen; extracellular exosome; catalytic complex; …	metalloendopeptidase activity; peptidase activity; macromolecular complex binding; ion binding; protein binding; hydrolase activity; metallopeptidase activity; zinc ion binding; endopeptidase activity; transition metal ion binding; catalytic activity; binding; peptidase activity, acting on L-amino acid peptides; metal ion binding; cation binding; protein complex binding;	K00415	QCR2; ubiquinol-cytochrome c reductase core subunit 2	rno04260 Cardiac muscle contraction - Rattus norvegicus (rat); rno00190 Oxidative phosphorylation - Rattus norvegicus (rat); rno05010 Alzheimer's disease - Rattus norvegicus (rat); rno01100 Metabolic pathways - Rattus norvegicus (rat); rno05016 Huntington's disease - Rattus norvegicus (rat); rno05012 Parkinson's disease - Rattus norvegicus (rat); rno04932 Non-alcoholic fatty liver disease (NAFLD)…	IPR007863; IPR011765; IPR011249; IPR011237;	Peptidase M16, C-terminal; Peptidase M16, N-terminal; Metalloenzyme, LuxS/M16 peptidase-like; Peptidase M16 domain;
M0R5J4	Uncharacterized protein	---	41.7	47.074	217.2	189	13	12	30	30	35	26	39	29	12	12	13	12	13	12	11	11	12	11	12	11	3561800000	3556300000	3972000000	3430500000	3080300000	3274800000	1.024	0.986	1.022	0.885	1.142	0.941	0.882	0.0637	cytoplasm	ATP generation from ADP; nucleoside metabolic process; purine nucleoside metabolic process; nucleoside diphosphate phosphorylation; ADP metabolic process; pyridine nucleotide metabolic process; glycolytic process; purine ribonucleoside monophosphate metabolic process; nucleotide metabolic process; single-organism process; ribonucleoside diphosphate metabolic process; nucleotide phosphorylation; p…	catalytic complex; cell part; intracellular; cytoplasm; macromolecular complex; intracellular part; cytosolic part; cell; cytosol; phosphopyruvate hydratase complex; cytoplasmic part;	magnesium ion binding; phosphopyruvate hydratase activity; catalytic activity; binding; ion binding; metal ion binding; cation binding; lyase activity; hydro-lyase activity; carbon-oxygen lyase activity;	K01689	ENO; enolase [EC:4.2.1.11]	rno03018 RNA degradation - Rattus norvegicus (rat); rno01200 Carbon metabolism - Rattus norvegicus (rat); rno01100 Metabolic pathways - Rattus norvegicus (rat); rno04066 HIF-1 signaling pathway - Rattus norvegicus (rat); rno00010 Glycolysis / Gluconeogenesis - Rattus norvegicus (rat); rno01230 Biosynthesis of amino acids - Rattus norvegicus (rat);	IPR029065; IPR020810; IPR029017; IPR020811;	Enolase C-terminal domain-like; Enolase, C-terminal TIM barrel domain; Enolase N-terminal domain-like; Enolase, N-terminal;
P11980	Pyruvate kinase PKM	Pkm	54.8	57.817	262.32	235	25	3	42	38	37	36	41	41	24	23	25	24	25	25	3	3	3	3	3	3	3918600000	3513200000	3580900000	3616100000	3905900000	3900700000	1.048	0.967	0.94	1.045	0.958	1.043	1.037	0.4352	cytoplasm	nucleoside metabolic process; gland development; nucleoside diphosphate phosphorylation; pyridine nucleotide metabolic process; glycolytic process; nucleoside biosynthetic process; purine ribonucleoside biosynthetic process; ribonucleoside diphosphate metabolic process; cellular metabolic process; glucose metabolic process; response to external stimulus; ribose phosphate biosynthetic process; met…	organelle; intracellular membrane-bounded organelle; intracellular organelle; nucleus; cell part; intracellular; cytoplasm; intracellular part; membrane-bounded organelle; cell;	magnesium ion binding; pyruvate kinase activity; ATP binding; nucleoside phosphate binding; phosphotransferase activity, alcohol group as acceptor; nucleoside binding; ion binding; potassium ion binding; protein binding; nucleotide binding; organic cyclic compound binding; heterocyclic compound binding; ribonucleoside binding; carbohydrate derivative binding; kinase activity; catalytic activity; …	K00873	PK; pyruvate kinase [EC:2.7.1.40]	rno01200 Carbon metabolism - Rattus norvegicus (rat); rno05203 Viral carcinogenesis - Rattus norvegicus (rat); rno04922 Glucagon signaling pathway - Rattus norvegicus (rat); rno05230 Central carbon metabolism in cancer - Rattus norvegicus (rat); rno00620 Pyruvate metabolism - Rattus norvegicus (rat); rno00230 Purine metabolism - Rattus norvegicus (rat); rno04930 Type II diabetes mellitus - Rattus…	IPR015794; IPR015813; IPR011037; IPR015806; IPR015795; IPR015793;	Pyruvate kinase, alpha/beta; Pyruvate/Phosphoenolpyruvate kinase-like domain; Pyruvate kinase-like, insert domain; Pyruvate kinase, beta-barrel insert domain; Pyruvate kinase, C-terminal; Pyruvate kinase, barrel;
P62982	Ubiquitin-40S ribosomal protein S27a	Rps27a	42.3	17.951	84.893	65	5	5	11	11	12	10	9	12	5	5	5	5	5	4	5	5	5	5	5	4	2057800000	3442900000	3647400000	3148300000	3193800000	4358900000	0.622	0.952	1.041	0.965	1.103	1.318	1.17	0.46228	extracellular	peptide metabolic process; peptide biosynthetic process; cellular protein metabolic process; nitrogen compound metabolic process; biosynthetic process; cellular amide metabolic process; primary metabolic process; organonitrogen compound biosynthetic process; organic substance biosynthetic process; cellular metabolic process; cellular biosynthetic process; organic substance metabolic process; meta…	ribosome; intracellular organelle; intracellular non-membrane-bounded organelle; small ribosomal subunit; intracellular organelle part; cytoplasm; macromolecular complex; intracellular part; cytosol; cell; organelle part; non-membrane-bounded organelle; organelle; intracellular membrane-bounded organelle; nucleus; ribosomal subunit; intracellular; cell part; cytosolic part; ribonucleoprotein comp…	binding; ion binding; cation binding; metal ion binding; protein binding; structural molecule activity; structural constituent of ribosome;	K02977	RP-S27Ae; small subunit ribosomal protein S27Ae	rno03010 Ribosome - Rattus norvegicus (rat);	IPR002906; IPR011332; IPR029071; IPR000626;	Ribosomal protein S27a; Zinc-binding ribosomal protein; Ubiquitin-related domain; Ubiquitin domain;
P10111	Peptidyl-prolyl cis-trans isomerase A	Ppia	53	17.874	120.95	115	7	7	19	19	19	17	22	19	7	7	7	7	7	7	7	7	7	7	7	7	2632900000	3432900000	3222400000	3156700000	3457500000	3178100000	0.828	0.993	1.08	1.087	1.013	0.999	1.054	0.5508	cytoplasm	regulation of cellular process; negative regulation of phosphoprotein phosphatase activity; regulation of phosphoprotein phosphatase activity; regulation of symbiosis, encompassing mutualism through parasitism; regulation of macromolecule metabolic process; regulation of protein modification process; cellular protein metabolic process; negative regulation of cellular metabolic process; negative r…	organelle; intracellular membrane-bounded organelle; intracellular organelle; nucleus; cell part; intracellular; cytoplasm; intracellular part; cytosol; membrane-bounded organelle; cell; extracellular region; cytoplasmic part;	peptidyl-prolyl cis-trans isomerase activity; isomerase activity; peptide binding; catalytic activity; binding; amide binding; drug binding; cyclosporin A binding; cis-trans isomerase activity;	K03767			IPR002130; IPR029000;	Cyclophilin-type peptidyl-prolyl cis-trans isomerase domain; Cyclophilin-like domain;
A0A0G2K1E7	Spectrin alpha chain, non-erythrocytic 1	Sptan1	38.4	284.71	323.31	599	83	1	90	101	103	97	109	99	74	80	80	81	80	80	1	1	1	1	1	1	3564700000	3360500000	3686600000	3580600000	3498900000	3522800000	1.008	1.013	0.95	0.99	1.043	0.996	0.999	0.97582	nucleus			cation binding; metal ion binding; protein binding; calcium ion binding; binding; ion binding;	K06114	SPTA; spectrin alpha	rno04210 Apoptosis - Rattus norvegicus (rat);	IPR013315; IPR014837; IPR001452; IPR011992; IPR002048;	Spectrin alpha chain, SH3 domain; EF-hand, Ca insensitive; SH3 domain; EF-hand domain pair; EF-hand domain;
A0A0G2K3Z9	Uncharacterized protein	---	51.3	22.164	107.34	149	11	10	26	23	28	22	27	23	11	11	11	11	11	11	10	10	10	10	10	10	3618200000	3199400000	3317300000	3129600000	3547300000	3380300000	1.075	0.93	0.951	1.054	0.986	1.004	0.992	0.88888	cytoplasm	regulation of cellular process; regulation of biological quality; oxidation-reduction process; cell redox homeostasis; response to toxic substance; single-organism cellular process; cellular homeostasis; single-organism process; response to stimulus; homeostatic process; metabolic process; response to chemical; cellular detoxification; regulation of biological process; single-organism metabolic p…	cell;	antioxidant activity; catalytic activity; peroxiredoxin activity; oxidoreductase activity; oxidoreductase activity, acting on peroxide as acceptor;	K13279	PRDX1; peroxiredoxin 1 [EC:1.11.1.15]	rno04146 Peroxisome - Rattus norvegicus (rat);	IPR019479; IPR000866; IPR013766; IPR012336;	Peroxiredoxin, C-terminal; Alkyl hydroperoxide reductase subunit C/ Thiol specific antioxidant; Thioredoxin domain; Thioredoxin-like fold;
F1M779	Clathrin heavy chain	Cltc	33.5	191.56	323.31	379	51	51	65	63	63	56	67	65	51	48	49	48	47	49	51	48	49	48	47	49	3223000000	3183100000	3063000000	3181200000	3119600000	3133500000	1.023	1.01	1.01	0.99	0.972	0.995	0.996	0.83306	cytoplasm	intracellular transport; vesicle-mediated transport; organic substance transport; protein transport; cellular localization; establishment of localization; transport; establishment of protein localization; cellular macromolecule localization; establishment of localization in cell; intracellular protein transport; localization; cellular protein localization; macromolecule localization; protein loca…	transport vesicle membrane; membrane; clathrin coat of trans-Golgi network vesicle; cytoplasmic vesicle; organelle membrane; cell periphery; membrane protein complex; cytoplasm; vesicle; Golgi-associated vesicle membrane; cytoplasmic vesicle part; macromolecular complex; intracellular part; vesicle coat; cell; organelle part; coated vesicle membrane; trans-Golgi network transport vesicle; clathri…	protein binding; kinase binding; structural molecule activity; enzyme binding; binding; protein kinase binding;	K04646	CLTC; clathrin heavy chain	rno05100 Bacterial invasion of epithelial cells - Rattus norvegicus (rat); rno04144 Endocytosis - Rattus norvegicus (rat); rno05016 Huntington's disease - Rattus norvegicus (rat); rno04721 Synaptic vesicle cycle - Rattus norvegicus (rat); rno04142 Lysosome - Rattus norvegicus (rat); rno04961 Endocrine and other factor-regulated calcium reabsorption - Rattus norvegicus (rat);	IPR016025; IPR015348; IPR011990; IPR016024; IPR001473;	Clathrin, heavy chain, linker/propeller domain; Clathrin, heavy chain, linker, core motif; Tetratricopeptide-like helical domain; Armadillo-type fold; Clathrin, heavy chain, propeller, N-terminal;
F1LP05	ATP synthase subunit alpha	Atp5a1	35.6	59.812	174.49	138	16	16	23	23	23	20	25	24	14	14	14	14	16	14	14	14	14	14	16	14	2782400000	3164400000	2668500000	2233200000	2317600000	2581100000	1.06	0.851	1.206	0.883	1.017	0.983	0.828	0.053936	mitochondria	nucleoside metabolic process; purine nucleoside metabolic process; purine ribonucleoside monophosphate metabolic process; ATP hydrolysis coupled transmembrane transport; nucleotide metabolic process; single-organism process; biosynthetic process; nucleoside biosynthetic process; purine ribonucleoside biosynthetic process; ribonucleoside monophosphate biosynthetic process; cellular metabolic proce…	intracellular organelle; membrane; mitochondrial part; organelle membrane; membrane protein complex; organelle envelope; intracellular organelle part; cytoplasm; macromolecular complex; intracellular part; cell; organelle part; proton-transporting ATP synthase complex; mitochondrion; mitochondrial envelope; intracellular membrane-bounded organelle; organelle; proton-transporting ATP synthase comp…	ATPase coupled ion transmembrane transporter activity; nucleoside phosphate binding; primary active transmembrane transporter activity; substrate-specific transporter activity; hydrolase activity, acting on acid anhydrides; ATPase activity, coupled to transmembrane movement of ions, rotational mechanism; monovalent inorganic cation transmembrane transporter activity; hydrolase activity; hydrogen …	K02132	ATPeF1A; F-type H+-transporting ATPase subunit alpha	rno00190 Oxidative phosphorylation - Rattus norvegicus (rat); rno05010 Alzheimer's disease - Rattus norvegicus (rat); rno01100 Metabolic pathways - Rattus norvegicus (rat); rno05016 Huntington's disease - Rattus norvegicus (rat); rno05012 Parkinson's disease - Rattus norvegicus (rat);	IPR000793; IPR004100; IPR000194; IPR027417; IPR023366; IPR033732;	ATP synthase, alpha subunit, C-terminal; ATPase, F1/V1/A1 complex, alpha/beta subunit, N-terminal domain; ATPase, F1/V1/A1 complex, alpha/beta subunit, nucleotide-binding domain; P-loop containing nucleoside triphosphate hydrolase; ATP synthase subunit alpha-like domain; ATP synthase, F1 complex, alpha subunit nucleotide-binding domain;
M0RBJ7	Complement C3	C3	38.4	186.23	323.31	409	60	54	71	55	77	64	77	65	58	57	59	56	56	57	52	51	53	50	50	51	3396500000	3146800000	3116500000	2034000000	2213000000	2221300000	1.264	0.757	1.171	0.823	1.159	0.826	0.67	0.0005849	extracellular	regulation of cellular process; negative regulation of endopeptidase activity; immune effector process; regulation of macromolecule metabolic process; humoral immune response; negative regulation of cellular metabolic process; negative regulation of biological process; negative regulation of cellular process; response to stimulus; negative regulation of hydrolase activity; organic substance metab…	extracellular space; extracellular region part; extracellular region;	enzyme regulator activity; binding; peptidase inhibitor activity; peptidase regulator activity; protein binding; endopeptidase regulator activity; enzyme inhibitor activity; molecular function regulator; endopeptidase inhibitor activity;	K03990	C3; complement component 3	rno05134 Legionellosis - Rattus norvegicus (rat); rno05203 Viral carcinogenesis - Rattus norvegicus (rat); rno05152 Tuberculosis - Rattus norvegicus (rat); rno05150 Staphylococcus aureus infection - Rattus norvegicus (rat); rno05133 Pertussis - Rattus norvegicus (rat); rno05168 Herpes simplex infection - Rattus norvegicus (rat); rno04610 Complement and coagulation cascades - Rattus norvegicus (ra…	IPR008993; IPR001599; IPR011626; IPR000020; IPR002890; IPR011625; IPR009048; IPR001134; IPR001840; IPR008930; IPR018933; IPR019565; IPR018081;	Tissue inhibitor of metalloproteinases-like, OB-fold; Alpha-2-macroglobulin; Alpha-macroglobulin complement component; Anaphylatoxin/fibulin; Alpha-2-macroglobulin, N-terminal; Alpha-2-macroglobulin, N-terminal 2; Alpha-macroglobulin, receptor-binding; Netrin domain; Anaphylatoxin, complement system domain; Terpenoid cyclases/protein prenyltransferase alpha-alpha toroid; Netrin module, non-TIMP t…
Q66HH8	Annexin	Anxa5	38.9	35.772	73.576	103	11	11	17	17	16	16	20	17	11	9	9	10	10	9	11	9	9	10	10	9	2581900000	3078200000	2657400000	2309600000	3214000000	2612000000	0.942	0.842	1.123	1.172	0.969	0.953	0.978	0.85326	cytoplasm	regulation of coagulation; regulation of biological process; response to chemical; negative regulation of multicellular organismal process; response to organic substance; negative regulation of biological process; response to stimulus; negative regulation of coagulation; regulation of multicellular organismal process; biological regulation;	membrane; extracellular space; extracellular region part; external side of plasma membrane; cell junction; cell periphery; vesicle; anchoring junction; endothelial microparticle; cell; extracellular region; plasma membrane; organelle; extracellular exosome; blood microparticle; focal adhesion; plasma membrane part; intracellular; cell part; membrane part; adherens junction; extracellular vesicle;…	calcium-dependent phospholipid binding; binding; phospholipid binding; ion binding; lipid binding; cation binding; metal ion binding; anion binding; calcium ion binding;	K16646
P05065	Fructose-bisphosphate aldolase A	Aldoa	64.8	39.351	229.93	184	18	15	28	30	35	29	30	32	17	18	18	18	18	18	14	15	15	15	15	15	2972000000	3069700000	2955100000	2721500000	2664600000	2624200000	1.049	0.96	1.083	0.94	1.043	0.926	0.89	0.00194403	cytoplasm	cellular component biogenesis; ATP generation from ADP; response to nicotine; nucleoside metabolic process; purine nucleoside metabolic process; nucleoside diphosphate phosphorylation; ADP metabolic process; pyridine nucleotide metabolic process; glycolytic process; purine ribonucleoside monophosphate metabolic process; response to estrogen; nucleotide metabolic process; single-organism process; …	myofibril; cytoplasm; supramolecular fiber; intracellular part; supramolecular complex; cell; I band; heterochromatin; organelle part; chromosomal part; non-membrane-bounded organelle; membrane-enclosed lumen; intracellular organelle lumen; nuclear chromosome part; intracellular; cell part; chromosome; nuclear chromatin; contractile fiber; M band; membrane-bounded organelle; organelle lumen; intr…	fructose-bisphosphate aldolase activity; catalytic activity; carbon-carbon lyase activity; binding; lyase activity; protein binding; aldehyde-lyase activity;	K01623	ALDO; fructose-bisphosphate aldolase, class I [EC:4.1.2.13]	rno00051 Fructose and mannose metabolism - Rattus norvegicus (rat); rno01200 Carbon metabolism - Rattus norvegicus (rat); rno00030 Pentose phosphate pathway - Rattus norvegicus (rat); rno01100 Metabolic pathways - Rattus norvegicus (rat); rno04066 HIF-1 signaling pathway - Rattus norvegicus (rat); rno00010 Glycolysis / Gluconeogenesis - Rattus norvegicus (rat); rno01230 Biosynthesis of amino acid…	IPR013785;	Aldolase-type TIM barrel;
G3V6S0	Protein Sptbn1	Sptbn1	40	273.31	323.31	552	76	70	88	86	102	81	106	89	70	69	72	73	75	72	64	63	66	67	69	66	3031200000	3025000000	3389200000	3122000000	3233000000	3187300000	0.958	0.987	0.956	1.022	1.071	1.007	1.01	0.80828	cytoplasm	regulation of cellular process; regulation of actin filament polymerization; cellular component organization; regulation of biological quality; negative regulation of actin filament depolymerization; regulation of actin cytoskeleton organization; negative regulation of cellular component organization; single-organism process; regulation of cellular component biogenesis; negative regulation of bio…	intracellular organelle; cell cortex; intracellular non-membrane-bounded organelle; cytoskeletal part; cell periphery; intracellular organelle part; cytoplasm; cytoplasmic region; cortical cytoskeleton; macromolecular complex; intracellular part; cortical actin cytoskeleton; cell; actin cytoskeleton; organelle part; non-membrane-bounded organelle; cytoskeleton; organelle; cell cortex part; intrac…	cytoskeletal protein binding; structural constituent of cytoskeleton; binding; macromolecular complex binding; phospholipid binding; ion binding; actin binding; lipid binding; protein binding; anion binding; structural molecule activity; protein complex binding;	K06115			IPR001605; IPR011993; IPR001715; IPR001849;	Pleckstrin homology domain, spectrin-type; PH domain-like; Calponin homology domain; Pleckstrin homology domain;
Q63041	Alpha-1-macroglobulin	A1m	38.9	167.12	323.31	359	48	48	70	55	62	56	64	52	43	40	46	43	46	46	43	40	46	43	46	46	3252900000	3023000000	3215600000	2297700000	2258600000	2217400000	1.2	0.848	1.115	0.833	1.186	0.818	0.714	0.0002641	extracellular	reproduction; regulation of cellular process; single-multicellular organism process; negative regulation of endopeptidase activity; reproductive process; regulation of macromolecule metabolic process; embryo implantation; single-organism process; negative regulation of cellular process; negative regulation of biological process; negative regulation of cellular metabolic process; negative regulati…	extracellular space; extracellular region part; extracellular region;	brain-derived neurotrophic factor binding; nerve growth factor binding; growth factor binding; macromolecular complex binding; peptidase regulator activity; protein binding; enzyme inhibitor activity; molecular function regulator; endopeptidase inhibitor activity; serine-type endopeptidase inhibitor activity; neurotrophin binding; enzyme regulator activity; binding; peptidase inhibitor activity; …				IPR002890; IPR011625; IPR009048; IPR014756; IPR008930; IPR001599; IPR019565; IPR011626;	Alpha-2-macroglobulin, N-terminal; Alpha-2-macroglobulin, N-terminal 2; Alpha-macroglobulin, receptor-binding; Immunoglobulin E-set; Terpenoid cyclases/protein prenyltransferase alpha-alpha toroid; Alpha-2-macroglobulin; Alpha-2-macroglobulin, thiol-ester bond-forming; Alpha-macroglobulin complement component;
F1LTJ5	Uncharacterized protein	---	33.6	263.11	323.31	465	62	62	78	71	82	71	97	66	55	58	59	57	61	57	55	58	59	57	61	57	2938400000	3011300000	3195600000	2678500000	2726700000	2867200000	1.012	0.923	1.037	0.939	1.101	0.988	0.905	0.037781	extracellular			protein binding; binding;	K06255	HSPG2; heparan sulfate proteoglycan 2 (perlecan)	rno04512 ECM-receptor interaction - Rattus norvegicus (rat); rno05161 Hepatitis B - Rattus norvegicus (rat); rno05205 Proteoglycans in cancer - Rattus norvegicus (rat);	IPR003598; IPR000034; IPR007110; IPR000082; IPR003599; IPR000742; IPR013098; IPR013783; IPR002049; IPR013106;	Immunoglobulin subtype 2; Laminin IV; Immunoglobulin-like domain; SEA domain; Immunoglobulin subtype; EGF-like domain; Immunoglobulin I-set; Immunoglobulin-like fold; Laminin EGF domain; Immunoglobulin V-set domain;
P63018	Heat shock cognate 71 kDa protein	Hspa8	46.3	70.87	138.72	242	25	16	39	38	47	32	41	45	25	22	25	22	23	22	16	13	16	13	14	13	3279500000	2994800000	3388000000	3458300000	3508700000	3611300000	0.972	1.025	0.888	1.04	1.004	1.071	1.095	0.071884	cytoplasm	regulation of cell death; reproductive process; autophagy; cellular metabolic process; vesicle-mediated transport in synapse; metabolic process; positive regulation of molecular function; cell cycle phase transition; regulation of membrane permeability; protein import into nucleus; negative regulation of response to reactive oxygen species; regulation of T cell mediated immunity; RNA processing; …	membrane; dendrite; extracellular region part; region of cytosol; organelle membrane; membrane microdomain; Prp19 complex; cytoplasm; neuronal cell body; macromolecular complex; supramolecular complex; cell; organelle part; dendritic spine; vacuolar lumen; non-membrane-bounded organelle; exocytic vesicle; lysosomal membrane; extracellular exosome; photoreceptor inner segment; synaptic vesicle; in…	nucleoside phosphate binding; receptor binding; hydrolase activity, acting on acid anhydrides; hydrolase activity; protein binding; ATPase activity; clathrin-uncoating ATPase activity; organic cyclic compound binding; heterocyclic compound binding; carboxylic acid binding; pyrophosphatase activity; peptide binding; catalytic activity; ribonucleotide binding; binding; A1 adenosine receptor binding…	K03283	HSPA1_8; heat shock 70kDa protein 1/8	rno05134 Legionellosis - Rattus norvegicus (rat); rno03040 Spliceosome - Rattus norvegicus (rat); rno04144 Endocytosis - Rattus norvegicus (rat); rno04915 Estrogen signaling pathway - Rattus norvegicus (rat); rno05020 Prion diseases - Rattus norvegicus (rat); rno04612 Antigen processing and presentation - Rattus norvegicus (rat); rno04010 MAPK signaling pathway - Rattus norvegicus (rat); rno05162…	IPR029048; IPR029047;	Heat shock protein 70kD, C-terminal domain; Heat shock protein 70kD, peptide-binding domain;
F1LRV9	Protein Myh1	Myh1	34.4	223.28	323.31	456	62	2	73	62	85	70	91	75	58	57	60	57	59	57	2	2	2	2	2	2	3041000000	2928500000	3136300000	2454600000	2551100000	2589400000	1.093	0.882	1.052	0.917	1.127	0.93	0.834	0.0022219	cyto_nucl	striated muscle contraction; muscle system process; muscle contraction; system process; multicellular organismal process;	cell junction; cell-cell contact zone; myofibril; cytoplasm; macromolecular complex; supramolecular fiber; intracellular part; cell-cell junction; supramolecular complex; cell; intercalated disc; organelle part; non-membrane-bounded organelle; cytoskeleton; cell part; intracellular; myosin II complex; contractile fiber; myosin complex; intracellular organelle; intracellular non-membrane-bounded o…	motor activity; nucleoside phosphate binding; hydrolase activity, acting on acid anhydrides; protein binding; hydrolase activity; ATPase activity; organic cyclic compound binding; heterocyclic compound binding; cytoskeletal protein binding; pyrophosphatase activity; catalytic activity; ribonucleotide binding; binding; purine ribonucleoside binding; anion binding; adenyl ribonucleotide binding; ad…	K10352	MYH; myosin heavy chain	rno04530 Tight junction - Rattus norvegicus (rat); rno04810 Regulation of actin cytoskeleton - Rattus norvegicus (rat); rno04270 Vascular smooth muscle contraction - Rattus norvegicus (rat);	IPR002928; IPR004009; IPR001609; IPR027417; IPR027401;	Myosin tail; Myosin, N-terminal, SH3-like; Myosin head, motor domain; P-loop containing nucleoside triphosphate hydrolase; Myosin-like IQ motif-containing domain;
P34058	Heat shock protein HSP 90-beta	Hsp90ab1	34.8	83.28	323.31	274	25	19	46	46	53	41	46	42	24	22	22	21	22	21	18	17	18	17	17	17	2780100000	2832300000	3063900000	3014600000	2836500000	3018500000	0.951	1.031	0.969	0.97	1.048	1.032	1.022	0.57566	cytoplasm	cellular component biogenesis; regulation of cell death; reproductive process; regulation of neuron apoptotic process; positive regulation of biosynthetic process; autophagy; regulation of defense response; cellular metabolic process; regulation of protein serine/threonine kinase activity; metabolic process; macromolecular complex assembly; regulation of cellular component size; positive regulati…	basolateral plasma membrane; membrane; cluster of actin-based cell projections; extracellular region part; apical plasma membrane; brush border; cytoplasmic vesicle; organelle membrane; cell periphery; vesicle; cytoplasm; macromolecular complex; sperm plasma membrane; intracellular part; COP9 signalosome; cell; organelle part; pigment granule; lysosomal membrane; extracellular exosome; plasma mem…	nucleoside phosphate binding; DNA polymerase binding; receptor binding; purine deoxyribonucleotide binding; protein dimerization activity; protein kinase binding; pyrimidine nucleoside binding; protein binding; kinase regulator activity; molecular function regulator; antigen binding; organic cyclic compound binding; heterocyclic compound binding; UTP binding; histone deacetylase binding; ribonucl…	K04079	HSP90A; molecular chaperone HtpG	rno04151 PI3K-Akt signaling pathway - Rattus norvegicus (rat); rno04915 Estrogen signaling pathway - Rattus norvegicus (rat); rno04612 Antigen processing and presentation - Rattus norvegicus (rat); rno04914 Progesterone-mediated oocyte maturation - Rattus norvegicus (rat); rno05418 Fluid shear stress and atherosclerosis - Rattus norvegicus (rat); rno04659 Th17 cell differentiation - Rattus norveg…	IPR020575; IPR020568; IPR003594;	Heat shock protein Hsp90, N-terminal; Ribosomal protein S5 domain 2-type fold; Histidine kinase-like ATPase, C-terminal domain;
F1LN48	Thyroid peroxidase	Tpo	42.8	101.48	323.31	262	34	2	48	41	46	42	45	40	32	30	31	29	32	32	2	2	2	2	2	2	2981800000	2746500000	2824200000	2292400000	2519300000	2307800000	1.142	0.878	1.051	0.965	1.081	0.884	0.832	0.0090242	plasma membrane	single-multicellular organism process; regulation of biological quality; cellular aromatic compound metabolic process; organic hydroxy compound metabolic process; embryonic organ development; single-organism process; response to stimulus; cellular metabolic process; organic substance metabolic process; metabolic process; cellular detoxification; cellular modified amino acid metabolic process; res…	intracellular organelle; membrane; extracellular space; extracellular region part; cytoplasm; intrinsic component of membrane; intracellular part; cell; extracellular region; integral component of membrane; mitochondrion; intracellular membrane-bounded organelle; organelle; membrane part; intracellular; cell part; membrane-bounded organelle; cytoplasmic part;	organic cyclic compound binding; heterocyclic compound binding; heme binding; catalytic activity; binding; ion binding; antioxidant activity; cation binding; metal ion binding; protein binding; calcium ion binding; peroxidase activity; tetrapyrrole binding; iodide peroxidase activity; oxidoreductase activity; oxidoreductase activity, acting on peroxide as acceptor;	K00431	TPO; thyroid peroxidase [EC:1.11.1.8]	rno00350 Tyrosine metabolism - Rattus norvegicus (rat); rno05320 Autoimmune thyroid disease - Rattus norvegicus (rat); rno01100 Metabolic pathways - Rattus norvegicus (rat); rno04918 Thyroid hormone synthesis - Rattus norvegicus (rat);	IPR000436; IPR001881; IPR000742;	Sushi/SCR/CCP domain; EGF-like calcium-binding domain; EGF-like domain;
Q6IMZ3	Annexin	Anxa6	45.3	75.755	322.16	254	31	31	41	45	47	37	43	41	30	30	31	30	30	30	30	30	31	30	30	30	2363100000	2733800000	2495100000	2757500000	2700800000	2979700000	0.885	1.032	1.023	1.011	0.934	1.115	1.111	0.110281	cytoplasm	cellular component biogenesis; regulation of cellular process; single organism signaling; cellular component organization; regulation of biological quality; divalent inorganic cation transport; cellular divalent inorganic cation homeostasis; ion transmembrane transport; apoptotic signaling pathway; protein homooligomerization; metal ion transport; cellular cation homeostasis; single-organism proc…	membrane; extracellular region part; cytoplasmic vesicle; organelle membrane; cell junction; vesicle; cytoplasm; cytoplasmic vesicle part; intracellular part; cell; organelle part; lysosomal membrane; extracellular exosome; focal adhesion; late endosome membrane; intracellular; cell part; whole membrane; lysosome; adherens junction; extracellular vesicle; perinuclear region of cytoplasm; endosome…	nucleoside phosphate binding; sterol binding; protein dimerization activity; passive transmembrane transporter activity; substrate-specific transporter activity; protein binding; calcium-dependent protein binding; steroid binding; channel activity; substrate-specific transmembrane transporter activity; heterocyclic compound binding; organic cyclic compound binding; identical protein binding; ribo…	K17094
P20059	Hemopexin	Hpx	46.3	51.35	191.11	222	19	19	40	32	43	28	42	37	18	19	18	19	19	19	18	19	18	19	19	19	2851300000	2661500000	2440000000	2091900000	2089800000	1839200000	1.224	0.898	1.143	0.897	1.048	0.79	0.757	0.0114554	extracellular	regulation of biological quality; positive regulation of cellular protein metabolic process; positive regulation of adaptive immune response based on somatic recombination of immune receptors built from immunoglobulin superfamily domains; regulation of response to interferon-gamma; regulation of defense response; positive regulation of response to interferon-gamma; cellular metabolic process; met…	extracellular exosome; organelle; blood microparticle; extracellular space; extracellular region part; vesicle; extracellular vesicle; cell; membrane-bounded organelle; extracellular region; extracellular organelle;	heme transporter activity; binding; ion binding; cation binding; metal ion binding; cofactor transporter activity; transporter activity;	K18977			IPR000585;	Hemopexin-like domain;
Q6AYS7	Aminoacylase-1A	Acy1a	55.6	45.804	259.59	232	19	19	41	40	42	37	43	29	19	19	19	18	19	16	19	19	19	18	19	16	2208000000	2640100000	2578100000	2089100000	1992300000	2071200000	0.976	0.923	1.167	0.88	1.139	0.915	0.828	0.037165	cytoplasm	small molecule metabolic process; single-organism cellular process; nitrogen compound metabolic process; single-organism process; primary metabolic process; cellular metabolic process; organic substance metabolic process; organic substance catabolic process; metabolic process; cellular amino acid metabolic process; protein catabolic process; single-organism metabolic process; macromolecule catabo…	intracellular part; cell; cell part; intracellular; cytoplasm;	peptidase activity; catalytic activity; binding; ion binding; cation binding; metal ion binding; peptidase activity, acting on L-amino acid peptides; metallopeptidase activity; hydrolase activity; aminoacylase activity; hydrolase activity, acting on carbon-nitrogen (but not peptide) bonds, in linear amides; hydrolase activity, acting on carbon-nitrogen (but not peptide) bonds;	K14677	ACY1; aminoacylase [EC:3.5.1.14]	rno00220 Arginine biosynthesis - Rattus norvegicus (rat); rno01210 2-Oxocarboxylic acid metabolism - Rattus norvegicus (rat); rno01100 Metabolic pathways - Rattus norvegicus (rat); rno01230 Biosynthesis of amino acids - Rattus norvegicus (rat);	IPR011650;	Peptidase M20, dimerisation domain;
O88989	Malate dehydrogenase, cytoplasmic	Mdh1	36.5	36.483	169.69	125	12	12	23	18	21	19	22	22	11	12	12	12	12	12	11	12	12	12	12	12	2437000000	2629000000	2345100000	2782400000	2866900000	2433300000	0.944	1.077	1.018	1.11	0.908	0.942	1.091	0.22678	cytoplasm	dicarboxylic acid metabolic process; pyridine nucleotide metabolic process; cellular aromatic compound metabolic process; nicotinamide nucleotide metabolic process; NADH metabolic process; nucleotide metabolic process; single-organism process; cellular metabolic process; pyridine-containing compound metabolic process; phosphate-containing compound metabolic process; organic substance metabolic pr…	intracellular organelle; extracellular space; extracellular region part; vesicle; cytoplasm; intracellular part; cytosol; cell; extracellular region; mitochondrion; intracellular membrane-bounded organelle; organelle; extracellular exosome; myelin sheath; intracellular; cell part; extracellular vesicle; membrane-bounded organelle; extracellular organelle; cytoplasmic part;	organic cyclic compound binding; heterocyclic compound binding; oxidoreductase activity, acting on CH-OH group of donors; oxidoreductase activity, acting on the CH-OH group of donors, NAD or NADP as acceptor; nucleoside phosphate binding; NAD binding; catalytic activity; binding; malate dehydrogenase activity; nucleotide binding; cofactor binding; L-malate dehydrogenase activity; small molecule b…	K00025	MDH1; malate dehydrogenase [EC:1.1.1.37]	rno01200 Carbon metabolism - Rattus norvegicus (rat); rno00620 Pyruvate metabolism - Rattus norvegicus (rat); rno00270 Cysteine and methionine metabolism - Rattus norvegicus (rat); rno01100 Metabolic pathways - Rattus norvegicus (rat); rno00630 Glyoxylate and dicarboxylate metabolism - Rattus norvegicus (rat); rno04964 Proximal tubule bicarbonate reclamation - Rattus norvegicus (rat); rno00020 Ci…	IPR022383; IPR016040; IPR001236; IPR015955;	Lactate/malate dehydrogenase, C-terminal; NAD(P)-binding domain; Lactate/malate dehydrogenase, N-terminal; Lactate dehydrogenase/glycoside hydrolase, family 4, C-terminal;
A0A0G2JTW9	Protein Hbb-b1	Hbb-b1	53.1	15.988	47.07	108	8	0	16	17	18	18	18	21	8	8	8	8	8	8	0	0	0	0	0	0	2585000000	2535300000	2447600000	2859100000	2371800000	2592900000	1.008	1.115	0.988	0.925	0.954	1.011	1.034	0.5916	cytoplasm	oxygen transport; transport; gas transport; single-organism localization; single-organism process; localization; establishment of localization; single-organism transport;	cell part; intracellular; hemoglobin complex; cytoplasm; macromolecular complex; intracellular part; cytosolic part; protein complex; cell; cytosol; cytoplasmic part;	organic cyclic compound binding; heterocyclic compound binding; heme binding; iron ion binding; transition metal ion binding; oxygen binding; binding; ion binding; substrate-specific transporter activity; metal ion binding; cation binding; oxygen transporter activity; tetrapyrrole binding; transporter activity;	K13823	HBB; hemoglobin subunit beta	rno05143 African trypanosomiasis - Rattus norvegicus (rat); rno05144 Malaria - Rattus norvegicus (rat);	IPR009050; IPR000971; IPR012292;	Globin-like; Globin; Globin/Protoglobin;
Q62669	Globin a1	LOC103694855	53.1	16.022	8.1873	31	8	1	5	5	5	5	6	5	8	8	8	8	8	8	1	1	1	1	1	1	3254700000	2489900000	2835900000	4649600000	2942800000	4206600000	0.958	1.369	0.733	0.866	0.835	1.238	1.375	0.126438	cytoplasm	oxygen transport; transport; gas transport; single-organism localization; single-organism process; localization; establishment of localization; single-organism transport;	cell part; intracellular; hemoglobin complex; cytoplasm; macromolecular complex; intracellular part; cytosolic part; protein complex; cell; cytosol; cytoplasmic part;	organic cyclic compound binding; heterocyclic compound binding; heme binding; iron ion binding; transition metal ion binding; oxygen binding; binding; ion binding; substrate-specific transporter activity; metal ion binding; cation binding; oxygen transporter activity; tetrapyrrole binding; transporter activity;	K13823	HBB; hemoglobin subunit beta	rno05143 African trypanosomiasis - Rattus norvegicus (rat); rno05144 Malaria - Rattus norvegicus (rat);	IPR009050; IPR000971; IPR012292;	Globin-like; Globin; Globin/Protoglobin;
A0A0G2JSZ5	Protein disulfide-isomerase A6	Pdia6	22.2	48.76	150.98	117	7	7	19	18	23	17	20	20	7	7	7	7	7	7	7	7	7	7	7	7	2059100000	2423200000	2322200000	1814200000	2051700000	2294100000	0.953	0.84	1.121	0.95	1.075	1.062	0.905	0.28922	extracellular	regulation of cellular process; homeostatic process; regulation of biological quality; regulation of biological process; cell redox homeostasis; single-organism cellular process; cellular homeostasis; single-organism process; cellular process; biological regulation;	intracellular organelle; endoplasmic reticulum; extracellular region part; cytoplasm; vesicle; endomembrane system; intracellular part; cytosol; cell; extracellular region; organelle; extracellular exosome; intracellular membrane-bounded organelle; intracellular; cell part; endoplasmic reticulum-Golgi intermediate compartment; extracellular vesicle; membrane-bounded organelle; extracellular organ…	isomerase activity; catalytic activity;	K09584	PDIA6; protein disulfide-isomerase A6 [EC:5.3.4.1]	rno04141 Protein processing in endoplasmic reticulum - Rattus norvegicus (rat);	IPR005788; IPR012336; IPR013766;	Disulphide isomerase; Thioredoxin-like fold; Thioredoxin domain;
Q09073	ADP/ATP translocase 2	Slc25a5	45.3	32.901	50.353	152	16	9	26	23	28	25	29	21	15	16	16	16	15	15	8	9	9	9	9	8	2597200000	2406000000	2567000000	1868800000	1749700000	1873900000	1.193	0.858	1.105	0.804	1.179	0.861	0.726	0.00064456	cytoplasm	regulation of cell death; regulation of biological quality; negative regulation of signal transduction; negative regulation of cellular component organization; regulation of signaling; mitochondrial transport; single-organism process; purine ribonucleotide transport; regulation of mitochondrion organization; adenine nucleotide transport; establishment of localization; regulation of apoptotic sign…	membrane; extracellular region part; organelle membrane; vesicle; cytoplasm; macromolecular complex; intrinsic component of membrane; intracellular part; cell; organelle part; non-membrane-bounded organelle; mitochondrial envelope; cytoskeleton; extracellular exosome; membrane-enclosed lumen; intracellular organelle lumen; microtubule cytoskeleton; myelin sheath; membrane part; intracellular; cel…	purine nucleotide transmembrane transporter activity; ubiquitin protein ligase binding; adenine nucleotide transmembrane transporter activity; substrate-specific transporter activity; ATP:ADP antiporter activity; protein binding; antiporter activity; substrate-specific transmembrane transporter activity; ion antiporter activity; heterocyclic compound binding; organic cyclic compound binding; ADP …	K05863	SLC25A4S; solute carrier family 25 (mitochondrial adenine nucleotide translocator), member 4/5/6/31	rno04022 cGMP-PKG signaling pathway - Rattus norvegicus (rat); rno05016 Huntington's disease - Rattus norvegicus (rat); rno05012 Parkinson's disease - Rattus norvegicus (rat); rno04020 Calcium signaling pathway - Rattus norvegicus (rat); rno05166 HTLV-I infection - Rattus norvegicus (rat);	IPR023395;	Mitochondrial carrier domain;
Q6P7A7	Dolichyl-diphosphooligosaccharide--protein glycosyltransferase subunit 1	Rpn1	46.7	68.4	293.32	178	25	25	33	28	31	29	29	28	24	22	24	23	23	22	24	22	24	23	23	22	2629100000	2351700000	2177500000	2042300000	2363100000	2114000000	1.153	0.896	1.032	1.037	0.955	0.927	0.911	0.26272	plasma membrane	macromolecule glycosylation; cellular protein metabolic process; single-organism process; biosynthetic process; peptidyl-asparagine modification; cellular metabolic process; organic substance metabolic process; metabolic process; carbohydrate derivative biosynthetic process; carbohydrate derivative metabolic process; macromolecule metabolic process; protein metabolic process; protein N-linked gly…	intracellular organelle; membrane; nuclear outer membrane-endoplasmic reticulum membrane network; endoplasmic reticulum; extracellular region part; rough endoplasmic reticulum; intracellular organelle part; cytoplasm; intrinsic component of membrane; endomembrane system; intracellular part; cytosol; cell; integral component of membrane; extracellular region; organelle part; extracellular matrix; …	organic cyclic compound binding; heterocyclic compound binding; RNA binding; dolichyl-diphosphooligosaccharide-protein glycotransferase activity; transferase activity, transferring hexosyl groups; catalytic activity; binding; nucleic acid binding; transferase activity, transferring glycosyl groups; transferase activity; oligosaccharyl transferase activity;	K12666	OST1; oligosaccharyltransferase complex subunit alpha (ribophorin I)	rno00510 N-Glycan biosynthesis - Rattus norvegicus (rat); rno04141 Protein processing in endoplasmic reticulum - Rattus norvegicus (rat); rno01100 Metabolic pathways - Rattus norvegicus (rat);
A0A0G2JY31	Alpha-1-antiproteinase	Serpina1	31.6	46.121	161.29	128	14	14	20	21	23	19	25	20	14	13	14	13	14	13	14	13	14	13	14	13	1691500000	2351100000	2215800000	1889400000	2077400000	1753800000	0.847	0.946	1.178	1.041	1.11	0.878	0.914	0.46456	extracellular		extracellular space; extracellular region part; extracellular region;		K03984	SERPINA1; alpha-1-antitrypsin	rno04610 Complement and coagulation cascades - Rattus norvegicus (rat);	IPR023796;	Serpin domain;
G3V6T7	Protein disulfide-isomerase A4	Pdia4	30.2	72.747	126.75	239	21	21	39	38	42	35	49	36	21	21	21	21	21	21	21	21	21	21	21	21	2422600000	2318200000	2512900000	2455200000	2248800000	2333900000	1.017	1.031	0.973	0.944	1.055	0.98	0.97	0.43074	extracellular	regulation of cellular process; homeostatic process; regulation of biological quality; regulation of biological process; cell redox homeostasis; single-organism cellular process; cellular homeostasis; single-organism process; cellular process; biological regulation;	endoplasmic reticulum lumen; intracellular organelle; endoplasmic reticulum; cytoplasm; intracellular organelle part; endomembrane system; intracellular part; cell; organelle part; organelle; intracellular membrane-bounded organelle; membrane-enclosed lumen; intracellular organelle lumen; endoplasmic reticulum part; cell part; intracellular; cell surface; membrane-bounded organelle; cytoplasmic p…	organic cyclic compound binding; heterocyclic compound binding; intramolecular oxidoreductase activity, transposing S-S bonds; RNA binding; isomerase activity; catalytic activity; binding; nucleic acid binding; intramolecular oxidoreductase activity; protein disulfide isomerase activity;	K09582	PDIA4; protein disulfide-isomerase A4 [EC:5.3.4.1]	rno04141 Protein processing in endoplasmic reticulum - Rattus norvegicus (rat); rno04918 Thyroid hormone synthesis - Rattus norvegicus (rat);	IPR005788; IPR013766; IPR012336;	Disulphide isomerase; Thioredoxin domain; Thioredoxin-like fold;
P68255	14-3-3 protein theta	Ywhaq	33.5	27.778	159.08	166	10	6	26	28	31	29	26	26	9	9	10	9	9	9	5	5	6	5	5	5	2286500000	2296500000	1803500000	2218500000	2154100000	2136900000	1.064	1.032	1.068	1.002	0.839	0.994	1.019	0.82652	cytoplasm	single organism signaling; brain development; single-organism process; negative regulation of RNA metabolic process; protein transport; establishment of localization; neural nucleus development; protein targeting; substantia nigra development; regulation of RNA biosynthetic process; signal transduction; establishment of localization in cell; cell communication; regulation of localization; head de…	membrane; extracellular region part; cell junction; vesicle; cytoplasm; anchoring junction; macromolecular complex; intracellular part; cell; extracellular region; organelle; extracellular exosome; focal adhesion; intracellular; cell part; adherens junction; extracellular vesicle; cell-substrate junction; protein complex; membrane-bounded organelle; extracellular organelle; cell-substrate adheren…	protein N-terminus binding; binding; 14-3-3 protein binding; ion channel binding; protein binding; protein domain specific binding; protein C-terminus binding;	K16197	YWHAB_Q_Z; 14-3-3 protein beta/theta/zeta	rno04110 Cell cycle - Rattus norvegicus (rat); rno05203 Viral carcinogenesis - Rattus norvegicus (rat); rno04151 PI3K-Akt signaling pathway - Rattus norvegicus (rat); rno04114 Oocyte meiosis - Rattus norvegicus (rat); rno05169 Epstein-Barr virus infection - Rattus norvegicus (rat); rno05161 Hepatitis B - Rattus norvegicus (rat); rno04390 Hippo signaling pathway - Rattus norvegicus (rat);	IPR023410;	14-3-3 domain;
P14141	Carbonic anhydrase 3	Ca3	72.7	29.431	237.98	138	14	14	18	24	24	24	24	24	14	14	14	14	14	14	14	14	14	14	14	14	1261000000	2267100000	2114800000	2563300000	2281700000	2037500000	0.604	1.228	1.086	1.093	1.013	0.976	1.22	0.30078	cytoplasm	response to stress; response to ethanol; small molecule metabolic process; response to oxygen-containing compound; single-organism cellular process; single-organism process; response to alcohol; response to organic substance; response to stimulus; dephosphorylation; cellular metabolic process; phosphate-containing compound metabolic process; metabolic process; response to chemical; one-carbon met…	cell part; intracellular; cytoplasm; intracellular part; cell; cytosol; cytoplasmic part;	phosphatase activity; ion binding; lyase activity; hydro-lyase activity; hydrolase activity; zinc ion binding; carbonate dehydratase activity; nickel cation binding; carbon-oxygen lyase activity; transition metal ion binding; phosphoric ester hydrolase activity; catalytic activity; binding; hydrolase activity, acting on ester bonds; metal ion binding; cation binding;	K01672	CA; carbonic anhydrase [EC:4.2.1.1]	rno00910 Nitrogen metabolism - Rattus norvegicus (rat);	IPR001148;	Alpha carbonic anhydrase;
D3ZUL3	Protein Col6a1	Col6a1	25.1	108.8	323.31	219	20	20	41	38	36	30	42	32	18	19	20	20	20	20	18	19	20	20	20	20	2845500000	2255500000	2642300000	2522900000	2599400000	2302300000	1.126	0.998	0.892	1.028	1.045	0.911	0.959	0.61418	extracellular	cellular component biogenesis; cellular component organization; osteoblast differentiation; single-multicellular organism process; response to acid chemical; cellular response to organic substance; cellular developmental process; response to oxygen-containing compound; single-organism process; response to stimulus; protein oligomerization; gastrulation; endoderm development; anatomical structure …	membrane; extracellular space; extracellular region part; organelle membrane; cell periphery; vesicle; cytoplasm; macromolecular complex; intracellular part; cell; organelle part; extracellular exosome; lysosomal membrane; intracellular; cell part; whole membrane; lysosome; extracellular vesicle; membrane-bounded organelle; lytic vacuole; intracellular organelle; bounding membrane of organelle; i…	platelet-derived growth factor binding; protein binding; growth factor binding; binding;	K06238	COL6A; collagen, type VI, alpha	rno04974 Protein digestion and absorption - Rattus norvegicus (rat); rno04512 ECM-receptor interaction - Rattus norvegicus (rat); rno04510 Focal adhesion - Rattus norvegicus (rat); rno04151 PI3K-Akt signaling pathway - Rattus norvegicus (rat);	IPR002035;	von Willebrand factor, type A;
Q6IN22	Cathepsin B	Ctsb	33.9	37.544	241.97	128	10	10	26	18	24	18	21	21	10	10	10	10	10	10	10	10	10	10	10	10	2566700000	2225800000	2260800000	2280700000	2091800000	1916400000	1.154	1.026	1.001	0.941	1.017	0.862	0.892	0.1667	extracellular	entry into host; reproductive process; cellular developmental process; multicellular organism metabolic process; single-organism process; multi-organism cellular process; cellular metabolic process; maternal placenta development; decidualization; metabolic process; single organism reproductive process; multi-multicellular organism process; response to endogenous stimulus; response to thyroid horm…	extracellular space; extracellular region part; vesicle; cytoplasm; intracellular part; cell; organelle part; non-membrane-bounded organelle; extracellular exosome; membrane-enclosed lumen; intracellular organelle lumen; intracellular; cell part; lysosome; extracellular vesicle; perinuclear region of cytoplasm; membrane-bounded organelle; organelle lumen; lytic vacuole; intracellular organelle; i…	endopeptidase activity; carbohydrate derivative binding; peptidase activity; catalytic activity; binding; macromolecular complex binding; proteoglycan binding; peptidase activity, acting on L-amino acid peptides; collagen binding; hydrolase activity; protein binding; cysteine-type peptidase activity; cysteine-type endopeptidase activity; glycoprotein binding; protein complex binding;	K01363	CTSB; cathepsin B [EC:3.4.22.1]	rno04612 Antigen processing and presentation - Rattus norvegicus (rat); rno04210 Apoptosis - Rattus norvegicus (rat); rno04142 Lysosome - Rattus norvegicus (rat); rno04140 Autophagy - animal - Rattus norvegicus (rat); rno04621 NOD-like receptor signaling pathway - Rattus norvegicus (rat); rno04924 Renin secretion - Rattus norvegicus (rat);	IPR000668; IPR012599;	Peptidase C1A, papain C-terminal; Peptidase C1A, propeptide;
P02454	Collagen alpha-1(I) chain	Col1a1	6.9	137.95	41.345	97	8	8	13	20	15	17	16	16	7	8	8	7	8	8	7	8	8	7	8	8	2145200000	2039300000	2532000000	3895800000	3803800000	4181600000	0.692	1.257	0.658	1.227	0.817	1.349	1.769	0.00079505	extracellular	single organism signaling; cellular component biogenesis; collagen fibril organization; chordate embryonic development; positive regulation of biosynthetic process; response to organophosphorus; metabolic process; macromolecular complex assembly; trabecula formation; positive regulation of canonical Wnt signaling pathway; embryo development; cellular response to stimulus; skin development; cellul…	collagen type I trimer; endoplasmic reticulum; extracellular space; banded collagen fibril; extracellular region part; cytoplasmic vesicle; vesicle; cytoplasm; fibrillar collagen trimer; macromolecular complex; supramolecular fiber; intracellular part; supramolecular complex; cell; extracellular matrix component; collagen trimer; intracellular; cell part; secretory vesicle; secretory granule; mem…	extracellular matrix structural constituent; identical protein binding; growth factor binding; binding; ion binding; platelet-derived growth factor binding; metal ion binding; cation binding; protein binding; structural molecule activity;	K06236	COL1A; collagen, type I, alpha	rno04974 Protein digestion and absorption - Rattus norvegicus (rat); rno04512 ECM-receptor interaction - Rattus norvegicus (rat); rno04510 Focal adhesion - Rattus norvegicus (rat); rno04151 PI3K-Akt signaling pathway - Rattus norvegicus (rat); rno04611 Platelet activation - Rattus norvegicus (rat); rno05146 Amoebiasis - Rattus norvegicus (rat); rno04933 AGE-RAGE signaling pathway in diabetic comp…	IPR001007; IPR000885;	VWFC domain; Fibrillar collagen, C-terminal;
A0A0G2JSH9	Peroxiredoxin-2	Prdx2	49	21.797	138.92	58	8	8	9	9	11	8	12	9	7	7	8	8	8	8	7	7	8	8	8	8	1445000000	1989700000	1961900000	1199900000	1448100000	1485200000	0.91	0.755	1.253	0.912	1.235	0.935	0.766	0.101123	cytoplasm	regulation of cellular process; superoxide metabolic process; cellular response to stress; regulation of cell death; regulation of biological quality; response to superoxide; cell redox homeostasis; regulation of programmed cell death; response to oxygen-containing compound; single-organism process; response to stimulus; cellular metabolic process; removal of superoxide radicals; homeostatic proc…	extracellular exosome; organelle; extracellular region part; vesicle; extracellular vesicle; cell; membrane-bounded organelle; extracellular region; extracellular organelle;	catalytic activity; thioredoxin peroxidase activity; peroxiredoxin activity; antioxidant activity; peroxidase activity; oxidoreductase activity; oxidoreductase activity, acting on peroxide as acceptor;	K03386			IPR019479; IPR000866; IPR013766; IPR012336;	Peroxiredoxin, C-terminal; Alkyl hydroperoxide reductase subunit C/ Thiol specific antioxidant; Thioredoxin domain; Thioredoxin-like fold;
C0JPT7	Filamin alpha	Flna	35.6	280.49	323.31	454	67	60	77	74	85	69	80	69	65	64	64	62	64	63	58	58	57	57	57	57	2332700000	1986700000	2106000000	1918200000	1880300000	2074600000	1.138	0.936	0.969	0.917	1.027	1.012	0.914	0.192563	nucleus	single organism signaling; cellular component biogenesis; regulation of cell death; cellular metabolic process; cilium organization; hindbrain radial glia guided cell migration; metabolic process; regulation of I-kappaB kinase/NF-kappaB signaling; cytoplasmic sequestering of protein; cellular response to stimulus; mitotic cell cycle; platelet activation; regulation of primary metabolic process; g…	dendrite; membrane; extracellular region part; cytoplasmic region; cytoplasm; neuronal cell body; macromolecular complex; supramolecular complex; cell; organelle part; non-membrane-bounded organelle; extracellular exosome; focal adhesion; intracellular; neuron projection; cell-substrate junction; membrane-bounded organelle; neuron part; organelle lumen; cell-substrate adherens junction; filamento…	actin filament binding; Rac GTPase binding; receptor binding; protein dimerization activity; ion channel regulator activity; protein binding; molecular function regulator; signal transducer activity; Ral GTPase binding; organic cyclic compound binding; heterocyclic compound binding; identical protein binding; cytoskeletal protein binding; channel regulator activity; Ras GTPase binding; binding; c…	K04437	FLNA; filamin	rno05132 Salmonella infection - Rattus norvegicus (rat); rno04510 Focal adhesion - Rattus norvegicus (rat); rno04010 MAPK signaling pathway - Rattus norvegicus (rat); rno05205 Proteoglycans in cancer - Rattus norvegicus (rat);	IPR013783; IPR014756; IPR001715;	Immunoglobulin-like fold; Immunoglobulin E-set; Calponin homology domain;
P07632	Superoxide dismutase [Cu-Zn]	Sod1	36.4	15.911	53.342	75	5	5	11	12	14	10	13	15	5	5	5	5	5	5	5	5	5	5	5	5	2223600000	1951300000	2128400000	2654900000	2595600000	2380900000	0.957	1.143	0.84	1.118	0.916	1.025	1.211	0.0184614	cytoplasm	single organism signaling; regulation of cell death; ensheathment of neurons; reproductive process; response to antipsychotic drug; regulation of neuron apoptotic process; response to organophosphorus; cellular metabolic process; Schwann cell development; hair cell differentiation; removal of superoxide radicals; regulation of protein serine/threonine kinase activity; epidermal cell differentiati…	membrane; dendrite; extracellular region part; cytoplasmic region; cytoplasm; cell projection cytoplasm; neuronal cell body; macromolecular complex; cell; organelle part; extracellular exosome; nucleoplasm; dendrite cytoplasm; myelin sheath; intracellular; secretory vesicle; lysosome; neuron projection; membrane-bounded organelle; neuron part; organelle lumen; lytic vacuole; cell projection; orga…	superoxide dismutase activity; small GTPase binding; Rho GTPase binding; Rac GTPase binding; protein phosphatase binding; oxidoreductase activity, acting on superoxide radicals as acceptor; chaperone binding; ion binding; antioxidant activity; protein binding; copper ion binding; zinc ion binding; oxidoreductase activity; identical protein binding; transition metal ion binding; Ras GTPase binding…	K04565	SOD1; superoxide dismutase, Cu-Zn family [EC:1.15.1.1]	rno05014 Amyotrophic lateral sclerosis (ALS) - Rattus norvegicus (rat); rno05020 Prion diseases - Rattus norvegicus (rat); rno05016 Huntington's disease - Rattus norvegicus (rat); rno04213 Longevity regulating pathway - multiple species - Rattus norvegicus (rat); rno04146 Peroxisome - Rattus norvegicus (rat);	IPR001424;	Superoxide dismutase, copper/zinc binding domain;
A0A0G2K013	Alpha-actinin-4	Actn4	53.1	102.97	323.31	309	39	24	53	46	56	49	57	48	38	36	36	38	39	36	23	21	21	23	24	21	1939000000	1922100000	2060900000	1784400000	1901000000	1991800000	1.003	0.923	0.994	0.983	1.066	1.03	0.959	0.33354	cytoplasm			cytoskeletal protein binding; binding; ion binding; actin binding; metal ion binding; cation binding; protein binding; calcium ion binding;	K05699	ACTN1_4; actinin alpha 1/4	rno04520 Adherens junction - Rattus norvegicus (rat); rno04510 Focal adhesion - Rattus norvegicus (rat); rno04670 Leukocyte transendothelial migration - Rattus norvegicus (rat); rno04530 Tight junction - Rattus norvegicus (rat); rno04810 Regulation of actin cytoskeleton - Rattus norvegicus (rat); rno05203 Viral carcinogenesis - Rattus norvegicus (rat); rno05146 Amoebiasis - Rattus norvegicus (rat…	IPR014837; IPR011992; IPR001715; IPR002048;	EF-hand, Ca insensitive; EF-hand domain pair; Calponin homology domain; EF-hand domain;
F1LTN6	Uncharacterized protein	---	27.2	24.915	99.83	70	5	3	12	11	14	11	14	8	5	3	5	4	5	4	3	2	3	3	3	3	2028100000	1890500000	2383200000	1952600000	2114400000	2119400000	0.974	0.938	0.908	1.016	1.145	1.018	0.982	0.81812	extracellular	immune system process; immunoglobulin production; production of molecular mediator of immune response; immune response; response to stimulus;	extracellular space; extracellular region part; extracellular region;	protein binding; binding;				IPR007110; IPR013783; IPR003599; IPR013106; IPR003597;	Immunoglobulin-like domain; Immunoglobulin-like fold; Immunoglobulin subtype; Immunoglobulin V-set domain; Immunoglobulin C1-set;
G3V6P7	Myosin, heavy polypeptide 9, non-muscle	Myh9	24.7	226.41	323.31	318	46	33	57	53	54	49	55	50	46	43	42	43	43	43	33	31	30	31	31	31	1995400000	1890000000	1932300000	2009600000	1971300000	2090100000	1.007	1.014	0.954	0.995	0.975	1.055	1.044	0.14366	cyto_nucl		intracellular organelle; intracellular non-membrane-bounded organelle; cytoskeletal part; intracellular organelle part; macromolecular complex; intracellular part; cell; actin cytoskeleton; organelle part; non-membrane-bounded organelle; organelle; cytoskeleton; cell part; intracellular; myosin complex; protein complex;	ATP binding; motor activity; nucleoside phosphate binding; nucleoside binding; ion binding; hydrolase activity, acting on acid anhydrides; hydrolase activity; protein binding; nucleotide binding; nucleoside-triphosphatase activity; organic cyclic compound binding; heterocyclic compound binding; ribonucleoside binding; carbohydrate derivative binding; pyrophosphatase activity; cytoskeletal protein…	K10352	MYH; myosin heavy chain	rno04530 Tight junction - Rattus norvegicus (rat); rno04810 Regulation of actin cytoskeleton - Rattus norvegicus (rat); rno04270 Vascular smooth muscle contraction - Rattus norvegicus (rat);	IPR002928; IPR004009; IPR027417; IPR001609; IPR027401;	Myosin tail; Myosin, N-terminal, SH3-like; P-loop containing nucleoside triphosphate hydrolase; Myosin head, motor domain; Myosin-like IQ motif-containing domain;
P56574	Isocitrate dehydrogenase [NADP], mitochondrial	Idh2	40.7	50.967	267.19	159	18	17	25	25	30	26	30	23	16	14	14	14	15	16	15	13	13	13	14	15	1750600000	1803000000	1836300000	1531200000	1367300000	1497000000	1.073	0.939	1.106	0.838	1.126	0.918	0.816	0.0040243	mitochondria	regulation of glial cell migration; pyridine nucleotide metabolic process; regulation of gliogenesis; regulation of matrix metallopeptidase secretion; cellular metabolic process; negative regulation of cell proliferation; pyridine-containing compound biosynthetic process; metabolic process; generation of precursor metabolites and energy; cellular carbohydrate metabolic process; regulation of loca…	membrane; extracellular region part; organelle membrane; vesicle; cytoplasm; intracellular part; cell; organelle part; mitochondrial envelope; extracellular exosome; intracellular; cell part; microbody; organelle inner membrane; extracellular vesicle; membrane-bounded organelle; mitochondrial inner membrane; intracellular organelle; mitochondrial part; peroxisome; intracellular organelle part; or…	magnesium ion binding; nucleoside phosphate binding; ion binding; isocitrate dehydrogenase activity; nucleotide binding; cofactor binding; oxidoreductase activity; oxidoreductase activity, acting on CH-OH group of donors; heterocyclic compound binding; organic cyclic compound binding; oxidoreductase activity, acting on the CH-OH group of donors, NAD or NADP as acceptor; catalytic activity; NAD bi…	K00031	IDH1; isocitrate dehydrogenase [EC:1.1.1.42]	rno01200 Carbon metabolism - Rattus norvegicus (rat); rno00480 Glutathione metabolism - Rattus norvegicus (rat); rno01210 2-Oxocarboxylic acid metabolism - Rattus norvegicus (rat); rno01100 Metabolic pathways - Rattus norvegicus (rat); rno01230 Biosynthesis of amino acids - Rattus norvegicus (rat); rno04146 Peroxisome - Rattus norvegicus (rat); rno00020 Citrate cycle (TCA cycle) - Rattus norvegic…	IPR024084;	Isopropylmalate dehydrogenase-like domain;
P05197	Elongation factor 2	Eef2	31.7	95.283	204.33	241	28	27	43	40	41	44	39	34	27	27	27	27	28	24	26	26	26	26	27	23	1674300000	1801000000	1886700000	2014800000	2122200000	2070400000	0.868	1.045	0.934	1.101	0.978	1.074	1.158	0.0150821	cytoplasm	positive regulation of cellular protein metabolic process; peptide metabolic process; posttranscriptional regulation of gene expression; positive regulation of biosynthetic process; cellular metabolic process; response to external stimulus; metabolic process; response to endogenous stimulus; response to growth factor; macromolecule metabolic process; protein metabolic process; nervous system deve…	membrane; extracellular region part; cell periphery; membrane microdomain; vesicle; cytoplasm; macromolecular complex; intracellular part; cell; non-membrane-bounded organelle; extracellular exosome; intracellular; cell part; membrane part; whole membrane; membrane region; extracellular vesicle; membrane raft; membrane-bounded organelle; intracellular organelle; ribosome; intracellular non-membra…	actin filament binding; nucleoside phosphate binding; translation elongation factor activity; protein kinase binding; hydrolase activity, acting on acid anhydrides; hydrolase activity; protein binding; heterocyclic compound binding; organic cyclic compound binding; pyrophosphatase activity; cytoskeletal protein binding; ribonucleotide binding; catalytic activity; binding; purine ribonucleoside bi…	K03234	EEF2; elongation factor 2	rno04921 Oxytocin signaling pathway - Rattus norvegicus (rat); rno04152 AMPK signaling pathway - Rattus norvegicus (rat);	IPR027417; IPR000795; IPR005517; IPR005225; IPR000640; IPR004161; IPR020568; IPR009022; IPR014721; IPR009000;	P-loop containing nucleoside triphosphate hydrolase; Transcription factor, GTP-binding domain; Translation elongation factor EFG/EF2, domain IV; Small GTP-binding protein domain; Translation elongation factor EFG, V domain; Translation elongation factor EFTu-like, domain 2; Ribosomal protein S5 domain 2-type fold; Elongation factor G, III-V domain; Ribosomal protein S5 domain 2-type fold, subgrou…
F1LRT9	Cytoplasmic dynein 1 heavy chain 1	Dync1h1	28.8	531.8	323.31	624	124	124	99	101	109	99	107	109	110	114	117	112	117	116	110	114	117	112	117	116	2011100000	1795100000	1799000000	1954000000	2005400000	1929000000	1.05	1.02	0.937	1.047	0.939	1.007	1.051	0.27562	cytoplasm	single-organism cellular process; microtubule-based movement; movement of cell or subcellular component; single-organism process; cellular process; microtubule-based process;	intracellular organelle; intracellular non-membrane-bounded organelle; cytoskeletal part; intracellular organelle part; macromolecular complex; intracellular part; dynein complex; microtubule associated complex; cell; organelle part; non-membrane-bounded organelle; organelle; cytoskeleton; catalytic complex; microtubule cytoskeleton; intracellular; cell part; protein complex;	ATP binding; motor activity; nucleoside phosphate binding; nucleoside binding; ion binding; hydrolase activity, acting on acid anhydrides; hydrolase activity; nucleotide binding; nucleoside-triphosphatase activity; ATPase activity; organic cyclic compound binding; heterocyclic compound binding; ribonucleoside binding; carbohydrate derivative binding; pyrophosphatase activity; catalytic activity; …	K10413	DYNC1H; dynein heavy chain 1, cytosolic	rno05132 Salmonella infection - Rattus norvegicus (rat); rno04962 Vasopressin-regulated water reabsorption - Rattus norvegicus (rat); rno04145 Phagosome - Rattus norvegicus (rat);	IPR004273; IPR011704; IPR013602; IPR027417; IPR013594; IPR024317; IPR003593; IPR024743;	Dynein heavy chain domain; ATPase, dynein-related, AAA domain; Dynein heavy chain, domain-2; P-loop containing nucleoside triphosphate hydrolase; Dynein heavy chain, domain-1; Dynein heavy chain, P-loop containing D4 domain; AAA+ ATPase domain; Dynein heavy chain, coiled coil stalk;
P04636	Malate dehydrogenase, mitochondrial	Mdh2	60.7	35.683	214.88	163	16	16	27	27	31	23	29	26	16	15	15	15	15	15	16	15	15	15	15	15	2008100000	1793300000	1982000000	1519500000	1557400000	1509300000	1.162	0.879	1.038	0.901	1.147	0.873	0.793	0.0044978	mitochondria	dicarboxylic acid metabolic process; pyridine nucleotide metabolic process; cellular aromatic compound metabolic process; nicotinamide nucleotide metabolic process; NADH metabolic process; nucleotide metabolic process; cellular protein metabolic process; single-organism process; pyridine-containing compound metabolic process; cellular metabolic process; phosphate-containing compound metabolic pro…	membrane; extracellular region part; organelle membrane; vesicle; cytoplasm; intracellular part; cell; organelle part; mitochondrial envelope; extracellular exosome; membrane-enclosed lumen; intracellular organelle lumen; myelin sheath; cell part; intracellular; organelle inner membrane; extracellular vesicle; membrane-bounded organelle; mitochondrial inner membrane; organelle lumen; intracellula…	oxidoreductase activity, acting on CH-OH group of donors; organic cyclic compound binding; heterocyclic compound binding; oxidoreductase activity, acting on the CH-OH group of donors, NAD or NADP as acceptor; RNA binding; identical protein binding; catalytic activity; protein self-association; protein homodimerization activity; binding; protein dimerization activity; nucleic acid binding; malate …	K00026	MDH2; malate dehydrogenase [EC:1.1.1.37]	rno01200 Carbon metabolism - Rattus norvegicus (rat); rno00620 Pyruvate metabolism - Rattus norvegicus (rat); rno00270 Cysteine and methionine metabolism - Rattus norvegicus (rat); rno01100 Metabolic pathways - Rattus norvegicus (rat); rno00630 Glyoxylate and dicarboxylate metabolism - Rattus norvegicus (rat); rno00020 Citrate cycle (TCA cycle) - Rattus norvegicus (rat);	IPR022383; IPR016040; IPR001236; IPR015955;	Lactate/malate dehydrogenase, C-terminal; NAD(P)-binding domain; Lactate/malate dehydrogenase, N-terminal; Lactate dehydrogenase/glycoside hydrolase, family 4, C-terminal;
P24368	Peptidyl-prolyl cis-trans isomerase B	Ppib	46.3	23.802	89.93	110	9	9	17	22	21	17	16	17	9	9	9	9	9	9	9	9	9	9	9	9	2030500000	1676200000	1912700000	1208700000	1449100000	1450200000	1.252	0.746	1.034	0.894	1.18	0.895	0.731	0.0186191	extracellular	regulation of biological quality; modulation by host of viral genome replication; chaperone-mediated protein folding; single-organism process; nuclear transport; modification of morphology or physiology of other organism; cellular metabolic process; positive regulation of growth; establishment of localization; protein folding; metabolic process; establishment of localization in cell; positive reg…	smooth endoplasmic reticulum; membrane; extracellular region part; endoplasmic reticulum; cytoplasmic vesicle; cell junction; vesicle; cytoplasm; macromolecular complex; intracellular part; cell; organelle part; pigment granule; extracellular exosome; membrane-enclosed lumen; focal adhesion; intracellular organelle lumen; intracellular; cell part; adherens junction; extracellular vesicle; perinuc…	organic cyclic compound binding; heterocyclic compound binding; RNA binding; peptidyl-prolyl cis-trans isomerase activity; isomerase activity; catalytic activity; binding; macromolecular complex binding; nucleic acid binding; protein binding; RNA polymerase binding; cis-trans isomerase activity; enzyme binding; protein complex binding;	K03768			IPR002130; IPR029000;	Cyclophilin-type peptidyl-prolyl cis-trans isomerase domain; Cyclophilin-like domain;
G3V852	Protein Tln1	Tln1	38.7	269.67	323.31	446	73	64	79	68	78	67	80	74	69	70	71	68	72	72	60	61	62	59	63	64	1816200000	1664900000	1669800000	1536800000	1633500000	1567400000	1.102	0.932	1.01	0.991	1.013	0.951	0.92	0.073902	cyto_nucl	cellular component biogenesis; single-multicellular organism process; cellular component organization; cell junction assembly; blood coagulation; regulation of biological quality; cytoskeletal anchoring at plasma membrane; single-organism process; response to stimulus; cortical cytoskeleton organization; homotypic cell-cell adhesion; hemostasis; response to wounding; biological adhesion; single o…	cell leading edge; intracellular organelle; cell projection; extracellular region part; intracellular non-membrane-bounded organelle; cell junction; vesicle; anchoring junction; intracellular part; cell; extracellular region; non-membrane-bounded organelle; organelle; extracellular exosome; cytoskeleton; focal adhesion; intracellular; cell part; adherens junction; extracellular vesicle; ruffle; c…	actin filament binding; receptor binding; macromolecular complex binding; LIM domain binding; integrin binding; protein binding; cell adhesion molecule binding; cytoskeletal protein binding; structural constituent of cytoskeleton; binding; vinculin binding; cadherin binding; actin binding; protein domain specific binding; structural molecule activity; protein complex binding;	K06271	TLN; talin	rno04510 Focal adhesion - Rattus norvegicus (rat); rno04611 Platelet activation - Rattus norvegicus (rat); rno04015 Rap1 signaling pathway - Rattus norvegicus (rat); rno05166 HTLV-I infection - Rattus norvegicus (rat);	IPR019748; IPR002558; IPR015224; IPR032425; IPR018979; IPR019749; IPR015009; IPR029071; IPR011993; IPR000299; IPR014352;	FERM central domain; I/LWEQ domain; Talin, central; Talin, N-terminal F0 domain; FERM, N-terminal; Band 4.1 domain; Vinculin-binding site-containing domain; Ubiquitin-related domain; PH domain-like; FERM domain; FERM/acyl-CoA-binding protein, 3-helical bundle;
Q01129	Decorin	Dcn	29.9	39.805	109	105	10	10	17	14	21	15	20	18	10	10	10	10	10	10	10	10	10	10	10	10	1577800000	1644500000	1490400000	1443900000	1526900000	1272900000	1.057	0.967	1.102	1.023	0.998	0.853	0.9	0.147025	extracellular	single organism signaling; regulation of biological quality; cell surface receptor signaling pathway; reproductive process; positive regulation of biosynthetic process; regulation of mitochondrion organization; cellular response to cytokine stimulus; cellular metabolic process; regulation of endothelial cell migration; positive regulation of membrane depolarization; response to biotic stimulus; g…	extracellular space; extracellular region part; cytoplasm; collagen type VI trimer; macromolecular complex; supramolecular fiber; intracellular part; supramolecular complex; cell; extracellular region; collagen trimer; supramolecular polymer; extracellular matrix; intracellular; cell part; collagen beaded filament; proteinaceous extracellular matrix; protein complex;	RNA binding; protein N-terminus binding; macromolecular complex binding; protein binding; protein kinase inhibitor activity; protein kinase regulator activity; kinase regulator activity; enzyme inhibitor activity; molecular function regulator; extracellular matrix binding; organic cyclic compound binding; heterocyclic compound binding; carbohydrate derivative binding; enzyme regulator activity; k…	K04660	DCN; decorin	rno04350 TGF-beta signaling pathway - Rattus norvegicus (rat); rno05205 Proteoglycans in cancer - Rattus norvegicus (rat);	IPR000372; IPR032675;	Leucine-rich repeat N-terminal domain; Leucine-rich repeat domain, L domain-like;
F1LRJ9	Selenium-binding protein 1	Selenbp1	51	55.107	219.79	206	21	21	33	34	36	38	33	32	20	21	21	20	20	20	20	21	21	20	20	20	1513000000	1641900000	1719600000	1733800000	1703700000	1622700000	0.914	1.047	0.992	1.029	1.039	0.98	1.038	0.419	mitochondria			protein binding; selenium binding; binding;	K17285			IPR015943;	WD40/YVTN repeat-like-containing domain;
P14942	Glutathione S-transferase alpha-4	Gsta4	30.2	25.51	19.741	81	9	7	8	13	14	12	15	19	9	8	9	8	9	9	7	6	7	6	7	7	956500000	1622900000	1611300000	2111700000	1947800000	1820100000	0.57	1.258	0.967	1.161	0.96	1.084	1.403	0.075405	cytoplasm	cellular response to xenobiotic stimulus; cellular response to stimulus; response to nicotine; response to organic cyclic compound; response to lithium ion; response to stress; response to toxic substance; response to alkaloid; response to organic substance; response to stimulus; cellular metabolic process; response to metal ion; response to organonitrogen compound; metabolic process; response to…	organelle; intracellular membrane-bounded organelle; intracellular organelle; cell part; intracellular; cytoplasm; intracellular part; membrane-bounded organelle; cell; mitochondrion; cytoplasmic part;	ion binding; protein binding; drug binding; amide binding; glutathione binding; oligopeptide binding; sulfur compound binding; glutathione transferase activity; modified amino acid binding; catalytic activity; peptide binding; binding; transferase activity, transferring alkyl or aryl (other than methyl) groups; anion binding; transferase activity;	K00799	GST; glutathione S-transferase [EC:2.5.1.18]	rno00480 Glutathione metabolism - Rattus norvegicus (rat); rno00980 Metabolism of xenobiotics by cytochrome P450 - Rattus norvegicus (rat); rno05215 Prostate cancer - Rattus norvegicus (rat); rno01524 Platinum drug resistance - Rattus norvegicus (rat); rno05204 Chemical carcinogenesis - Rattus norvegicus (rat); rno00982 Drug metabolism - cytochrome P450 - Rattus norvegicus (rat); rno05418 Fluid s…	IPR010987; IPR004046; IPR012336; IPR004045;	Glutathione S-transferase, C-terminal-like; Glutathione S-transferase, C-terminal; Thioredoxin-like fold; Glutathione S-transferase, N-terminal;
G3V826	Transketolase	Tkt	34.5	71.158	136.34	178	20	20	31	31	31	28	28	29	18	20	19	18	19	18	18	20	19	18	19	18	1561800000	1608500000	1695200000	1661500000	1701200000	1474600000	0.966	1.027	0.995	1.052	1.048	0.912	0.994	0.91218	cytoplasm	regulation of growth; single-organism biosynthetic process; single-organism cellular process; single-organism process; cellular aldehyde metabolic process; biosynthetic process; cellular metabolic process; organic substance biosynthetic process; phosphate-containing compound metabolic process; cellular biosynthetic process; organic substance metabolic process; organophosphate biosynthetic process…	intracellular organelle; extracellular region part; intracellular organelle part; vesicle; nuclear lumen; intracellular part; nuclear body; cell; extracellular region; organelle part; membrane-enclosed lumen; organelle; extracellular exosome; intracellular membrane-bounded organelle; nucleus; nucleoplasm; intracellular organelle lumen; nuclear speck; myelin sheath; intracellular; cell part; extra…	identical protein binding; catalytic activity; protein homodimerization activity; binding; transferase activity, transferring aldehyde or ketonic groups; ion binding; protein dimerization activity; cation binding; metal ion binding; protein binding; transferase activity; cofactor binding; transketolase activity;	K00615	E2.2.1.1; transketolase [EC:2.2.1.1]	rno01200 Carbon metabolism - Rattus norvegicus (rat); rno00030 Pentose phosphate pathway - Rattus norvegicus (rat); rno01100 Metabolic pathways - Rattus norvegicus (rat); rno01230 Biosynthesis of amino acids - Rattus norvegicus (rat);	IPR005474; IPR009014; IPR033248; IPR005475; IPR029061;	Transketolase, N-terminal; Transketolase C-terminal/Pyruvate-ferredoxin oxidoreductase domain II; Transketolase, C-terminal domain; Transketolase-like, pyrimidine-binding domain; Thiamin diphosphate-binding fold;
A0A0G2K5E8	Protein NEWGENE_621351	NEWGENE_621351	7.1	120.04	22.311	64	9	9	11	11	9	12	11	10	7	9	6	9	9	9	7	9	6	9	9	9	1322100000	1555100000	1507700000	2504700000	2708600000	2228600000	0.671	1.271	0.789	1.374	0.765	1.131	1.697	0.0028557	cyto_nucl		extracellular matrix; extracellular region part; extracellular region; proteinaceous extracellular matrix;	extracellular matrix structural constituent; structural molecule activity;	K06236	COL1A; collagen, type I, alpha	rno04974 Protein digestion and absorption - Rattus norvegicus (rat); rno04512 ECM-receptor interaction - Rattus norvegicus (rat); rno04510 Focal adhesion - Rattus norvegicus (rat); rno04151 PI3K-Akt signaling pathway - Rattus norvegicus (rat); rno04611 Platelet activation - Rattus norvegicus (rat); rno05146 Amoebiasis - Rattus norvegicus (rat); rno04933 AGE-RAGE signaling pathway in diabetic comp…	IPR000885;	Fibrillar collagen, C-terminal;
P11884	Aldehyde dehydrogenase, mitochondrial	Aldh2	44.3	56.488	215.48	126	18	1	22	20	23	18	22	21	17	17	18	18	18	17	1	1	1	1	1	1	1427600000	1540600000	1419100000	1086600000	1086200000	1225200000	1.1	0.837	1.187	0.837	1.094	0.944	0.775	0.0055408	mitochondria	response to nicotine; regulation of cell death; response to acid chemical; gland development; alcohol metabolic process; single-organism process; ethanol catabolic process; response to biotic stimulus; response to external stimulus; metabolic process; response to steroid hormone; response to endogenous stimulus; primary alcohol metabolic process; cellular response to chemical stimulus; developmen…	mitochondrial matrix; intracellular organelle; mitochondrial part; cytoplasm; intracellular organelle part; intracellular part; cell; mitochondrion; organelle part; membrane-enclosed lumen; organelle; intracellular membrane-bounded organelle; intracellular organelle lumen; cell part; intracellular; membrane-bounded organelle; cytoplasmic part; organelle lumen;	nucleoside phosphate binding; oxidoreductase activity, acting on the aldehyde or oxo group of donors; ion binding; protein binding; nucleotide binding; cofactor binding; NADH binding; aldehyde dehydrogenase (NAD) activity; oxidoreductase activity; heterocyclic compound binding; organic cyclic compound binding; oxidoreductase activity, acting on the aldehyde or oxo group of donors, NAD or NADP as …	K00128	ALDH; aldehyde dehydrogenase (NAD+) [EC:1.2.1.3]	rno00340 Histidine metabolism - Rattus norvegicus (rat); rno00053 Ascorbate and aldarate metabolism - Rattus norvegicus (rat); rno00071 Fatty acid degradation - Rattus norvegicus (rat); rno00561 Glycerolipid metabolism - Rattus norvegicus (rat); rno00280 Valine, leucine and isoleucine degradation - Rattus norvegicus (rat); rno00310 Lysine degradation - Rattus norvegicus (rat); rno00330 Arginine a…	IPR016161; IPR015590; IPR016162; IPR016163;	Aldehyde/histidinol dehydrogenase; Aldehyde dehydrogenase domain; Aldehyde dehydrogenase N-terminal domain; Aldehyde dehydrogenase, C-terminal;
P04906	Glutathione S-transferase P	Gstp1	54.3	23.439	211.02	99	11	10	15	19	17	17	15	16	11	11	11	11	11	10	10	10	10	10	10	9	1889000000	1520300000	1614100000	1434400000	1818000000	1684400000	1.138	0.864	0.916	1.095	0.972	1.015	0.983	0.86368	cytoplasm	regulation of cell death; regulation of stress-activated MAPK cascade; regulation of tumor necrosis factor production; cellular response to corticosteroid stimulus; cellular lipid metabolic process; cellular metabolic process; response to biotic stimulus; regulation of fibroblast proliferation; regulation of protein serine/threonine kinase activity; metabolic process; negative regulation of leuko…	membrane; intracellular organelle; extracellular space; extracellular region part; cell periphery; cytoplasm; vesicle; macromolecular complex; intracellular part; cytosol; cell; extracellular region; mitochondrion; plasma membrane; intracellular membrane-bounded organelle; organelle; TRAF2-GSTP1 complex; extracellular exosome; nucleus; intracellular; cell part; extracellular vesicle; membrane-bou…	glutathione peroxidase activity; ion binding; protein kinase binding; antioxidant activity; protein binding; drug binding; kinase regulator activity; amide binding; glutathione binding; molecular function regulator; oligopeptide binding; kinase binding; sulfur compound binding; oxidoreductase activity; glutathione transferase activity; modified amino acid binding; JUN kinase binding; S-nitrosoglu…	K00799	GST; glutathione S-transferase [EC:2.5.1.18]	rno00480 Glutathione metabolism - Rattus norvegicus (rat); rno00980 Metabolism of xenobiotics by cytochrome P450 - Rattus norvegicus (rat); rno05215 Prostate cancer - Rattus norvegicus (rat); rno01524 Platinum drug resistance - Rattus norvegicus (rat); rno05204 Chemical carcinogenesis - Rattus norvegicus (rat); rno00982 Drug metabolism - cytochrome P450 - Rattus norvegicus (rat); rno05418 Fluid s…	IPR004046; IPR010987; IPR004045; IPR012336;	Glutathione S-transferase, C-terminal; Glutathione S-transferase, C-terminal-like; Glutathione S-transferase, N-terminal; Thioredoxin-like fold;
F1LNH3	Procollagen, type VI, alpha 2, isoform CRA_a	Col6a2	17	109.66	273.12	116	17	17	21	19	22	17	18	19	17	16	16	15	15	15	17	16	16	15	15	15	1708000000	1512400000	1556600000	1504200000	1425200000	1493500000	1.114	0.981	0.986	0.929	1.015	0.974	0.926	0.139764	extracellular	cellular component biogenesis; cellular component organization; response to hexose; protein complex subunit organization; protein trimerization; response to oxygen-containing compound; response to organic substance; response to stimulus; response to glucose; protein heterotrimerization; protein oligomerization; macromolecular complex subunit organization; protein heterooligomerization; response t…	membrane; extracellular space; extracellular region part; cell periphery; vesicle; macromolecular complex; cell; extracellular region; collagen trimer; plasma membrane; organelle; extracellular exosome; extracellular matrix; cell part; extracellular vesicle; proteinaceous extracellular matrix; membrane-bounded organelle; protein complex; sarcolemma; extracellular organelle;		K06238	COL6A; collagen, type VI, alpha	rno04974 Protein digestion and absorption - Rattus norvegicus (rat); rno04512 ECM-receptor interaction - Rattus norvegicus (rat); rno04510 Focal adhesion - Rattus norvegicus (rat); rno04151 PI3K-Akt signaling pathway - Rattus norvegicus (rat);	IPR002035;	von Willebrand factor, type A;
P51635	Alcohol dehydrogenase [NADP(+)]	Akr1a1	54.2	36.505	323.31	135	14	14	23	21	27	21	24	19	14	14	14	14	14	13	14	14	14	14	14	13	1169600000	1493900000	1399400000	1104500000	1163400000	1235000000	0.928	0.876	1.185	0.923	1.11	0.979	0.862	0.145415	cytoplasm	monosaccharide catabolic process; vitamin biosynthetic process; carbohydrate biosynthetic process; organic acid biosynthetic process; single-organism process; biosynthetic process; monosaccharide biosynthetic process; L-ascorbic acid biosynthetic process; cellular metabolic process; uronic acid metabolic process; organic substance metabolic process; vitamin metabolic process; metabolic process; D…	membrane; extracellular space; extracellular region part; apical plasma membrane; cell periphery; cytoplasm; vesicle; intracellular part; cytosol; cell; extracellular region; plasma membrane; organelle; extracellular exosome; plasma membrane part; plasma membrane region; intracellular; membrane part; cell part; extracellular vesicle; membrane-bounded organelle; apical part of cell; extracellular …	oxidoreductase activity, acting on CH-OH group of donors; alditol:NADP+ 1-oxidoreductase activity; oxidoreductase activity, acting on the CH-OH group of donors, NAD or NADP as acceptor; L-glucuronate reductase activity; catalytic activity; alcohol dehydrogenase (NADP+) activity; aldo-keto reductase (NADP) activity; oxidoreductase activity;	K00002	AKR1A1; alcohol dehydrogenase (NADP+) [EC:1.1.1.2]	rno01100 Metabolic pathways - Rattus norvegicus (rat); rno00561 Glycerolipid metabolism - Rattus norvegicus (rat); rno00010 Glycolysis / Gluconeogenesis - Rattus norvegicus (rat); rno00040 Pentose and glucuronate interconversions - Rattus norvegicus (rat);	IPR023210;	NADP-dependent oxidoreductase domain;
P48500	Triosephosphate isomerase	Tpi1	59.4	26.849	126.58	121	12	12	25	18	17	19	25	17	11	11	10	12	12	10	11	11	10	12	12	10	1579000000	1468800000	1507500000	1278600000	1311100000	1302000000	1.122	0.908	1.043	0.931	1.071	0.925	0.854	0.0027833	cyto_nucl	ATP generation from ADP; NADP metabolic process; nucleoside metabolic process; purine nucleoside metabolic process; nucleoside diphosphate phosphorylation; ADP metabolic process; pyridine nucleotide metabolic process; glycolytic process; purine ribonucleoside monophosphate metabolic process; hexose biosynthetic process; alcohol metabolic process; nucleotide metabolic process; single-organism proc…	organelle; intracellular membrane-bounded organelle; intracellular organelle; nucleus; cell part; intracellular; cytoplasm; intracellular part; cytosol; membrane-bounded organelle; cell; cytoplasmic part;	isomerase activity; triose-phosphate isomerase activity; catalytic activity; binding; protein binding; intramolecular oxidoreductase activity; intramolecular oxidoreductase activity, interconverting aldoses and ketoses;	K01803	TPI; triosephosphate isomerase (TIM) [EC:5.3.1.1]	rno00051 Fructose and mannose metabolism - Rattus norvegicus (rat); rno01200 Carbon metabolism - Rattus norvegicus (rat); rno01100 Metabolic pathways - Rattus norvegicus (rat); rno00010 Glycolysis / Gluconeogenesis - Rattus norvegicus (rat); rno01230 Biosynthesis of amino acids - Rattus norvegicus (rat); rno00562 Inositol phosphate metabolism - Rattus norvegicus (rat);	IPR013785;	Aldolase-type TIM barrel;
G3V6Y6	Alpha-1,4 glucan phosphorylase	Pygb	37.4	96.774	301.86	192	29	20	35	30	35	29	30	33	25	27	27	27	27	26	19	19	19	19	18	18	1121200000	1463600000	1685600000	1492100000	1635100000	1688800000	0.74	0.985	0.966	1.08	1.113	1.115	1.128	0.35576	cytoplasm	metabolic process; carbohydrate metabolic process; primary metabolic process; organic substance metabolic process;	membrane; extracellular exosome; organelle; extracellular region part; cell part; intracellular; cytoplasm; vesicle; extracellular vesicle; intracellular part; cell; membrane-bounded organelle; extracellular region; extracellular organelle;	organic cyclic compound binding; heterocyclic compound binding; transferase activity, transferring hexosyl groups; catalytic activity; binding; ion binding; phosphorylase activity; anion binding; transferase activity, transferring glycosyl groups; cofactor binding; transferase activity; pyridoxal phosphate binding; glycogen phosphorylase activity;	K00688	PYG; glycogen phosphorylase [EC:2.4.1.1]	rno00500 Starch and sucrose metabolism - Rattus norvegicus (rat); rno01100 Metabolic pathways - Rattus norvegicus (rat); rno04931 Insulin resistance - Rattus norvegicus (rat); rno04922 Glucagon signaling pathway - Rattus norvegicus (rat); rno04910 Insulin signaling pathway - Rattus norvegicus (rat);
Q05982	Nucleoside diphosphate kinase A	Nme1	53.9	17.193	74.432	90	9	4	14	13	15	15	13	20	8	8	8	8	9	9	3	3	3	3	4	4	1711300000	1462200000	1615900000	1362800000	1373900000	1243400000	1.171	0.932	1	0.94	1.106	0.851	0.831	0.03222	cytoplasm	regulation of biological quality; nucleoside metabolic process; nucleoside diphosphate phosphorylation; hippocampus development; negative regulation of myeloid leukocyte differentiation; pyrimidine nucleoside triphosphate metabolic process; brain development; glucose homeostasis; response to organophosphorus; purine ribonucleoside biosynthetic process; nucleoside biosynthetic process; response to…	membrane; outer membrane; organelle membrane; cytoplasm; intracellular part; cell; organelle part; non-membrane-bounded organelle; cytoskeleton; mitochondrial envelope; microtubule organizing center; microtubule cytoskeleton; intracellular; cell part; whole membrane; perinuclear region of cytoplasm; organelle outer membrane; membrane-bounded organelle; intracellular organelle; bounding membrane o…	nucleoside phosphate binding; double-stranded DNA binding; nucleobase-containing compound kinase activity; protein kinase binding; single-stranded DNA binding; gamma-tubulin binding; protein binding; phosphotransferase activity, phosphate group as acceptor; regulatory region DNA binding; heterocyclic compound binding; organic cyclic compound binding; cytoskeletal protein binding; kinase activity;…	K00940	ndk; nucleoside-diphosphate kinase [EC:2.7.4.6]	rno00230 Purine metabolism - Rattus norvegicus (rat); rno00240 Pyrimidine metabolism - Rattus norvegicus (rat); rno01100 Metabolic pathways - Rattus norvegicus (rat);
Q66HI5	Ferritin	Fth1	54.4	21.099	171.38	105	9	9	18	19	21	17	16	14	9	8	9	9	9	9	9	8	9	9	9	9	1626800000	1455400000	1502500000	1290000000	1570100000	1281400000	1.119	0.887	1.001	1.08	1.033	0.881	0.903	0.24218	cytoplasm	regulation of cellular process; cellular iron ion homeostasis; regulation of biological quality; transition metal ion homeostasis; regulation of cell proliferation; metal ion transport; cellular cation homeostasis; iron ion homeostasis; single-organism process; iron ion transport; negative regulation of biological process; negative regulation of cellular process; cellular chemical homeostasis; es…	intracellular organelle; extracellular region part; cytoplasm; vesicle; autolysosome; intracellular part; cell; extracellular region; mitochondrion; autophagosome; organelle; extracellular exosome; intracellular membrane-bounded organelle; nucleus; intracellular; cell part; lysosome; extracellular vesicle; vacuole; secondary lysosome; membrane-bounded organelle; extracellular organelle; cytoplasm…	iron ion binding; ferric iron binding; transition metal ion binding; binding; ion binding; metal ion binding; cation binding;	K00522	FTH1; ferritin heavy chain [EC:1.16.3.2]	rno04216 Ferroptosis - Rattus norvegicus (rat); rno04978 Mineral absorption - Rattus norvegicus (rat);	IPR012347; IPR009040; IPR009078; IPR008331;	Ferritin-related; Ferritin-like diiron domain; Ferritin-like superfamily; Ferritin/DPS protein domain;
Q9ER34	Aconitate hydratase, mitochondrial	Aco2	42.4	85.432	214.77	220	30	30	37	32	43	31	43	34	29	29	29	29	29	28	29	29	29	29	29	28	1629100000	1450900000	1640800000	1495100000	1443900000	1644800000	1.051	0.964	0.936	0.931	1.058	1.061	0.971	0.6238	mitochondria	single-multicellular organism process; gland development; single-organism process; response to stimulus; cellular metabolic process; organic substance metabolic process; metabolic process; generation of precursor metabolites and energy; hepaticobiliary system development; multicellular organism development; cellular process; developmental process; tricarboxylic acid metabolic process; response to…	organelle; intracellular membrane-bounded organelle; intracellular organelle; intracellular; myelin sheath; cell part; cytoplasm; intracellular part; membrane-bounded organelle; cell; mitochondrion; cytoplasmic part;	iron ion binding; ion binding; aconitate hydratase activity; lyase activity; protein binding; hydro-lyase activity; 4 iron, 4 sulfur cluster binding; carbon-oxygen lyase activity; 3 iron, 4 sulfur cluster binding; transition metal ion binding; catalytic activity; binding; iron-sulfur cluster binding; cation binding; metal ion binding; metal cluster binding;	K01681	ACO; aconitate hydratase [EC:4.2.1.3]	rno01200 Carbon metabolism - Rattus norvegicus (rat); rno01210 2-Oxocarboxylic acid metabolism - Rattus norvegicus (rat); rno01100 Metabolic pathways - Rattus norvegicus (rat); rno00630 Glyoxylate and dicarboxylate metabolism - Rattus norvegicus (rat); rno01230 Biosynthesis of amino acids - Rattus norvegicus (rat); rno00020 Citrate cycle (TCA cycle) - Rattus norvegicus (rat);	IPR001030; IPR000573; IPR015932; IPR015928; IPR015931;	Aconitase/3-isopropylmalate dehydratase large subunit, alpha/beta/alpha domain; Aconitase A/isopropylmalate dehydratase small subunit, swivel domain; Aconitase/3-isopropylmalate dehydratase large subunit, alpha/beta/alpha, subdomain 2; Aconitase/3-isopropylmalate dehydratase, swivel; Aconitase/3-isopropylmalate dehydratase large subunit, alpha/beta/alpha, subdomain 1/3;
P46418	Glutathione S-transferase alpha-5	Gsta5	33.9	25.347	63.405	90	9	3	19	14	12	15	15	15	9	8	8	9	9	9	3	2	2	3	3	3	1599300000	1435600000	1273200000	1873600000	1628300000	1592100000	1.021	1.196	0.916	1.039	0.812	1.016	1.182	0.11242	cytoplasm	developmental process; cellular response to xenobiotic stimulus; cellular response to stimulus; single-organism process; response to stimulus; cellular metabolic process; xenobiotic catabolic process; response to external stimulus; response to extracellular stimulus; response to drug; metabolic process; response to chemical; response to xenobiotic stimulus; xenobiotic metabolic process; single-or…	membrane; intracellular organelle; outer membrane; nuclear outer membrane-endoplasmic reticulum membrane network; bounding membrane of organelle; organelle membrane; nuclear envelope; intracellular organelle part; organelle envelope; cytoplasm; endomembrane system; intracellular part; cytosol; cell; organelle part; nuclear outer membrane; intracellular membrane-bounded organelle; organelle; nucle…	ion binding; protein binding; drug binding; amide binding; glutathione binding; oligopeptide binding; sulfur compound binding; glutathione transferase activity; modified amino acid binding; catalytic activity; peptide binding; binding; transferase activity, transferring alkyl or aryl (other than methyl) groups; anion binding; transferase activity;	K00799	GST; glutathione S-transferase [EC:2.5.1.18]	rno00480 Glutathione metabolism - Rattus norvegicus (rat); rno00980 Metabolism of xenobiotics by cytochrome P450 - Rattus norvegicus (rat); rno05215 Prostate cancer - Rattus norvegicus (rat); rno01524 Platinum drug resistance - Rattus norvegicus (rat); rno05204 Chemical carcinogenesis - Rattus norvegicus (rat); rno00982 Drug metabolism - cytochrome P450 - Rattus norvegicus (rat); rno05418 Fluid s…	IPR004046; IPR010987; IPR012336; IPR004045;	Glutathione S-transferase, C-terminal; Glutathione S-transferase, C-terminal-like; Thioredoxin-like fold; Glutathione S-transferase, N-terminal;
P00507	Aspartate aminotransferase, mitochondrial	Got2	49.5	47.314	174.8	164	22	22	27	25	29	24	31	28	21	21	22	21	22	22	21	21	22	21	22	22	1426800000	1422900000	1299600000	1066000000	1232900000	1217300000	1.117	0.834	1.114	0.965	1.017	0.953	0.847	0.035556	mitochondria	glutamate catabolic process to aspartate; alpha-amino acid catabolic process; organic acid biosynthetic process; single-organism process; biosynthetic process; cellular metabolic process; establishment of localization; metabolic process; cellular amino acid metabolic process; cellular ketone metabolic process; monocarboxylic acid transport; alpha-amino acid biosynthetic process; 2-oxoglutarate me…	membrane; extracellular region part; organelle membrane; cell periphery; cytoplasm; vesicle; neuronal cell body; macromolecular complex; intracellular part; cell; organelle part; membrane-enclosed lumen; mitochondrial envelope; extracellular exosome; intracellular organelle lumen; intracellular; cell part; myelin sheath; organelle inner membrane; extracellular vesicle; membrane-bounded organelle;…	RNA binding; transferase activity, transferring nitrogenous groups; amino acid binding; protein dimerization activity; ion binding; organic acid binding; protein binding; cofactor binding; pyridoxal phosphate binding; heterocyclic compound binding; organic cyclic compound binding; identical protein binding; carboxylic acid binding; kynurenine-oxoglutarate transaminase activity; L-aspartate:2-oxog…	K14455	GOT2; aspartate aminotransferase, mitochondrial [EC:2.6.1.1]	rno01200 Carbon metabolism - Rattus norvegicus (rat); rno00220 Arginine biosynthesis - Rattus norvegicus (rat); rno04975 Fat digestion and absorption - Rattus norvegicus (rat); rno01210 2-Oxocarboxylic acid metabolism - Rattus norvegicus (rat); rno00250 Alanine, aspartate and glutamate metabolism - Rattus norvegicus (rat); rno00330 Arginine and proline metabolism - Rattus norvegicus (rat); rno003…	IPR004839; IPR015424; IPR015421;	Aminotransferase, class I/classII; Pyridoxal phosphate-dependent transferase; Pyridoxal phosphate-dependent transferase, major region, subdomain 1;
G3V8L3	Lamin A, isoform CRA_b	Lmna	38.5	74.311	322.83	180	22	22	31	33	32	26	28	30	22	22	22	21	22	22	22	22	22	21	22	22	1589200000	1374400000	1395500000	1521700000	1572200000	1454500000	1.07	1.025	0.926	1.059	0.94	0.98	1.043	0.45518	nucleus	single organism signaling; regulation of cell death; regulation of cell aging; negative regulation of release of cytochrome c from mitochondria; positive regulation of biosynthetic process; nuclear transport; regulation of mitochondrion organization; protein transport; negative regulation of cell proliferation; heart development; regulation of localization; protein localization to organelle; prot…	membrane; extracellular region part; organelle membrane; supramolecular fiber; intracellular part; supramolecular complex; cell; organelle part; non-membrane-bounded organelle; nuclear lamina; membrane-enclosed lumen; cytoskeleton; nuclear membrane; intracellular organelle lumen; intracellular; cell part; membrane-bounded organelle; organelle lumen; intracellular organelle; polymeric cytoskeletal…	structural molecule activity;	K12641	LMNA; lamin A/C	rno05412 Arrhythmogenic right ventricular cardiomyopathy (ARVC) - Rattus norvegicus (rat); rno05410 Hypertrophic cardiomyopathy (HCM) - Rattus norvegicus (rat); rno04210 Apoptosis - Rattus norvegicus (rat); rno05414 Dilated cardiomyopathy - Rattus norvegicus (rat);	IPR001322;	Lamin Tail Domain;
G3V9M6	Fibrillin 1, isoform CRA_a	Fbn1	20.8	311.95	265.33	299	52	50	53	42	49	51	56	48	51	48	49	47	50	49	49	46	47	45	48	47	1477800000	1367300000	1356000000	1349800000	1489300000	1420100000	1.048	0.957	0.97	1.056	0.962	1.007	1.014	0.74672	nucleus	post-embryonic animal organ development; regulation of biological quality; negative regulation of myeloid leukocyte differentiation; sequestering of BMP in extracellular matrix; negative regulation of cellular response to transforming growth factor beta stimulus; biological adhesion; regulation of bone development; heart development; embryonic organ morphogenesis; response to endogenous stimulus;…	extracellular space; extracellular region part; vesicle; supramolecular fiber; microfibril; supramolecular complex; extracellular matrix component; extracellular region; supramolecular polymer; basement membrane; extracellular matrix; organelle; extracellular exosome; extracellular vesicle; proteinaceous extracellular matrix; membrane-bounded organelle; extracellular organelle;	receptor binding; ion binding; macromolecular complex binding; protein binding; integrin binding; heparin binding; sulfur compound binding; cell adhesion molecule binding; extracellular matrix structural constituent; carbohydrate derivative binding; binding; cation binding; metal ion binding; anion binding; calcium ion binding; glycosaminoglycan binding; structural molecule activity; protein comp…	K06825			IPR026823; IPR017878; IPR001881; IPR000742; IPR009030;	Complement Clr-like EGF domain; TB domain; EGF-like calcium-binding domain; EGF-like domain; Growth factor receptor cysteine-rich domain;
P10760	Adenosylhomocysteinase	Ahcy	45.1	47.538	151.17	141	17	17	22	25	25	23	23	23	17	17	17	17	17	17	17	17	17	17	17	17	1340400000	1349400000	1438100000	1689900000	1745200000	1795300000	0.859	1.083	0.865	1.119	0.922	1.151	1.267	0.00108104	cytoplasm	alpha-amino acid catabolic process; S-adenosylhomocysteine metabolic process; nucleoside metabolic process; purine nucleoside metabolic process; sulfur amino acid biosynthetic process; organic acid biosynthetic process; single-organism process; biosynthetic process; cellular metabolic process; sulfur compound biosynthetic process; sulfur amino acid metabolic process; rhythmic behavior; behavior; …	intracellular vesicle; intracellular organelle; cell projection; extracellular region part; cytoplasmic vesicle; melanosome; cytoplasm; vesicle; intracellular part; cytosol; cell; extracellular region; pigment granule; intracellular membrane-bounded organelle; extracellular exosome; organelle; nucleus; intracellular; cell part; extracellular vesicle; neuron projection; membrane-bounded organelle;…	adenosylselenohomocysteinase activity; hydrolase activity, acting on ether bonds; nucleoside phosphate binding; hydrolase activity; protein binding; nucleotide binding; cofactor binding; adenosylhomocysteinase activity; heterocyclic compound binding; organic cyclic compound binding; identical protein binding; catalytic activity; NAD binding; binding; adenyl nucleotide binding; trialkylsulfonium h…	K01251	E3.3.1.1; adenosylhomocysteinase [EC:3.3.1.1]	rno00270 Cysteine and methionine metabolism - Rattus norvegicus (rat); rno01100 Metabolic pathways - Rattus norvegicus (rat);	IPR016040; IPR015878;	NAD(P)-binding domain; S-adenosyl-L-homocysteine hydrolase, NAD binding domain;
A0A0G2K6S9	Myosin-11	Myh11	24.3	228.04	323.31	283	48	38	48	40	51	39	60	45	43	44	45	43	46	43	33	35	36	33	36	34	1255300000	1336200000	1393100000	1276000000	1187600000	1294000000	0.973	0.989	1.036	0.92	1.08	1.003	0.943	0.21762	nucleus	cellular component biogenesis; muscle cell development; circulatory system development; striated muscle tissue development; cellular component organization; single-multicellular organism process; cardiac cell development; cardiac muscle fiber development; muscle fiber development; cardiac muscle tissue development; elastic fiber assembly; cellular developmental process; single-organism process; c…	intracellular organelle; extracellular region part; intracellular non-membrane-bounded organelle; cytoskeletal part; intracellular organelle part; vesicle; macromolecular complex; intracellular part; cell; actin cytoskeleton; extracellular region; organelle part; non-membrane-bounded organelle; cytoskeleton; organelle; extracellular exosome; intracellular; cell part; extracellular vesicle; myosin…	ATP binding; motor activity; nucleoside phosphate binding; nucleoside binding; ion binding; hydrolase activity, acting on acid anhydrides; protein binding; hydrolase activity; nucleotide binding; nucleoside-triphosphatase activity; structural constituent of muscle; organic cyclic compound binding; heterocyclic compound binding; ribonucleoside binding; carbohydrate derivative binding; cytoskeletal…	K10352	MYH; myosin heavy chain	rno04530 Tight junction - Rattus norvegicus (rat); rno04810 Regulation of actin cytoskeleton - Rattus norvegicus (rat); rno04270 Vascular smooth muscle contraction - Rattus norvegicus (rat);	IPR002928; IPR004009; IPR027417; IPR001609; IPR027401;	Myosin tail; Myosin, N-terminal, SH3-like; P-loop containing nucleoside triphosphate hydrolase; Myosin head, motor domain; Myosin-like IQ motif-containing domain;
P62260	14-3-3 protein epsilon	Ywhae	35.3	29.174	101.83	136	8	6	20	23	22	25	24	22	8	8	8	8	8	8	6	6	6	6	6	6	1432600000	1330800000	1377900000	1706100000	1553700000	1513500000	0.964	1.148	0.896	1.046	0.927	1.019	1.153	0.032579	cytoplasm	single organism signaling; regulation of biological quality; hippocampus development; brain development; cerebral cortex development; cellular metabolic process; protein transport; neural nucleus development; telencephalon development; regulation of protein serine/threonine kinase activity; substantia nigra development; metabolic process; response to heat; regulation of localization; macromolecul…	membrane; extracellular region part; cytoplasmic vesicle; cell junction; vesicle; cytoplasm; macromolecular complex; growth cone; intracellular part; central region of growth cone; cell; organelle part; pigment granule; non-membrane-bounded organelle; cytoskeleton; extracellular exosome; focal adhesion; microtubule cytoskeleton; intracellular; cell part; adherens junction; extracellular vesicle; …	protein serine/threonine kinase inhibitor activity; amino acid binding; ubiquitin protein ligase binding; phosphoserine binding; protein dimerization activity; ion channel regulator activity; protein kinase inhibitor activity; protein binding; kinase regulator activity; enzyme inhibitor activity; molecular function regulator; antigen binding; organic cyclic compound binding; heterocyclic compound…	K06630	YWHAE; 14-3-3 protein epsilon	rno04110 Cell cycle - Rattus norvegicus (rat); rno05203 Viral carcinogenesis - Rattus norvegicus (rat); rno04151 PI3K-Akt signaling pathway - Rattus norvegicus (rat); rno04114 Oocyte meiosis - Rattus norvegicus (rat); rno04722 Neurotrophin signaling pathway - Rattus norvegicus (rat); rno05169 Epstein-Barr virus infection - Rattus norvegicus (rat); rno04390 Hippo signaling pathway - Rattus norvegi…	IPR023410;	14-3-3 domain;
P07340	Sodium/potassium-transporting ATPase subunit beta-1	Atp1b1	21.7	35.201	30.091	55	7	7	10	8	11	8	9	9	7	7	7	6	6	7	7	7	7	6	6	7	1160600000	1275400000	1031000000	625390000	630880000	612710000	1.305	0.703	1.434	0.709	1.159	0.689	0.539	0.0172158	plasma membrane	single organism signaling; nucleoside metabolic process; regulation of biological quality; potassium ion homeostasis; cellular monovalent inorganic cation homeostasis; positive regulation of calcium ion transmembrane transport; cellular metabolic process; biological adhesion; metabolic process; regulation of calcium ion transmembrane transporter activity; regulation of localization; potassium ion…	basolateral plasma membrane; membrane; extracellular region part; apical plasma membrane; membrane microdomain; cell junction; cell-cell contact zone; cell periphery; vesicle; macromolecular complex; intrinsic component of membrane; integral component of plasma membrane; cell-cell junction; cell; cation-transporting ATPase complex; intercalated disc; ATPase dependent transmembrane transport compl…	ATPase coupled ion transmembrane transporter activity; nucleoside-triphosphatase regulator activity; sodium ion binding; sodium:potassium-exchanging ATPase activity; monovalent inorganic cation transmembrane transporter activity; substrate-specific transmembrane transporter activity; organic cyclic compound binding; cation-transporting ATPase activity; ribonucleotide binding; catalytic activity; …	K01540	ATP1B; sodium/potassium-transporting ATPase subunit beta	rno04974 Protein digestion and absorption - Rattus norvegicus (rat); rno04971 Gastric acid secretion - Rattus norvegicus (rat); rno04024 cAMP signaling pathway - Rattus norvegicus (rat); rno04964 Proximal tubule bicarbonate reclamation - Rattus norvegicus (rat); rno04976 Bile secretion - Rattus norvegicus (rat); rno04022 cGMP-PKG signaling pathway - Rattus norvegicus (rat); rno04260 Cardiac muscl…
P35565	Calnexin	Canx	23.4	67.254	108.52	126	14	14	21	20	22	20	27	16	14	14	14	13	14	13	14	14	14	13	14	13	1457000000	1268300000	1537200000	1447200000	1405200000	1188900000	1.053	1.046	0.916	1.015	1.111	0.859	0.948	0.54948	endoplasmic reticulum	organelle localization; intracellular transport; chaperone-mediated protein folding; single-organism process; synaptic vesicle cycle; establishment of localization; protein folding; vesicle-mediated transport in synapse; clathrin-dependent endocytosis; establishment of localization in cell; single-organism localization; vesicle localization; single-organism cellular localization; receptor-mediate…	dendrite; smooth endoplasmic reticulum; membrane; nuclear outer membrane-endoplasmic reticulum membrane network; extracellular region part; endoplasmic reticulum; cytoplasmic vesicle; cytoplasmic region; vesicle; cytoplasm; cell projection cytoplasm; neuronal cell body; intrinsic component of membrane; macromolecular complex; intracellular part; cell; organelle part; dendritic spine; pigment gran…	RNA binding; apolipoprotein binding; receptor binding; ion binding; protein binding; ionotropic glutamate receptor binding; heterocyclic compound binding; organic cyclic compound binding; glutamate receptor binding; carbohydrate derivative binding; binding; nucleic acid binding; cation binding; metal ion binding; carbohydrate binding; unfolded protein binding; calcium ion binding; glycoprotein bi…	K08054	CANX; calnexin	rno04141 Protein processing in endoplasmic reticulum - Rattus norvegicus (rat); rno04612 Antigen processing and presentation - Rattus norvegicus (rat); rno04145 Phagosome - Rattus norvegicus (rat); rno05166 HTLV-I infection - Rattus norvegicus (rat); rno04918 Thyroid hormone synthesis - Rattus norvegicus (rat);	IPR009033; IPR013320;	Calreticulin/calnexin, P domain; Concanavalin A-like lectin/glucanase domain;
Q6P136	Hyou1 protein	Hyou1	25.6	111.22	140.09	204	26	26	31	37	31	35	34	36	25	26	25	25	26	25	25	26	25	25	26	25	1200400000	1262900000	1255600000	1361500000	1456000000	1429400000	0.904	1.026	0.951	1.097	0.946	1.077	1.142	0.0068788	endoplasmic reticulum	regulation of cell death; negative regulation of signal transduction; regulation of signaling; regulation of neuron apoptotic process; regulation of response to endoplasmic reticulum stress; establishment of localization; response to ischemia; regulation of apoptotic signaling pathway; establishment of localization in cell; regulation of cell communication; negative regulation of intrinsic apopto…	membrane; endoplasmic reticulum; extracellular region part; cell junction; cytoplasm; vesicle; macromolecular complex; intracellular part; cell; organelle part; extracellular exosome; focal adhesion; intracellular; cell part; extracellular vesicle; adherens junction; cell-substrate junction; membrane-bounded organelle; cell-substrate adherens junction; intracellular organelle; intracellular organ…	ATP binding; nucleoside phosphate binding; nucleoside binding; ion binding; nucleotide binding; organic cyclic compound binding; heterocyclic compound binding; ribonucleoside binding; carbohydrate derivative binding; ribonucleotide binding; binding; purine ribonucleoside binding; anion binding; purine ribonucleotide binding; adenyl ribonucleotide binding; adenyl nucleotide binding; purine nucleos…	K09486	HYOU1; hypoxia up-regulated 1	rno04141 Protein processing in endoplasmic reticulum - Rattus norvegicus (rat);	IPR029048; IPR029047;	Heat shock protein 70kD, C-terminal domain; Heat shock protein 70kD, peptide-binding domain;
G3V8V3	Alpha-1,4 glucan phosphorylase	Pygm	34.9	97.287	187.13	179	30	20	28	30	37	23	35	26	24	28	29	26	29	28	18	19	20	18	19	19	1558200000	1251500000	1305000000	978960000	1062500000	1016500000	1.303	0.819	1.047	0.889	1.092	0.85	0.743	0.022596	cytoplasm	cellular carbohydrate catabolic process; glucan metabolic process; single-organism process; energy reserve metabolic process; cellular metabolic process; cellular polysaccharide metabolic process; organic substance metabolic process; glycogen catabolic process; metabolic process; generation of precursor metabolites and energy; cellular carbohydrate metabolic process; polysaccharide metabolic proc…	extracellular exosome; organelle; extracellular region part; vesicle; extracellular vesicle; membrane-bounded organelle; extracellular region; extracellular organelle;	organic cyclic compound binding; heterocyclic compound binding; transferase activity, transferring hexosyl groups; catalytic activity; binding; phosphorylase activity; ion binding; transferase activity, transferring glycosyl groups; anion binding; cofactor binding; transferase activity; glycogen phosphorylase activity; pyridoxal phosphate binding;	K00688	PYG; glycogen phosphorylase [EC:2.4.1.1]	rno00500 Starch and sucrose metabolism - Rattus norvegicus (rat); rno01100 Metabolic pathways - Rattus norvegicus (rat); rno04931 Insulin resistance - Rattus norvegicus (rat); rno04922 Glucagon signaling pathway - Rattus norvegicus (rat); rno04910 Insulin signaling pathway - Rattus norvegicus (rat);
Q5XFV4	Fabp4 protein	Fabp4	50	14.736	19.319	56	7	6	10	10	9	9	8	10	7	7	7	7	7	7	6	6	6	6	6	6	1234700000	1219700000	913220000	1586600000	1355900000	1532000000	0.945	1.214	0.933	1.037	0.699	1.172	1.329	0.042659	cytoplasm	transport; regulation of biological process; regulation of response to stimulus; regulation of inflammatory response; regulation of response to external stimulus; regulation of response to stress; localization; regulation of defense response; establishment of localization; biological regulation;		carboxylic acid binding; binding; ion binding; lipid binding; organic acid binding; anion binding; fatty acid binding; monocarboxylic acid binding; transporter activity; small molecule binding;				IPR000463; IPR012674; IPR000566; IPR011038;	Cytosolic fatty-acid binding; Calycin; Lipocalin/cytosolic fatty-acid binding domain; Calycin-like;
O88767	Protein deglycase DJ-1	Park7	53.4	19.974	69.776	90	9	9	13	20	16	12	15	14	9	9	9	9	9	8	9	9	9	9	9	8	1358000000	1218600000	1295100000	1276300000	1277000000	1438900000	1.036	0.974	0.93	0.974	0.988	1.098	1.031	0.58356	cytoplasm	positive regulation of lyase activity; regulation of cell death; reproductive process; alcohol metabolic process; negative regulation of intracellular protein transport; positive regulation of biosynthetic process; regulation of neuron apoptotic process; negative regulation of protein binding; regulation of defense response; positive regulation of cellular amino acid biosynthetic process; autopha…	membrane; extracellular region part; membrane microdomain; cell periphery; vesicle; cytoplasm; intracellular part; nuclear body; cell; organelle part; membrane-enclosed lumen; extracellular exosome; PML body; nucleoplasm; intracellular organelle lumen; membrane part; intracellular; cell part; whole membrane; membrane region; extracellular vesicle; neuron projection; membrane raft; membrane-bounde…	peptidase activity; receptor binding; small protein activating enzyme binding; protein dimerization activity; scaffold protein binding; androgen receptor binding; protein binding; hydrolase activity; hormone receptor binding; copper ion binding; molecular function regulator; carbon-oxygen lyase activity; cuprous ion binding; heterocyclic compound binding; organic cyclic compound binding; mercury …	K05687	PARK7; protein DJ-1	rno05012 Parkinson's disease - Rattus norvegicus (rat);	IPR029062; IPR002818;	Class I glutamine amidotransferase-like; DJ-1/PfpI;
P62804	Histone H4	Hist1h4b	40.8	11.367	19.56	81	5	5	11	16	12	15	12	15	5	5	5	5	5	5	5	5	5	5	5	5	1266300000	1195100000	1028500000	2499700000	2063300000	2155200000	0.744	1.469	0.702	1.213	0.605	1.267	1.925	0.0020186	nucleus	cellular component biogenesis; negative regulation of developmental process; nucleic acid-templated transcription; cellular developmental process; regulation of myeloid cell differentiation; negative regulation of multicellular organismal process; single-organism process; negative regulation of megakaryocyte differentiation; biosynthetic process; cellular metabolic process; metabolic process; DNA…	membrane; extracellular region part; nuclear chromosome, telomeric region; chromosome, telomeric region; vesicle; macromolecular complex; intracellular part; cell; organelle part; chromosomal part; non-membrane-bounded organelle; extracellular exosome; membrane-enclosed lumen; nucleoplasm; intracellular organelle lumen; nuclear chromosome part; intracellular; cell part; chromosome; nuclear chroma…	organic cyclic compound binding; heterocyclic compound binding; histone binding; DNA binding; RNA binding; protein heterodimerization activity; binding; protein dimerization activity; nucleic acid binding; protein domain specific binding; protein binding;	K11254	H4; histone H4	rno05203 Viral carcinogenesis - Rattus norvegicus (rat); rno05322 Systemic lupus erythematosus - Rattus norvegicus (rat); rno05034 Alcoholism - Rattus norvegicus (rat);	IPR009072; IPR004823;	Histone-fold; TATA box binding protein associated factor (TAF);
Q6S399	Plectin	Plec	26.2	513.98	323.31	455	104	104	82	67	81	64	84	77	94	88	94	94	100	97	94	88	94	94	100	97	1264700000	1182900000	1145700000	1082500000	1081500000	1084200000	1.109	0.949	1.037	0.948	1.005	0.951	0.904	0.082064	nucleus		cytoskeleton; organelle; intracellular organelle; intracellular non-membrane-bounded organelle; cell part; intracellular; intracellular part; cell; non-membrane-bounded organelle;	actin binding; protein binding; cytoskeletal protein binding; binding;	K10388			IPR001715;	Calponin homology domain;
P11762	Galectin-1	Lgals1	57	14.857	172.98	88	6	6	16	14	17	13	15	13	5	5	5	5	6	6	5	5	5	5	6	6	1099700000	1179200000	1006300000	1094800000	981490000	961130000	1.044	1.039	1.119	0.931	0.955	0.912	0.925	0.27274	extracellular	single organism signaling; regulation of leukocyte activation; regulation of biological quality; leukocyte activation; glucose homeostasis; myoblast differentiation; response to glucose; regulation of I-kappaB kinase/NF-kappaB signaling; cellular response to glucose stimulus; cellular glucose homeostasis; cellular response to carbohydrate stimulus; response to carbohydrate; nervous system develop…	intracellular organelle; extracellular space; extracellular region part; vesicle; cytoplasm; intracellular part; cytosol; cell; extracellular region; intracellular membrane-bounded organelle; extracellular matrix; organelle; extracellular exosome; nucleus; intracellular; cell part; extracellular vesicle; proteinaceous extracellular matrix; cell surface; membrane-bounded organelle; extracellular o…	RNA binding; lactose binding; protein dimerization activity; protein binding; signal transducer activity; extracellular matrix binding; heterocyclic compound binding; organic cyclic compound binding; carbohydrate derivative binding; identical protein binding; laminin binding; oligosaccharide binding; binding; protein homodimerization activity; nucleic acid binding; carbohydrate binding; disacchar…	K06830			IPR001079; IPR013320;	Galectin, carbohydrate recognition domain; Concanavalin A-like lectin/glucanase domain;
A0A0G2K6J5	Myosin light polypeptide 6	Myl6	47.7	16.961	46.78	70	6	4	12	10	13	13	13	9	5	5	5	5	6	6	3	3	3	3	4	4	1261300000	1166900000	1154000000	989600000	1055800000	997160000	1.142	0.896	1.057	0.956	1.045	0.903	0.849	0.0106368	cytoplasm			cation binding; metal ion binding; calcium ion binding; binding; ion binding;	K12751	MYL6; myosin light chain 6	rno04921 Oxytocin signaling pathway - Rattus norvegicus (rat); rno04530 Tight junction - Rattus norvegicus (rat); rno04270 Vascular smooth muscle contraction - Rattus norvegicus (rat);	IPR011992; IPR002048;	EF-hand domain pair; EF-hand domain;
F1LNF1	Heterogeneous nuclear ribonucleoproteins A2/B1	Hnrnpa2b1	40.9	37.297	107.96	111	12	12	17	17	21	18	19	19	10	12	12	12	12	11	10	12	12	12	12	11	1202100000	1153600000	1184900000	1343500000	1288800000	1122700000	0.989	1.105	0.949	1.06	0.974	0.923	1.061	0.35188	nucleus	RNA transport; posttranscriptional regulation of gene expression; negative regulation of mRNA processing; nuclear transport; cellular metabolic process; protein transport; metabolic process; nucleobase-containing compound transport; negative regulation of macromolecule biosynthetic process; macromolecule metabolic process; protein localization; RNA processing; response to organic cyclic compound;…	intracellular organelle; membrane; extracellular region part; vesicle; intracellular organelle part; cytoplasm; nuclear lumen; macromolecular complex; intracellular part; spliceosomal complex; cell; extracellular region; organelle part; membrane-enclosed lumen; extracellular exosome; organelle; intracellular membrane-bounded organelle; catalytic complex; nucleoplasm; nucleus; intracellular organe…	DNA binding; RNA binding; nucleoside phosphate binding; pre-mRNA intronic binding; mRNA 3'-UTR binding; sequence-specific single stranded DNA binding; telomeric DNA binding; single-stranded DNA binding; nucleotide binding; sequence-specific DNA binding; single-stranded telomeric DNA binding; N6-methyladenosine-containing RNA binding; heterocyclic compound binding; organic cyclic compound binding;…	K13158			IPR000504; IPR012677;	RNA recognition motif domain; Nucleotide-binding alpha-beta plait domain;
R9PXU6	Vinculin	Vcl	41.6	116.57	268.74	223	38	38	35	39	38	35	43	33	36	37	36	34	37	33	36	37	36	34	37	33	1255500000	1122600000	1155300000	976980000	989900000	974460000	1.163	0.905	1.04	0.917	1.071	0.903	0.832	0.039198	cytoplasm	cell adhesion; biological adhesion;	membrane; cluster of actin-based cell projections; cell cortex; brush border; cell junction; terminal web; cell periphery; cytoplasm; cytoplasmic region; cortical cytoskeleton; cortical actin cytoskeleton; intracellular part; cell-cell adherens junction; cell-cell junction; cell; organelle part; non-membrane-bounded organelle; cytoskeleton; intracellular; cell part; adherens junction; intracellul…	actin filament binding; cytoskeletal protein binding; binding; macromolecular complex binding; actin binding; protein binding; structural molecule activity; protein complex binding;	K05700	VCL; vinculin	rno04520 Adherens junction - Rattus norvegicus (rat); rno04510 Focal adhesion - Rattus norvegicus (rat); rno05100 Bacterial invasion of epithelial cells - Rattus norvegicus (rat); rno04670 Leukocyte transendothelial migration - Rattus norvegicus (rat); rno04810 Regulation of actin cytoskeleton - Rattus norvegicus (rat); rno05146 Amoebiasis - Rattus norvegicus (rat);
P13803	Electron transfer flavoprotein subunit alpha, mitochondrial	Etfa	42	34.951	107.96	98	11	11	18	17	16	15	17	15	11	11	11	11	11	11	11	11	11	11	11	11	1068600000	1104500000	946200000	822660000	849690000	929080000	1.121	0.863	1.158	0.891	0.992	0.974	0.834	0.040036	mitochondria	lipid oxidation; single-organism process; cellular lipid metabolic process; cellular metabolic process; organic substance metabolic process; metabolic process; lipid modification; cellular catabolic process; monocarboxylic acid metabolic process; cellular process; lipid metabolic process; fatty acid beta-oxidation using acyl-CoA dehydrogenase; lipid catabolic process; fatty acid oxidation; oxidat…	extracellular exosome; organelle; extracellular region part; vesicle; extracellular vesicle; membrane-bounded organelle; extracellular region; extracellular organelle;	organic cyclic compound binding; heterocyclic compound binding; electron carrier activity; nucleoside phosphate binding; flavin adenine dinucleotide binding; catalytic activity; binding; ion binding; anion binding; nucleotide binding; cofactor binding; oxidoreductase activity; small molecule binding; coenzyme binding;	K03522			IPR014731; IPR014729; IPR033947; IPR014730; IPR029035;	Electron transfer flavoprotein, alpha subunit, C-terminal; Rossmann-like alpha/beta/alpha sandwich fold; Electron transfer flavoprotein, alpha subunit, N-terminal; Electron transfer flavoprotein, alpha/beta-subunit, N-terminal; DHS-like NAD/FAD-binding domain;
P25113	Phosphoglycerate mutase 1	Pgam1	50.8	28.832	149.71	145	10	7	23	27	22	23	26	24	10	10	10	10	10	10	7	7	7	7	7	7	1194400000	1103000000	1154800000	1122400000	1214600000	1270400000	1.015	0.954	0.937	1.032	0.981	1.08	1.045	0.36456	cytoplasm	regulation of generation of precursor metabolites and energy; ATP generation from ADP; nucleoside metabolic process; purine nucleoside metabolic process; nucleoside diphosphate phosphorylation; ADP metabolic process; pyridine nucleotide metabolic process; hexose biosynthetic process; glycolytic process; purine ribonucleoside monophosphate metabolic process; nucleotide metabolic process; single-or…	intracellular organelle; membrane; extracellular region part; vesicle; cytoplasm; intracellular part; cell; cytosol; extracellular region; intracellular membrane-bounded organelle; organelle; extracellular exosome; nucleus; myelin sheath; intracellular; cell part; extracellular vesicle; membrane-bounded organelle; extracellular organelle; cytoplasmic part;	isomerase activity; 2,3-bisphosphoglycerate-dependent phosphoglycerate mutase activity; catalytic activity; binding; protein kinase binding; intramolecular transferase activity, phosphotransferases; hydrolase activity; phosphoglycerate mutase activity; protein binding; bisphosphoglycerate mutase activity; kinase binding; intramolecular transferase activity; enzyme binding;	K01834	PGAM; 2,3-bisphosphoglycerate-dependent phosphoglycerate mutase [EC:5.4.2.11]	rno05230 Central carbon metabolism in cancer - Rattus norvegicus (rat); rno01200 Carbon metabolism - Rattus norvegicus (rat); rno01100 Metabolic pathways - Rattus norvegicus (rat); rno00260 Glycine, serine and threonine metabolism - Rattus norvegicus (rat); rno00010 Glycolysis / Gluconeogenesis - Rattus norvegicus (rat); rno01230 Biosynthesis of amino acids - Rattus norvegicus (rat); rno04922 Glu…
P15650	Long-chain specific acyl-CoA dehydrogenase, mitochondrial	Acadl	40.7	47.872	128.02	146	16	16	26	25	25	22	27	21	14	14	16	16	16	15	14	14	16	16	16	15	1089900000	1092600000	1117300000	1140300000	1138300000	1144500000	0.973	1.018	0.975	1.016	0.997	1.021	1.037	0.0099228	mitochondria	cellular component biogenesis; cellular component organization; lipid oxidation; protein homooligomerization; single-organism process; cellular lipid metabolic process; cellular metabolic process; protein oligomerization; organic substance metabolic process; protein homotetramerization; metabolic process; cellular component assembly; protein tetramerization; macromolecular complex assembly; lipid…	membrane; mitochondrial matrix; intracellular organelle; mitochondrial part; organelle membrane; organelle envelope; cytoplasm; intracellular organelle part; intracellular part; cell; mitochondrion; organelle part; mitochondrial envelope; membrane-enclosed lumen; organelle; intracellular membrane-bounded organelle; intracellular organelle lumen; cell part; intracellular; envelope; membrane-bounde…	nucleoside phosphate binding; flavin adenine dinucleotide binding; ion binding; nucleotide binding; sulfur compound binding; cofactor binding; oxidoreductase activity; oxidoreductase activity, acting on the CH-CH group of donors; heterocyclic compound binding; organic cyclic compound binding; catalytic activity; fatty-acyl-CoA binding; binding; long-chain-acyl-CoA dehydrogenase activity; anion bi…	K00255	ACADL; long-chain-acyl-CoA dehydrogenase [EC:1.3.8.8]	rno03320 PPAR signaling pathway - Rattus norvegicus (rat); rno00071 Fatty acid degradation - Rattus norvegicus (rat); rno01212 Fatty acid metabolism - Rattus norvegicus (rat); rno01100 Metabolic pathways - Rattus norvegicus (rat);	IPR009100; IPR013786; IPR006091; IPR009075;	Acyl-CoA dehydrogenase/oxidase, N-terminal and middle domain; Acyl-CoA dehydrogenase/oxidase, N-terminal; Acyl-CoA oxidase/dehydrogenase, central domain; Acyl-CoA dehydrogenase/oxidase C-terminal;
P11507	Sarcoplasmic/endoplasmic reticulum calcium ATPase 2	Atp2a2	24.3	114.77	194.4	206	25	14	34	31	36	33	40	32	23	24	23	23	24	24	13	13	13	13	13	13	1078500000	1042200000	977360000	1053800000	1019600000	957770000	1.056	1.032	1.02	0.998	0.957	0.938	0.978	0.6138	plasma membrane	regulation of vesicle-mediated transport; single organism signaling; regulation of biological quality; muscle adaptation; regulation of action potential; regulation of cardiac muscle cell action potential involved in regulation of contraction; regulation of localization; metal ion homeostasis; regulation of actin filament-based movement; response to endogenous stimulus; regulation of system proce…	membrane; nuclear outer membrane-endoplasmic reticulum membrane network; endoplasmic reticulum; organelle membrane; extrinsic component of membrane; cell periphery; vesicle; cytoplasm; macromolecular complex; intrinsic component of membrane; intracellular part; sarcoplasm; extrinsic component of cytoplasmic side of plasma membrane; cell; cytoplasmic side of plasma membrane; cytoplasmic side of me…	lutropin-choriogonadotropic hormone receptor binding; ATPase coupled ion transmembrane transporter activity; nucleoside phosphate binding; receptor binding; primary active transmembrane transporter activity; substrate-specific transporter activity; hydrolase activity, acting on acid anhydrides; protein binding; hydrolase activity; substrate-specific transmembrane transporter activity; ATPase acti…	K05853	ATP2A; Ca2+ transporting ATPase, sarcoplasmic/endoplasmic reticulum [EC:3.6.3.8]	rno05414 Dilated cardiomyopathy - Rattus norvegicus (rat); rno04020 Calcium signaling pathway - Rattus norvegicus (rat); rno04024 cAMP signaling pathway - Rattus norvegicus (rat); rno04972 Pancreatic secretion - Rattus norvegicus (rat); rno04022 cGMP-PKG signaling pathway - Rattus norvegicus (rat); rno04260 Cardiac muscle contraction - Rattus norvegicus (rat); rno04261 Adrenergic signaling in car…	IPR023298; IPR004014; IPR008250; IPR023299; IPR006068; IPR023214;	P-type ATPase, transmembrane domain; Cation-transporting P-type ATPase, N-terminal; P-type ATPase, A domain; P-type ATPase, cytoplasmic domain N; Cation-transporting P-type ATPase, C-terminal; HAD-like domain;
P20761	Ig gamma-2B chain C region	Igh-1a	27	36.497	98.33	99	6	6	16	12	17	17	17	20	6	6	6	6	6	6	6	6	6	6	6	6	1035000000	1031400000	958860000	1125000000	994550000	934430000	1.022	1.11	1.018	0.982	0.946	0.922	1.009	0.88378	nucleus	single organism signaling; regulation of leukocyte activation; immunoglobulin mediated immune response; cell surface receptor signaling pathway; defense response to other organism; single-organism process; regulation of lymphocyte activation; response to biotic stimulus; establishment of localization; phagocytosis; complement activation; response to external stimulus; metabolic process; signal tr…	membrane; extracellular region part; extracellular space; external side of plasma membrane; cell periphery; immunoglobulin complex, circulating; immunoglobulin complex; macromolecular complex; cell; extracellular region; plasma membrane; blood microparticle; plasma membrane part; cell part; membrane part; cell surface; protein complex; side of membrane;	immunoglobulin receptor binding; protein binding; receptor binding; antigen binding; binding;				IPR007110; IPR013783; IPR003597;	Immunoglobulin-like domain; Immunoglobulin-like fold; Immunoglobulin C1-set;
Q07936	Annexin A2	Anxa2	53.7	38.678	285.61	135	18	18	25	26	22	21	19	22	18	17	16	16	16	16	18	17	16	16	16	16	983100000	1030100000	855330000	1094000000	1157400000	1156000000	0.94	1.046	0.985	1.107	0.818	1.105	1.188	0.033102	cytoplasm	regulation of vesicle-mediated transport; positive regulation of receptor activity; cellular component biogenesis; regulation of biological quality; positive regulation of cellular protein metabolic process; regulation of sterol transport; collagen fibril organization; establishment of protein localization to plasma membrane; regulation of vesicle fusion; protein transport; regulation of receptor…	membrane; extracellular region part; extrinsic component of membrane; organelle membrane; membrane microdomain; PCSK9-AnxA2 complex; cytoplasmic region; cytoplasm; cytoplasmic vesicle part; macromolecular complex; cell-cell adherens junction; cell; organelle part; early endosome; non-membrane-bounded organelle; basement membrane; lysosomal membrane; extracellular exosome; myelin sheath adaxonal r…	receptor activator activity; actin filament binding; phospholipase inhibitor activity; protein binding; molecular function regulator; enzyme inhibitor activity; calcium-dependent protein binding; Rab GTPase binding; phosphatidylinositol bisphosphate binding; organic cyclic compound binding; heterocyclic compound binding; cadherin binding involved in cell-cell adhesion; cytoskeletal protein bindin…	K17092
E9PSV5	Phosphoserine aminotransferase	Psat1	38.9	40.49	70.446	123	14	14	19	22	17	22	20	23	14	14	14	14	14	14	14	14	14	14	14	14	933280000	1026100000	1094100000	953580000	1154400000	1202700000	0.88	0.899	0.967	1.088	1.031	1.134	1.084	0.39182	cytoplasm	cellular amino acid biosynthetic process; organic acid biosynthetic process; single-organism biosynthetic process; small molecule metabolic process; single-organism cellular process; nitrogen compound metabolic process; single-organism process; biosynthetic process; alpha-amino acid metabolic process; primary metabolic process; organonitrogen compound biosynthetic process; L-serine biosynthetic p…		transferase activity, transferring nitrogenous groups; O-phospho-L-serine:2-oxoglutarate aminotransferase activity; transaminase activity; catalytic activity; transferase activity;	K00831	serC; phosphoserine aminotransferase [EC:2.6.1.52]	rno01200 Carbon metabolism - Rattus norvegicus (rat); rno01100 Metabolic pathways - Rattus norvegicus (rat); rno00750 Vitamin B6 metabolism - Rattus norvegicus (rat); rno00260 Glycine, serine and threonine metabolism - Rattus norvegicus (rat); rno01230 Biosynthesis of amino acids - Rattus norvegicus (rat);	IPR015424; IPR000192; IPR015422; IPR015421;	Pyridoxal phosphate-dependent transferase; Aminotransferase class V domain; Pyridoxal phosphate-dependent transferase, major region, subdomain 2; Pyridoxal phosphate-dependent transferase, major region, subdomain 1;
P31044	Phosphatidylethanolamine-binding protein 1	Pebp1	72.7	20.801	137.05	118	10	10	18	18	21	21	21	19	9	9	10	9	10	9	9	9	10	9	10	9	1142500000	1020700000	978760000	1027000000	926370000	853700000	1.152	1.036	1.029	0.934	0.987	0.861	0.893	0.18728	cytoplasm	single organism signaling; developmental maturation; regulation of biological quality; hippocampus development; reproductive process; brain development; response to organophosphorus; cellular metabolic process; regulation of cell cycle process; positive regulation of cAMP-mediated signaling; behavior; response to mineralocorticoid; telencephalon development; negative regulation of peptidase activ…	membrane; outer membrane; endoplasmic reticulum; extracellular space; extracellular region part; organelle membrane; cytoplasmic vesicle; vesicle; cytoplasm; neuronal cell body; intracellular part; cell; organelle part; axon terminus; mitochondrial envelope; exocytic vesicle; synaptic vesicle; myelin sheath; intracellular; cell part; presynapse; whole membrane; secretory vesicle; neuron projectio…	nucleoside phosphate binding; receptor binding; peptidase regulator activity; protein kinase binding; protein binding; molecular function regulator; enzyme inhibitor activity; heterocyclic compound binding; organic cyclic compound binding; ribonucleotide binding; binding; purine ribonucleoside binding; peptidase inhibitor activity; lipid binding; endopeptidase regulator activity; anion binding; a…
Q6DGG1	Protein ABHD14B	Abhd14b	49.5	22.618	99.259	57	9	9	11	10	8	8	10	10	9	8	8	8	8	8	9	8	8	8	8	8	1206400000	1017800000	1130000000	1117500000	1218200000	1174700000	1.054	0.977	0.89	1.065	0.988	1.027	1.047	0.44862	cytoplasm	regulation of cellular process; regulation of macromolecule metabolic process; regulation of nucleobase-containing compound metabolic process; positive regulation of biosynthetic process; regulation of RNA biosynthetic process; positive regulation of metabolic process; positive regulation of nitrogen compound metabolic process; positive regulation of gene expression; regulation of biosynthetic pr…	intracellular organelle; extracellular region part; intracellular non-membrane-bounded organelle; cytoplasm; intracellular organelle part; vesicle; nuclear lumen; intracellular part; nucleolus; cytosol; cell; extracellular region; organelle part; non-membrane-bounded organelle; membrane-enclosed lumen; organelle; extracellular exosome; intracellular membrane-bounded organelle; nucleus; intracellu…	hydrolase activity; catalytic activity;	K13706			IPR029058; IPR000073;	Alpha/Beta hydrolase fold; Alpha/beta hydrolase fold-1;
P63102	14-3-3 protein zeta/delta	Ywhaz	40.4	27.771	75.139	57	10	6	11	10	10	8	9	9	10	10	10	9	10	10	6	6	6	5	6	6	1536000000	1017000000	1103700000	978590000	991990000	1150700000	1.36	0.866	0.9	0.878	0.977	1.019	0.854	0.35244	cytoplasm	single organism signaling; mast cell activation involved in immune response; regulation of biological quality; hormone transport; establishment of protein localization to organelle; leukocyte activation; histamine production involved in inflammatory response; mitochondrial transport; single-organism process; mast cell activation; protein transport; establishment of localization; protein targeting…	cytoplasmic vesicle; cytoplasm; vesicle; macromolecular complex; intracellular part; cell; asymmetric synapse; pigment granule; cell part; intracellular; lysosome; postsynaptic density; mast cell granule; perinuclear region of cytoplasm; membrane-bounded organelle; neuron to neuron synapse; synapse part; lytic vacuole; cell leading edge; intracellular organelle; intracellular vesicle; melanosome;…	protein domain specific binding; protein binding; binding; protein complex binding; macromolecular complex binding;	K16197	YWHAB_Q_Z; 14-3-3 protein beta/theta/zeta	rno04110 Cell cycle - Rattus norvegicus (rat); rno05203 Viral carcinogenesis - Rattus norvegicus (rat); rno04151 PI3K-Akt signaling pathway - Rattus norvegicus (rat); rno04114 Oocyte meiosis - Rattus norvegicus (rat); rno05169 Epstein-Barr virus infection - Rattus norvegicus (rat); rno05161 Hepatitis B - Rattus norvegicus (rat); rno04390 Hippo signaling pathway - Rattus norvegicus (rat);	IPR023410;	14-3-3 domain;
Q9EQS0	Transaldolase	Taldo1	35	37.46	51.7	95	13	13	17	14	18	17	16	13	11	12	13	13	12	12	11	12	13	13	12	12	1010300000	1007600000	875900000	865640000	835550000	798730000	1.124	0.963	1.121	0.929	0.974	0.889	0.864	0.053364	cytoplasm	NADP metabolic process; pyridine nucleotide metabolic process; cellular aromatic compound metabolic process; nicotinamide nucleotide metabolic process; nucleotide metabolic process; single-organism process; fructose 6-phosphate metabolic process; pyridine-containing compound metabolic process; cellular metabolic process; phosphate-containing compound metabolic process; organic substance metabolic…	intracellular organelle; extracellular region part; cytoplasm; vesicle; intracellular part; cytosol; cell; extracellular region; organelle; extracellular exosome; intracellular membrane-bounded organelle; nucleus; intracellular; cell part; extracellular vesicle; membrane-bounded organelle; extracellular organelle; cytoplasmic part;	sedoheptulose-7-phosphate:D-glyceraldehyde-3-phosphate glyceronetransferase activity; catalytic activity; binding; transferase activity, transferring aldehyde or ketonic groups; carbohydrate binding; monosaccharide binding; transferase activity; small molecule binding;	K00616	E2.2.1.2; transaldolase [EC:2.2.1.2]	rno01200 Carbon metabolism - Rattus norvegicus (rat); rno00030 Pentose phosphate pathway - Rattus norvegicus (rat); rno01100 Metabolic pathways - Rattus norvegicus (rat); rno01230 Biosynthesis of amino acids - Rattus norvegicus (rat);	IPR013785;	Aldolase-type TIM barrel;
P07943	Aldose reductase	Akr1b1	53.8	35.797	122.47	137	16	15	23	20	27	24	20	23	14	14	16	13	15	16	13	13	15	12	14	15	1092700000	1005800000	1009700000	915620000	923170000	945250000	1.113	0.932	1.024	0.94	1.028	0.963	0.896	0.022001	cytoplasm	single organism signaling; regulation of biological quality; regulation of cell death; reproductive process; alcohol metabolic process; polyketide metabolic process; cellular metabolic process; metabolic process; cellular carbohydrate metabolic process; cellular ketone metabolic process; multi-multicellular organism process; single organism reproductive process; response to endogenous stimulus; c…	compact myelin; extracellular space; extracellular region part; cell junction; vesicle; cytoplasmic region; cytoplasm; cell projection cytoplasm; intracellular part; cell-cell junction; actin-based cell projection; cell; glial cell projection; organelle part; membrane-enclosed lumen; extracellular exosome; nucleoplasm; Schwann cell microvillus; intracellular organelle lumen; myelin sheath; intrac…	oxidoreductase activity, acting on CH-OH group of donors; alditol:NADP+ 1-oxidoreductase activity; oxidoreductase activity, acting on the CH-OH group of donors, NAD or NADP as acceptor; catalytic activity; alcohol dehydrogenase (NADP+) activity; oxidoreductase activity, acting on the aldehyde or oxo group of donors; glyceraldehyde oxidoreductase activity; aldo-keto reductase (NADP) activity; oxid…	K00011	AKR1B; aldehyde reductase [EC:1.1.1.21]	rno00052 Galactose metabolism - Rattus norvegicus (rat); rno00051 Fructose and mannose metabolism - Rattus norvegicus (rat); rno01100 Metabolic pathways - Rattus norvegicus (rat); rno00561 Glycerolipid metabolism - Rattus norvegicus (rat); rno00040 Pentose and glucuronate interconversions - Rattus norvegicus (rat);	IPR023210;	NADP-dependent oxidoreductase domain;
P11232	Thioredoxin	Txn	49.5	11.673	28.789	72	6	6	13	13	11	9	12	14	6	6	6	6	6	6	6	6	6	6	6	6	1129000000	1005000000	944310000	1155000000	1074900000	1178700000	1.044	1.068	0.93	0.994	0.873	1.09	1.107	0.1543	extracellular	regulation of biological quality; nucleic acid-templated transcription; regulation of protein targeting; glucose homeostasis; response to glucose; cellular metabolic process; metabolic process; regulation of localization; positive regulation of molecular function; response to steroid hormone; cellular response to glucose stimulus; cellular glucose homeostasis; cellular response to carbohydrate st…	intracellular organelle; dendrite; cell projection; cytoplasm; neuronal cell body; intracellular part; cytosol; cell; extracellular region; organelle; intracellular membrane-bounded organelle; axon; nucleus; somatodendritic compartment; cell part; intracellular; neuron projection; cell body; membrane-bounded organelle; neuron part; cytoplasmic part;	protein disulfide oxidoreductase activity; disulfide oxidoreductase activity; oxidoreductase activity, acting on NAD(P)H; catalytic activity; binding; thioredoxin-disulfide reductase activity; protein-disulfide reductase activity; antioxidant activity; oxidoreductase activity, acting on a sulfur group of donors; protein binding; oxidoreductase activity, acting on a sulfur group of donors, disulfi…	K03671	trxA; thioredoxin 1	rno04621 NOD-like receptor signaling pathway - Rattus norvegicus (rat); rno05418 Fluid shear stress and atherosclerosis - Rattus norvegicus (rat);	IPR013766; IPR012336;	Thioredoxin domain; Thioredoxin-like fold;
P80254	D-dopachrome decarboxylase	Ddt	83.9	13.133	145.96	76	8	8	17	12	13	11	13	10	8	8	8	8	8	8	8	8	8	8	8	8	787350000	998790000	1128500000	1041700000	1121800000	1148700000	0.759	1.004	0.962	1.081	1.087	1.107	1.136	0.27348	cytoplasm	pigment biosynthetic process; melanin metabolic process; response to stress; cellular aromatic compound metabolic process; organic hydroxy compound metabolic process; single-organism biosynthetic process; pigment metabolic process; phenol-containing compound biosynthetic process; single-organism cellular process; melanin biosynthetic process; organic cyclic compound metabolic process; single-orga…	intracellular part; cell; cell part; intracellular; cytoplasm;	isomerase activity; catalytic activity; carbon-carbon lyase activity; carboxy-lyase activity; lyase activity; intramolecular oxidoreductase activity; dopachrome isomerase activity; D-dopachrome decarboxylase activity; intramolecular oxidoreductase activity, transposing C=C bonds;	K10028			IPR014347;	Tautomerase/MIF superfamily;
D4A7R3	Nucleoporin 205kDa (Predicted)	Nup205	8	227.23	30.666	31	15	15	5	5	6	5	4	6	10	10	12	11	13	13	10	10	12	11	13	13	1040300000	996800000	999400000	1033700000	1065600000	1238400000	0.979	0.973	0.938	1.003	0.941	1.166	1.099	0.198038	plasma membrane	cellular component biogenesis; cellular macromolecular complex assembly; cellular component organization; nucleus organization; protein complex subunit organization; nuclear pore organization; nuclear pore complex assembly; macromolecular complex subunit organization; establishment of localization; pore complex assembly; transport; transmembrane transport; cellular component assembly; macromolecu…	intracellular organelle; membrane; nuclear pore; nuclear pore inner ring; organelle membrane; nuclear envelope; membrane protein complex; pore complex; intracellular organelle part; organelle envelope; nuclear lumen; intrinsic component of membrane; macromolecular complex; endomembrane system; intracellular part; cell; integral component of membrane; organelle part; membrane-enclosed lumen; organ…	wide pore channel activity; passive transmembrane transporter activity; porin activity; structural molecule activity; structural constituent of nuclear pore; channel activity; transmembrane transporter activity; transporter activity;	K14310	NUP205; nuclear pore complex protein Nup205	rno03013 RNA transport - Rattus norvegicus (rat);
A0A0G2JSS8	Peroxiredoxin 5, isoform CRA_c	Prdx5	43.7	22.206	30.485	81	9	9	14	14	19	12	12	10	7	8	9	7	8	8	7	8	9	7	8	8	1009400000	996670000	977580000	985060000	885120000	782850000	1.074	1.049	1.061	0.942	1.041	0.833	0.889	0.20324	extracellular	regulation of biological quality; regulation of cell death; single-organism process; negative regulation of RNA metabolic process; regulation of RNA biosynthetic process; negative regulation of peptidase activity; metabolic process; apoptotic process; response to oxidative stress; cellular oxidant detoxification; negative regulation of macromolecule biosynthetic process; cellular response to oxid…	intracellular vesicle; intracellular organelle; extracellular space; extracellular region part; cytoplasmic vesicle; peroxisome; cytoplasm; vesicle; intracellular part; cytosol; cell; extracellular region; mitochondrion; extracellular exosome; organelle; intracellular membrane-bounded organelle; nucleus; intracellular; cell part; microbody; extracellular vesicle; perinuclear region of cytoplasm; …	DNA binding; cysteine-type endopeptidase inhibitor activity involved in apoptotic process; receptor binding; protein dimerization activity; peptidase regulator activity; cysteine-type endopeptidase regulator activity involved in apoptotic process; antioxidant activity; RNA polymerase III regulatory region DNA binding; protein binding; enzyme inhibitor activity; molecular function regulator; endop…	K11187	PRDX5; peroxiredoxin 5, atypical 2-Cys peroxiredoxin [EC:1.11.1.15]	rno04146 Peroxisome - Rattus norvegicus (rat);	IPR012336; IPR013740; IPR013766;	Thioredoxin-like fold; Redoxin; Thioredoxin domain;
M0R6K0	Laminin subunit beta-2	Lamb2	42.3	196.53	323.31	294	55	55	49	33	56	49	60	47	51	52	54	50	54	54	51	52	54	50	54	54	1085400000	989450000	1061300000	884170000	962120000	965200000	1.095	0.892	0.998	0.971	1.071	0.974	0.896	0.05066	extracellular	neuromuscular junction development; visual perception; neuron development; cellular developmental process; Schwann cell differentiation; cellular component morphogenesis; neurogenesis; single-organism process; Schwann cell development; neurological system process; response to wounding; response to external stimulus; cell part morphogenesis; axon extension involved in regeneration; metanephric epi…	extracellular space; extracellular region part; vesicle; macromolecular complex; extracellular matrix component; extracellular region; synaptic cleft; laminin complex; synapse; basement membrane; extracellular exosome; basal lamina; extracellular matrix; organelle; extracellular vesicle; proteinaceous extracellular matrix; membrane-bounded organelle; protein complex; laminin-3 complex; extracellu…	cell adhesion molecule binding; receptor binding; binding; macromolecular complex binding; protein binding; integrin binding; protein complex binding;	K06243	LAMB2; laminin, beta 2	rno04512 ECM-receptor interaction - Rattus norvegicus (rat); rno04510 Focal adhesion - Rattus norvegicus (rat); rno04151 PI3K-Akt signaling pathway - Rattus norvegicus (rat); rno05200 Pathways in cancer - Rattus norvegicus (rat); rno05222 Small cell lung cancer - Rattus norvegicus (rat); rno05145 Toxoplasmosis - Rattus norvegicus (rat); rno05146 Amoebiasis - Rattus norvegicus (rat);	IPR013015; IPR002049; IPR008211; IPR000742;	Laminin IV type B; Laminin EGF domain; Laminin, N-terminal; EGF-like domain;
Q5BJZ3	Nicotinamide nucleotide transhydrogenase	Nnt	30.9	113.87	188.67	160	29	29	29	24	29	20	33	25	27	26	28	28	28	28	27	26	28	28	28	28	1139500000	986120000	996480000	766970000	814180000	785380000	1.246	0.838	1.078	0.89	1.089	0.859	0.758	0.0080217	plasma membrane	NADP metabolic process; pyridine nucleotide metabolic process; cellular aromatic compound metabolic process; nicotinamide nucleotide metabolic process; nucleotide metabolic process; single-organism process; cellular metabolic process; pyridine-containing compound metabolic process; phosphate-containing compound metabolic process; establishment of localization; organic substance metabolic process;…	intracellular organelle; membrane; mitochondrial part; organelle membrane; organelle envelope; intracellular organelle part; cytoplasm; intrinsic component of membrane; intracellular part; cell; integral component of membrane; organelle part; mitochondrion; mitochondrial envelope; intracellular membrane-bounded organelle; organelle; membrane part; cell part; intracellular; envelope; organelle inn…	oxidoreductase activity, acting on NAD(P)H; nucleoside phosphate binding; nucleotide binding; cofactor binding; NAD(P)+ transhydrogenase activity; NAD(P)+ transhydrogenase (AB-specific) activity; oxidoreductase activity; heterocyclic compound binding; organic cyclic compound binding; oxidoreductase activity, acting on NAD(P)H, NAD(P) as acceptor; NAD binding; catalytic activity; binding; NADP bin…	K00323	NNT; NAD(P) transhydrogenase [EC:1.6.1.2]	rno00760 Nicotinate and nicotinamide metabolism - Rattus norvegicus (rat); rno01100 Metabolic pathways - Rattus norvegicus (rat);	IPR007698; IPR029035; IPR007886; IPR016040; IPR034300; IPR024605;	Alanine dehydrogenase/pyridine nucleotide transhydrogenase, NAD(H)-binding domain; DHS-like NAD/FAD-binding domain; Alanine dehydrogenase/pyridine nucleotide transhydrogenase, N-terminal; NAD(P)-binding domain; NADP transhydrogenase beta-like domain; NAD(P) transhydrogenase, alpha subunit, C-terminal;
Q6NYB7	Ras-related protein Rab-1A	Rab1A	42.9	22.677	76.663	79	9	6	14	13	13	11	14	14	9	9	9	9	9	9	6	6	6	6	6	6	1016400000	959590000	1037000000	982180000	960250000	937910000	1.035	1	0.977	0.978	1.056	0.955	0.956	0.169781	cytoplasm	cellular component biogenesis; single organism signaling; autophagosome organization; regulation of biological quality; hormone transport; localization of cell; defense response to other organism; single-organism process; autophagy; cellular metabolic process; protein transport; establishment of localization; response to biotic stimulus; hormone secretion; response to external stimulus; transport…	membrane; nuclear outer membrane-endoplasmic reticulum membrane network; endoplasmic reticulum; organelle membrane; cytoplasmic vesicle; vesicle; cytoplasm; neuronal cell body; intracellular part; cell; organelle part; early endosome; pigment granule; membrane part; intracellular; cell part; Golgi apparatus part; endosome; membrane-bounded organelle; neuron part; endoplasmic reticulum membrane; i…	nucleoside phosphate binding; nucleoside binding; ion binding; hydrolase activity, acting on acid anhydrides; hydrolase activity; nucleotide binding; nucleoside-triphosphatase activity; heterocyclic compound binding; organic cyclic compound binding; ribonucleoside binding; carbohydrate derivative binding; pyrophosphatase activity; ribonucleotide binding; catalytic activity; binding; purine ribonu…	K07874	RAB1A; Ras-related protein Rab-1A	rno05134 Legionellosis - Rattus norvegicus (rat);	IPR005225; IPR027417;	Small GTP-binding protein domain; P-loop containing nucleoside triphosphate hydrolase;
P07335	Creatine kinase B-type	Ckb	51.7	42.725	261.18	145	16	14	28	21	28	18	32	18	16	13	14	12	15	13	14	12	13	11	14	12	847040000	942660000	921650000	472700000	482860000	536210000	1.209	0.675	1.346	0.689	1.316	0.765	0.55	0.00031816	cytoplasm	single-multicellular organism process; phosphorylation; regulation of biological quality; brain development; cellular chloride ion homeostasis; single-organism process; cellular monovalent inorganic anion homeostasis; cellular metabolic process; cellular chemical homeostasis; phosphate-containing compound metabolic process; neural nucleus development; substantia nigra development; homeostatic pro…	intracellular organelle; dendrite; extracellular region part; cell projection; vesicle; cytoplasm; neuronal cell body; intracellular part; cytosol; cell; extracellular region; mitochondrion; extracellular exosome; organelle; intracellular membrane-bounded organelle; nucleus; somatodendritic compartment; myelin sheath; cell part; intracellular; extracellular vesicle; neuron projection; cell body; …	ATP binding; nucleoside phosphate binding; creatine kinase activity; ubiquitin protein ligase binding; nucleoside binding; ion binding; protein binding; phosphotransferase activity, nitrogenous group as acceptor; nucleotide binding; organic cyclic compound binding; heterocyclic compound binding; ribonucleoside binding; carbohydrate derivative binding; kinase activity; catalytic activity; ribonucl…	K00933	E2.7.3.2; creatine kinase [EC:2.7.3.2]	rno01100 Metabolic pathways - Rattus norvegicus (rat); rno00330 Arginine and proline metabolism - Rattus norvegicus (rat);	IPR022413; IPR022414; IPR014746;	ATP:guanido phosphotransferase, N-terminal; ATP:guanido phosphotransferase, catalytic domain; Glutamine synthetase/guanido kinase, catalytic domain;
P02600	Myosin light chain 1/3, skeletal muscle isoform	Myl1	56.1	20.679	56.318	98	9	8	16	13	16	16	22	15	9	9	9	9	9	9	8	8	8	8	8	8	871410000	937980000	934270000	722620000	686740000	587490000	1.103	0.915	1.187	0.869	1.182	0.744	0.728	0.0055751	cytoplasm	muscle system process; system process; muscle contraction; blood circulation; striated muscle contraction; cardiac muscle contraction; heart process; heart contraction; circulatory system process; multicellular organismal process;	intracellular organelle; intracellular non-membrane-bounded organelle; cytoskeletal part; myofibril; cytoplasm; intracellular organelle part; macromolecular complex; supramolecular fiber; intracellular part; supramolecular complex; cell; actin cytoskeleton; organelle part; supramolecular polymer; non-membrane-bounded organelle; organelle; cytoskeleton; cell part; intracellular; contractile fiber;…	cation binding; metal ion binding; calcium ion binding; binding; ion binding;	K05738			IPR011992; IPR002048;	EF-hand domain pair; EF-hand domain;
P63039	60 kDa heat shock protein, mitochondrial	Hspd1	38.7	60.955	162.59	133	19	19	25	20	26	19	22	21	19	19	19	18	18	18	19	19	19	18	18	18	992420000	935990000	1033000000	862250000	901170000	854290000	1.067	0.927	1.007	0.969	1.111	0.919	0.884	0.022338	mitochondria	single organism signaling; regulation of leukocyte activation; detection of chemical stimulus; regulation of cell death; regulation of tumor necrosis factor production; regulation of neuron apoptotic process; response to organophosphorus; regulation of defense response; cellular metabolic process; response to biotic stimulus; T cell activation; metabolic process; positive regulation of molecular …	membrane; extracellular region part; organelle membrane; membrane microdomain; cytoplasm; microbody part; macromolecular complex; mitochondrial membrane part; cell; protein kinase complex; organelle part; early endosome; extracellular exosome; myelin sheath; intracellular; secretory vesicle; membrane region; cyclin-dependent protein kinase activating kinase holoenzyme complex; membrane-bounded or…	nucleoside phosphate binding; ubiquitin protein ligase binding; hormone binding; protein dimerization activity; hydrolase activity; protein binding; protein binding involved in protein folding; organic cyclic compound binding; heterocyclic compound binding; catalytic activity; peptide binding; ribonucleotide binding; binding; purine ribonucleoside binding; lipid binding; anion binding; adenyl rib…	K04077	groEL; chaperonin GroEL	rno05134 Legionellosis - Rattus norvegicus (rat); rno03018 RNA degradation - Rattus norvegicus (rat); rno05152 Tuberculosis - Rattus norvegicus (rat); rno04940 Type I diabetes mellitus - Rattus norvegicus (rat);	IPR027409; IPR027413;	GroEL-like apical domain; GroEL-like equatorial domain;
Q9EQP5	Prolargin	Prelp	40.6	43.179	107.86	118	14	14	20	19	19	20	21	19	14	13	14	14	14	13	14	13	14	14	14	13	919900000	930870000	865730000	903470000	991550000	929330000	0.996	0.978	1.008	1.074	0.937	1.006	1.04	0.33716	extracellular	developmental process; cell aging; single-organism developmental process; aging; cellular developmental process; single-organism cellular process; single-organism process; cellular process;	extracellular matrix; extracellular exosome; organelle; extracellular space; extracellular region part; vesicle; extracellular vesicle; proteinaceous extracellular matrix; membrane-bounded organelle; extracellular region; extracellular organelle;	extracellular matrix structural constituent; carbohydrate derivative binding; binding; ion binding; protein binding; anion binding; glycosaminoglycan binding; heparin binding; sulfur compound binding; structural molecule activity;	K08125			IPR000372; IPR032675;	Leucine-rich repeat N-terminal domain; Leucine-rich repeat domain, L domain-like;
Q5RKI0	WD repeat-containing protein 1	Wdr1	55.3	66.181	211.86	125	23	23	21	20	24	17	23	20	21	21	23	21	22	22	21	21	23	21	22	22	1006500000	916400000	925460000	794720000	734100000	789790000	1.169	0.923	1.064	0.852	1.075	0.917	0.814	0.0069781	cytoplasm	morphogenesis of a polarized epithelium; cellular component biogenesis; regulation of biological quality; regulation of gliogenesis; positive regulation of protein complex disassembly; establishment or maintenance of apical/basal cell polarity; cellular component morphogenesis; regulation of actin filament length; actin cytoskeleton organization; regulation of cell shape; regulation of localizati…	extracellular region part; cell cortex; cell periphery; cell junction; vesicle; cytoplasmic region; cytoplasm; cortical cytoskeleton; macromolecular complex; supramolecular fiber; cortical actin cytoskeleton; intracellular part; supramolecular complex; cell-cell junction; cell; organelle part; non-membrane-bounded organelle; extracellular exosome; cytoskeleton; myelin sheath; intracellular; cell …	actin filament binding; cytoskeletal protein binding; binding; macromolecular complex binding; actin binding; protein binding; protein complex binding;				IPR017986; IPR015943; IPR011045;	WD40-repeat-containing domain; WD40/YVTN repeat-like-containing domain; Nitrous oxide reductase, N-terminal;
Q9WVJ6	Protein Tgm2	Tgm2	28.9	76.934	206.32	103	16	16	19	18	18	15	16	17	15	15	16	16	16	15	15	15	16	16	16	15	1073700000	914500000	992110000	855290000	826680000	861280000	1.166	0.929	0.993	0.898	1.078	0.936	0.853	0.036661	cytoplasm	cellular component biogenesis; single organism signaling; regulation of cell death; regulation of biological quality; gland development; tube formation; regulation of defense response; cellular metabolic process; metabolic process; macromolecular complex assembly; regulation of I-kappaB kinase/NF-kappaB signaling; metal ion homeostasis; protein metabolic process; macromolecule metabolic process; …	membrane; extracellular region part; endoplasmic reticulum; cell junction; cell periphery; vesicle; cytoplasm; intrinsic component of membrane; intracellular part; cell; extracellular exosome; focal adhesion; cell part; membrane part; intracellular; adherens junction; extracellular vesicle; cell-substrate junction; membrane-bounded organelle; cell-substrate adherens junction; intracellular organe…	nucleoside phosphate binding; nucleoside binding; ion binding; protein binding; nucleotide binding; transferase activity, transferring amino-acyl groups; organic cyclic compound binding; heterocyclic compound binding; ribonucleoside binding; transferase activity, transferring acyl groups; carbohydrate derivative binding; catalytic activity; ribonucleotide binding; binding; purine ribonucleoside b…	K05625	TGM2; transglutaminase 2 [EC:2.3.2.13]	rno05016 Huntington's disease - Rattus norvegicus (rat);	IPR008958; IPR002931; IPR013783; IPR014756; IPR001102;	Transglutaminase, C-terminal; Transglutaminase-like; Immunoglobulin-like fold; Immunoglobulin E-set; Transglutaminase, N-terminal;
A0A0G2JSP8	Creatine kinase M-type	Ckm	50.4	43.018	105.08	97	18	16	18	14	19	13	19	14	17	15	16	17	16	14	15	14	15	16	15	13	973210000	900120000	1015200000	688280000	631830000	734770000	1.181	0.835	1.093	0.767	1.232	0.892	0.711	0.0034627	cytoplasm	phosphorylation; phosphocreatine biosynthetic process; cellular modified amino acid biosynthetic process; nitrogen compound metabolic process; biosynthetic process; organonitrogen compound biosynthetic process; organic substance biosynthetic process; cellular metabolic process; phosphate-containing compound metabolic process; organic substance metabolic process; organophosphate biosynthetic proce…		ATP binding; nucleoside phosphate binding; creatine kinase activity; nucleoside binding; ion binding; phosphotransferase activity, nitrogenous group as acceptor; nucleotide binding; organic cyclic compound binding; heterocyclic compound binding; ribonucleoside binding; carbohydrate derivative binding; kinase activity; catalytic activity; ribonucleotide binding; binding; purine ribonucleoside bind…	K00933	E2.7.3.2; creatine kinase [EC:2.7.3.2]	rno01100 Metabolic pathways - Rattus norvegicus (rat); rno00330 Arginine and proline metabolism - Rattus norvegicus (rat);	IPR022413; IPR014746; IPR022414;	ATP:guanido phosphotransferase, N-terminal; Glutamine synthetase/guanido kinase, catalytic domain; ATP:guanido phosphotransferase, catalytic domain;
Q68FR6	Elongation factor 1-gamma	Eef1g	29.5	50.06	86.777	124	14	14	18	22	22	21	24	17	13	14	13	14	14	13	13	14	13	14	14	13	769600000	886790000	865250000	802380000	750510000	848460000	0.938	0.978	1.081	0.915	1.055	1.034	0.952	0.43072	cytoplasm	peptide metabolic process; cellular protein metabolic process; biosynthetic process; multi-organism cellular process; response to external biotic stimulus; response to stimulus; organonitrogen compound biosynthetic process; response to other organism; cellular metabolic process; response to biotic stimulus; organic substance metabolic process; response to external stimulus; metabolic process; vir…	intracellular organelle; membrane; endoplasmic reticulum; extracellular region part; cytoplasm; vesicle; endomembrane system; intracellular part; cell; extracellular region; organelle; extracellular exosome; intracellular membrane-bounded organelle; nucleus; intracellular; cell part; extracellular vesicle; membrane-bounded organelle; extracellular organelle; cytoplasmic part;	organic cyclic compound binding; heterocyclic compound binding; cell adhesion molecule binding; RNA binding; translation factor activity, RNA binding; translation elongation factor activity; binding; cadherin binding; nucleic acid binding; protein binding;	K03233	EEF1G; elongation factor 1-gamma	rno05134 Legionellosis - Rattus norvegicus (rat);	IPR010987; IPR004046; IPR001662; IPR004045; IPR012336;	Glutathione S-transferase, C-terminal-like; Glutathione S-transferase, C-terminal; Translation elongation factor EF1B, gamma chain, conserved; Glutathione S-transferase, N-terminal; Thioredoxin-like fold;
P09650	Mast cell protease 1	Mcpt1	56.2	28.617	121.69	91	12	12	17	10	19	12	22	11	12	10	12	12	12	12	12	10	12	12	12	12	896490000	886140000	873350000	421450000	392450000	400230000	1.39	0.653	1.374	0.608	1.354	0.62	0.457	8.0533e-07	extracellular	metabolic process; proteolysis; gene expression; protein processing; protein metabolic process; macromolecule metabolic process; protein maturation; primary metabolic process; organic substance metabolic process;	extracellular region;	serine-type endopeptidase activity; endopeptidase activity; peptidase activity; catalytic activity; serine hydrolase activity; serine-type peptidase activity; peptidase activity, acting on L-amino acid peptides; hydrolase activity;				IPR009003; IPR001254;	Peptidase S1, PA clan; Serine proteases, trypsin domain;
P06907	Myelin protein P0	Mpz	25.8	27.57	36.875	74	6	6	11	15	12	12	13	11	6	6	6	6	6	6	6	6	6	6	6	6	1043800000	872980000	793560000	1146400000	946650000	1087900000	1.063	1.168	0.889	0.964	0.808	1.108	1.174	0.172918	extracellular	regulation of cellular process; regulation of cell death; regulation of biological process; negative regulation of programmed cell death; negative regulation of apoptotic process; regulation of programmed cell death; negative regulation of cellular process; negative regulation of biological process; negative regulation of cell death; regulation of apoptotic process; biological regulation;	intracellular organelle; basolateral plasma membrane; membrane; intrinsic component of plasma membrane; endoplasmic reticulum; rough endoplasmic reticulum; cell periphery; cytoplasm; intrinsic component of membrane; endomembrane system; intracellular part; integral component of plasma membrane; cell; integral component of membrane; plasma membrane; intracellular membrane-bounded organelle; organe…	protein binding; binding;	K06770	MPZ; myelin protein zero	rno04514 Cell adhesion molecules (CAMs) - Rattus norvegicus (rat);	IPR019566; IPR007110; IPR013783; IPR013106; IPR003599;	Myelin-PO, C-terminal; Immunoglobulin-like domain; Immunoglobulin-like fold; Immunoglobulin V-set domain; Immunoglobulin subtype;
P82995	Heat shock protein HSP 90-alpha	Hsp90aa1	27.4	84.814	180.07	142	20	15	24	30	23	21	20	24	19	19	18	18	18	19	14	15	15	14	14	15	753040000	872970000	813110000	847740000	855350000	847920000	0.905	1.019	1.05	1.028	0.978	1.02	1.046	0.39504	cytoplasm	regulation of biological quality; regulation of nitric oxide biosynthetic process; regulation of cell projection assembly; regulation of protein targeting; positive regulation of biosynthetic process; positive regulation of muscle contraction; autophagy; cellular metabolic process; protein transport; metabolic process; positive regulation of multicellular organismal process; regulation of localiz…	membrane; extracellular region part; cluster of actin-based cell projections; organelle membrane; cytoplasm; neuronal cell body; macromolecular complex; 9+2 motile cilium; sperm plasma membrane; sperm mitochondrial sheath; cell; organelle part; lysosomal membrane; plasma membrane region; myelin sheath; intracellular; lysosome; neuron projection; membrane-bounded organelle; neuron part; apical par…	nitric-oxide synthase regulator activity; nucleoside phosphate binding; protein phosphatase binding; receptor binding; purine deoxyribonucleotide binding; protein kinase binding; pyrimidine nucleoside binding; hydrolase activity, acting on acid anhydrides; hydrolase activity; protein binding; molecular function regulator; ATPase activity; organic cyclic compound binding; heterocyclic compound bin…	K04079	HSP90A; molecular chaperone HtpG	rno04151 PI3K-Akt signaling pathway - Rattus norvegicus (rat); rno04915 Estrogen signaling pathway - Rattus norvegicus (rat); rno04612 Antigen processing and presentation - Rattus norvegicus (rat); rno04914 Progesterone-mediated oocyte maturation - Rattus norvegicus (rat); rno05418 Fluid shear stress and atherosclerosis - Rattus norvegicus (rat); rno04659 Th17 cell differentiation - Rattus norveg…	IPR020575; IPR020568; IPR003594;	Heat shock protein Hsp90, N-terminal; Ribosomal protein S5 domain 2-type fold; Histidine kinase-like ATPase, C-terminal domain;
Q5XI78	2-oxoglutarate dehydrogenase, mitochondrial	Ogdh	35	116.29	305.27	169	31	31	27	24	33	26	31	28	27	30	30	29	31	28	27	30	30	29	31	28	843450000	868950000	903150000	745750000	737610000	695010000	1.056	0.933	1.088	0.923	1.13	0.87	0.833	0.0033777	mitochondria	nucleoside metabolic process; nucleoside diphosphate phosphorylation; pyridine nucleotide metabolic process; hippocampus development; glycolytic process; olfactory bulb development; brain development; ribonucleoside diphosphate metabolic process; cellular metabolic process; telencephalon development; metabolic process; generation of precursor metabolites and energy; forebrain cell migration; mono…	membrane; organelle membrane; cytoplasm; macromolecular complex; intracellular part; cell; organelle part; dihydrolipoyl dehydrogenase complex; mitochondrial envelope; membrane-enclosed lumen; catalytic complex; intracellular organelle lumen; cell part; intracellular; membrane-bounded organelle; organelle lumen; intracellular organelle; mitochondrial matrix; mitochondrial part; intracellular orga…	vitamin binding; heat shock protein binding; chaperone binding; oxidoreductase activity, acting on the aldehyde or oxo group of donors; ion binding; protein binding; cofactor binding; sulfur compound binding; thiamine pyrophosphate binding; oxidoreductase activity; oxidoreductase activity, acting on the aldehyde or oxo group of donors, NAD or NADP as acceptor; heterocyclic compound binding; organ…	K00164	OGDH; 2-oxoglutarate dehydrogenase E1 component [EC:1.2.4.2]	rno01200 Carbon metabolism - Rattus norvegicus (rat); rno01100 Metabolic pathways - Rattus norvegicus (rat); rno00310 Lysine degradation - Rattus norvegicus (rat); rno00020 Citrate cycle (TCA cycle) - Rattus norvegicus (rat); rno00380 Tryptophan metabolism - Rattus norvegicus (rat);	IPR029061; IPR001017; IPR031717; IPR005475; IPR032106;	Thiamin diphosphate-binding fold; Dehydrogenase, E1 component; Multifunctional 2-oxoglutarate metabolism enzyme, C-terminal; Transketolase-like, pyrimidine-binding domain; 2-oxoglutarate dehydrogenase E1 component, N-terminal domain;
P63245	Receptor of activated protein C kinase 1	Rack1	53.9	35.076	201.59	93	15	15	17	12	16	15	17	16	15	15	15	15	15	15	15	15	15	15	15	15	896530000	867890000	876230000	793560000	857300000	827770000	1.051	0.93	1.017	1.005	1.027	0.97	0.939	0.056257	cyto_nucl	single organism signaling; protein kinase C-activating G-protein coupled receptor signaling pathway; regulation of cell death; regulation of cyclic-nucleotide phosphodiesterase activity; posttranscriptional regulation of gene expression; positive regulation of proteasomal ubiquitin-dependent protein catabolic process; glucose homeostasis; cellular metabolic process; positive regulation of membran…	membrane; dendrite; extracellular region part; cell periphery; vesicle; small ribosomal subunit; cytoplasm; neuronal cell body; macromolecular complex; intracellular part; cell; organelle part; non-membrane-bounded organelle; membrane-enclosed lumen; extracellular exosome; nucleoplasm; intracellular organelle lumen; membrane part; intracellular; ribosomal subunit; cell part; phagocytic cup; extra…	ion channel inhibitor activity; protein tyrosine kinase binding; protein phosphatase binding; receptor binding; peptidase regulator activity; cysteine-type endopeptidase regulator activity involved in apoptotic process; protein kinase binding; protein dimerization activity; peptidase activator activity; ion channel regulator activity; protein kinase inhibitor activity; protein binding; kinase reg…	K14753	RACK1; guanine nucleotide-binding protein subunit beta-2-like 1 protein	rno05162 Measles - Rattus norvegicus (rat);	IPR017986; IPR015943;	WD40-repeat-containing domain; WD40/YVTN repeat-like-containing domain;
Q9JHU0	Dihydropyrimidinase-related protein 5	Dpysl5	22	61.54	23.623	27	11	11	4	2	5	5	7	4	11	10	9	10	11	9	11	10	9	10	11	9	996790000	866290000	948650000	997210000	727810000	984370000	1.083	1.084	0.941	0.791	1.031	1.07	0.964	0.73938	cytoplasm	cellular component organization; single-multicellular organism process; neuron development; cellular developmental process; cellular component morphogenesis; neurogenesis; single-organism process; response to stimulus; axon guidance; cell development; cell morphogenesis involved in differentiation; response to external stimulus; anatomical structure morphogenesis; cell differentiation; cell part …	macromolecular complex; intracellular part; cell; protein complex; cell part; intracellular; cytoplasm;	cytoskeletal protein binding; catalytic activity; microtubule binding; binding; tubulin binding; hydrolase activity; protein binding; hydrolase activity, acting on carbon-nitrogen (but not peptide) bonds;	K07529	DPYSL5; dihydropyrimidinase-like 5	rno04360 Axon guidance - Rattus norvegicus (rat);	IPR032466; IPR006680; IPR011059;	Metal-dependent hydrolase; Amidohydrolase-related; Metal-dependent hydrolase, composite domain;
P46462	Transitional endoplasmic reticulum ATPase	Vcp	34	89.348	255.17	179	24	24	31	28	33	27	31	29	23	20	23	21	22	22	23	20	23	21	22	22	971820000	865700000	994220000	1048400000	943120000	958680000	1.008	1.088	0.898	0.979	1.032	0.995	1.042	0.48564	cyto_nucl	cellular component biogenesis; regulation of cell death; positive regulation of proteasomal ubiquitin-dependent protein catabolic process; positive regulation of biosynthetic process; peptidyl-asparagine modification; autophagy; cellular metabolic process; positive regulation of cellular protein catabolic process; metabolic process; carbohydrate derivative biosynthetic process; macromolecular com…	membrane; endoplasmic reticulum; nuclear outer membrane-endoplasmic reticulum membrane network; extracellular region part; membrane protein complex; vesicle; cytoplasm; VCP-NPL4-UFD1 AAA ATPase complex; macromolecular complex; intracellular part; cell; organelle part; chromosomal part; non-membrane-bounded organelle; endopeptidase complex; membrane-enclosed lumen; extracellular exosome; catalytic…	nucleoside phosphate binding; protein phosphatase binding; ubiquitin protein ligase binding; receptor binding; peptidase regulator activity; peptidase activator activity; hydrolase activity, acting on acid anhydrides; deubiquitinase activator activity; hydrolase activity; protein binding; molecular function regulator; MHC class I protein binding; ubiquitin-like protein binding; ATPase activity; K…	K13525	VCP; transitional endoplasmic reticulum ATPase	rno05134 Legionellosis - Rattus norvegicus (rat); rno04141 Protein processing in endoplasmic reticulum - Rattus norvegicus (rat);	IPR029067; IPR003593; IPR003959; IPR009010; IPR015415; IPR004201; IPR027417; IPR003338;	CDC48 domain 2-like; AAA+ ATPase domain; ATPase, AAA-type, core; Aspartate decarboxylase-like domain; Vps4 oligomerisation, C-terminal; CDC48, domain 2; P-loop containing nucleoside triphosphate hydrolase; CDC48, N-terminal subdomain;
Q5EBB0	Protein LOC298795	LOC298795	10.5	27.916	1.7747	8	3	1	1	1	2	1	2	1	3	3	3	3	3	3	1	1	1	1	1	1	0	852290000	0	0	0	0			1						cyto_nucl			protein domain specific binding; protein binding; binding;	K06644	SFN; stratifin	rno04960 Aldosterone-regulated sodium reabsorption - Rattus norvegicus (rat); rno04110 Cell cycle - Rattus norvegicus (rat); rno04115 p53 signaling pathway - Rattus norvegicus (rat);	IPR023410;	14-3-3 domain;
G3V936	Citrate synthase	Cs	21.5	51.83	32.245	87	11	11	17	16	12	14	15	13	11	11	11	11	11	11	11	11	11	11	11	11	1089900000	845150000	835480000	712750000	660050000	663300000	1.36	0.89	1.055	0.824	1.043	0.828	0.735	0.044961	mitochondria	tricarboxylic acid metabolic process; oxidation-reduction process; small molecule metabolic process; tricarboxylic acid cycle; single-organism cellular process; single-organism process; carbohydrate metabolic process; primary metabolic process; cellular respiration; cellular metabolic process; organic substance metabolic process; citrate metabolic process; metabolic process; generation of precurs…	mitochondrial matrix; intracellular organelle; extracellular region part; mitochondrial part; cytoplasm; intracellular organelle part; vesicle; intracellular part; cell; extracellular region; organelle part; mitochondrion; intracellular membrane-bounded organelle; membrane-enclosed lumen; organelle; extracellular exosome; nucleus; intracellular organelle lumen; intracellular; cell part; extracell…	citrate synthase activity; organic cyclic compound binding; heterocyclic compound binding; RNA binding; transferase activity, transferring acyl groups; transferase activity, transferring acyl groups, acyl groups converted into alkyl on transfer; catalytic activity; binding; nucleic acid binding; transferase activity; citrate (Si)-synthase activity;	K01647	CS; citrate synthase [EC:2.3.3.1]	rno01200 Carbon metabolism - Rattus norvegicus (rat); rno01210 2-Oxocarboxylic acid metabolism - Rattus norvegicus (rat); rno01100 Metabolic pathways - Rattus norvegicus (rat); rno00630 Glyoxylate and dicarboxylate metabolism - Rattus norvegicus (rat); rno01230 Biosynthesis of amino acids - Rattus norvegicus (rat); rno00020 Citrate cycle (TCA cycle) - Rattus norvegicus (rat);	IPR016142;	Citrate synthase-like, large alpha subdomain;
F1MAA7	Protein Lamc1	Lamc1	29.2	177.38	323.31	237	36	35	41	41	44	36	40	35	34	34	35	32	34	34	33	33	34	31	33	33	950730000	844900000	847320000	739040000	760620000	733700000	1.17	0.909	1.04	0.936	1.043	0.903	0.845	0.0189429	extracellular	cellular component biogenesis; cell junction assembly; single-multicellular organism process; cellular component organization; cell migration; localization of cell; cellular developmental process; cellular component morphogenesis; single-organism process; cell development; cell morphogenesis involved in differentiation; basement membrane organization; anatomical structure morphogenesis; biologica…	extracellular region part; laminin-1 complex; vesicle; macromolecular complex; extracellular matrix component; extracellular region; laminin complex; basement membrane; organelle; extracellular exosome; extracellular matrix; basal lamina; extracellular vesicle; proteinaceous extracellular matrix; membrane-bounded organelle; protein complex; extracellular organelle;	extracellular matrix structural constituent; protein binding; structural molecule activity; binding;	K05635	LAMC1; laminin, gamma 1	rno04510 Focal adhesion - Rattus norvegicus (rat); rno04151 PI3K-Akt signaling pathway - Rattus norvegicus (rat); rno05020 Prion diseases - Rattus norvegicus (rat); rno05222 Small cell lung cancer - Rattus norvegicus (rat); rno05146 Amoebiasis - Rattus norvegicus (rat); rno04512 ECM-receptor interaction - Rattus norvegicus (rat); rno05200 Pathways in cancer - Rattus norvegicus (rat); rno05145 Tox…	IPR000034; IPR002049; IPR008211; IPR000742; IPR008979;	Laminin IV; Laminin EGF domain; Laminin, N-terminal; EGF-like domain; Galactose-binding domain-like;
P10888	Cytochrome c oxidase subunit 4 isoform 1, mitochondrial	Cox4i1	48.5	19.514	26.815	70	9	9	13	14	11	11	12	9	9	9	9	9	9	9	9	9	9	9	9	9	836860000	840180000	789050000	674620000	612700000	634580000	1.144	0.922	1.149	0.838	1.079	0.868	0.779	0.0017811	mitochondria	nucleoside metabolic process; purine nucleoside metabolic process; mitochondrial electron transport, cytochrome c to oxygen; purine ribonucleoside monophosphate metabolic process; nucleotide metabolic process; single-organism process; cellular metabolic process; phosphate-containing compound metabolic process; establishment of localization; response to external stimulus; metabolic process; genera…	membrane; extracellular region part; inner mitochondrial membrane protein complex; organelle membrane; membrane protein complex; cytoplasm; vesicle; macromolecular complex; mitochondrial protein complex; intracellular part; mitochondrial membrane part; cell; organelle part; mitochondrial envelope; extracellular exosome; membrane part; intracellular; cell part; organelle inner membrane; extracellu…	ion transmembrane transporter activity; substrate-specific transporter activity; monovalent inorganic cation transmembrane transporter activity; oxidoreductase activity, acting on a heme group of donors, oxygen as acceptor; oxidoreductase activity, acting on a heme group of donors; hydrogen ion transmembrane transporter activity; heme-copper terminal oxidase activity; oxidoreductase activity; sub…	K02263	COX4; cytochrome c oxidase subunit 4	rno04260 Cardiac muscle contraction - Rattus norvegicus (rat); rno00190 Oxidative phosphorylation - Rattus norvegicus (rat); rno05010 Alzheimer's disease - Rattus norvegicus (rat); rno01100 Metabolic pathways - Rattus norvegicus (rat); rno05016 Huntington's disease - Rattus norvegicus (rat); rno05012 Parkinson's disease - Rattus norvegicus (rat); rno04932 Non-alcoholic fatty liver disease (NAFLD)…
P50399	Rab GDP dissociation inhibitor beta	Gdi2	44.9	50.537	319.57	129	19	13	24	20	22	21	22	20	18	16	17	15	17	18	12	12	12	11	12	13	917870000	826340000	816230000	945010000	823610000	789080000	1.076	1.108	0.969	0.966	0.957	0.925	0.999	0.98804	endoplasmic reticulum	regulation of cellular process; single organism signaling; single-organism process; response to stimulus; protein transport; establishment of localization; signal transduction; metabolic process; cell communication; positive regulation of hydrolase activity; positive regulation of molecular function; protein localization; macromolecule localization; cellular process; cellular response to stimulus…	intracellular organelle; membrane; extracellular region part; cell junction; cytoplasm; vesicle; anchoring junction; endomembrane system; intracellular part; cytosol; cell; extracellular region; intracellular membrane-bounded organelle; organelle; extracellular exosome; focal adhesion; myelin sheath; intracellular; cell part; adherens junction; extracellular vesicle; cell-substrate junction; Golg…	small GTPase binding; RNA binding; GDP-dissociation inhibitor activity; nucleoside-triphosphatase regulator activity; GTPase regulator activity; protein binding; molecular function regulator; oxidoreductase activity; heterocyclic compound binding; organic cyclic compound binding; enzyme regulator activity; catalytic activity; binding; Rab GDP-dissociation inhibitor activity; nucleic acid binding;…	K17255			IPR023753;	FAD/NAD(P)-binding domain;
A0A0G2JWK7	Transgelin	Tagln	58	23.34	69.754	137	12	11	25	21	25	19	25	22	12	12	12	11	12	11	11	11	11	11	11	11	887480000	809640000	731260000	617810000	599560000	634790000	1.244	0.866	1.135	0.84	1.025	0.89	0.763	0.0142028	cytoplasm	developmental process; epithelium development; cell differentiation; tissue development; single-organism developmental process; cellular developmental process; single-organism cellular process; single-organism process; cellular process; anatomical structure development; epithelial cell differentiation;		actin filament binding; cytoskeletal protein binding; binding; macromolecular complex binding; actin binding; protein binding; protein complex binding;	K20526			IPR001715;	Calponin homology domain;
P38983	40S ribosomal protein SA	Rpsa	42.7	32.824	122.56	80	10	10	16	13	14	12	13	12	9	10	10	9	9	10	9	10	10	9	9	10	786600000	801810000	642700000	680610000	689980000	751470000	1.084	0.938	1.105	0.951	0.886	1.036	0.951	0.54722	cytoplasm	RNA transport; cellular component biogenesis; ribonucleoprotein complex biogenesis; peptide metabolic process; rRNA transport; ribonucleoprotein complex assembly; endonucleolytic cleavage to generate mature 3'-end of SSU-rRNA from (SSU-rRNA, 5.8S rRNA, LSU-rRNA); cellular developmental process; single-organism process; biosynthetic process; nuclear transport; nuclear export; maturation of 5.8S rR…	membrane; extracellular region part; cell periphery; small ribosomal subunit; cytoplasm; neuronal cell body; macromolecular complex; intracellular part; cell; extracellular matrix component; organelle part; preribosome; basement membrane; non-membrane-bounded organelle; ribosomal subunit; intracellular; cell part; cytosolic part; membrane-bounded organelle; neuron part; cytosolic ribosome; intrac…	molecular transducer activity; receptor activity; laminin binding; binding; laminin receptor activity; protein binding; structural molecule activity; structural constituent of ribosome; extracellular matrix binding;	K02998	RP-SAe; small subunit ribosomal protein SAe	rno03010 Ribosome - Rattus norvegicus (rat);	IPR023591; IPR032281;	Ribosomal protein S2, flavodoxin-like domain; 40S ribosomal protein SA, C-terminal domain;
P00388	NADPH--cytochrome P450 reductase	Por	26.4	76.962	127.83	119	17	17	18	18	22	22	20	19	16	16	16	15	17	15	16	16	16	15	17	15	746050000	795390000	813240000	694430000	796450000	729030000	0.979	0.911	1.043	1.045	1.067	0.956	0.943	0.28094	cytoplasm	regulation of biological quality; regulation of cell death; positive regulation of biosynthetic process; cellular lipid metabolic process; regulation of lipid metabolic process; cellular metabolic process; response to external stimulus; negative regulation of peptidase activity; regulation of bone development; metabolic process; positive regulation of multicellular organismal process; lipid modif…	intracellular organelle; membrane; nuclear outer membrane-endoplasmic reticulum membrane network; endoplasmic reticulum; intracellular organelle part; cytoplasm; intrinsic component of membrane; endomembrane system; intracellular part; cell; integral component of membrane; mitochondrion; organelle part; intracellular membrane-bounded organelle; organelle; endoplasmic reticulum part; membrane part…	oxidoreductase activity, acting on NAD(P)H; oxidoreductase activity, acting on paired donors, with incorporation or reduction of molecular oxygen, NAD(P)H as one donor, and incorporation of two atoms of oxygen into one donor; iron-cytochrome-c reductase activity; nucleoside phosphate binding; oxidoreductase activity, acting on NAD(P)H, heme protein as acceptor; flavin adenine dinucleotide binding…	K00327			IPR017927; IPR008254; IPR029039; IPR001433; IPR017938; IPR003097; IPR023173; IPR001709;	Ferredoxin reductase-type FAD-binding domain; Flavodoxin/nitric oxide synthase; Flavoprotein-like domain; Oxidoreductase FAD/NAD(P)-binding; Riboflavin synthase-like beta-barrel; FAD-binding, type 1; NADPH-cytochrome p450 reductase, FAD-binding, alpha-helical domain-3; Flavoprotein pyridine nucleotide cytochrome reductase;
D3ZAN3	Alpha glucosidase 2 alpha neutral subunit (Predicted)	Ganab	26.5	90.571	193.38	174	19	19	28	30	32	24	30	30	19	19	19	18	18	19	19	19	19	18	18	19	807940000	790400000	952940000	954400000	901120000	851750000	0.922	1.089	0.902	1.028	1.087	0.972	1.061	0.43098	mitochondria	metabolic process; carbohydrate metabolic process; primary metabolic process; organic substance metabolic process;	intracellular organelle; membrane; endoplasmic reticulum; extracellular region part; glucosidase II complex; cytoplasm; intracellular organelle part; vesicle; macromolecular complex; endomembrane system; intracellular part; cell; extracellular region; organelle part; intracellular membrane-bounded organelle; organelle; extracellular exosome; extracellular matrix; endoplasmic reticulum part; intra…	organic cyclic compound binding; heterocyclic compound binding; RNA binding; catalytic activity; binding; hydrolase activity, acting on glycosyl bonds; nucleic acid binding; carbohydrate binding; hydrolase activity, hydrolyzing O-glycosyl compounds; hydrolase activity;	K05546	GANAB; alpha 1,3-glucosidase [EC:3.2.1.84]	rno00510 N-Glycan biosynthesis - Rattus norvegicus (rat); rno04141 Protein processing in endoplasmic reticulum - Rattus norvegicus (rat); rno01100 Metabolic pathways - Rattus norvegicus (rat);	IPR011013; IPR025887; IPR017853;	Galactose mutarotase-like domain; Glycoside hydrolase family 31, N-terminal domain; Glycoside hydrolase superfamily;
Q6P3V8	Eukaryotic translation initiation factor 4A1	Eif4a1	42.9	46.153	150.33	141	18	8	28	21	27	22	22	21	18	17	18	18	18	18	8	7	8	8	8	8	890790000	790040000	797080000	878240000	823060000	765160000	1.081	1.066	0.959	0.999	0.967	0.929	0.995	0.93792	nucleus	peptide metabolic process; cellular aromatic compound metabolic process; regulation of macromolecule metabolic process; cellular protein metabolic process; biosynthetic process; organonitrogen compound biosynthetic process; cellular metabolic process; organic substance metabolic process; metabolic process; heterocycle metabolic process; nucleobase-containing compound metabolic process; translatio…	membrane; extracellular region part; vesicle; cytoplasm; intracellular part; cell; extracellular region; organelle; extracellular exosome; extracellular matrix; intracellular; cell part; extracellular vesicle; membrane-bounded organelle; extracellular organelle;	nucleoside phosphate binding; ATP-dependent helicase activity; translation initiation factor activity; hydrolase activity, acting on acid anhydrides; hydrolase activity; ATPase activity; heterocyclic compound binding; organic cyclic compound binding; pyrophosphatase activity; catalytic activity; ribonucleotide binding; binding; purine ribonucleoside binding; ATP-dependent RNA helicase activity; a…	K03257	EIF4A; translation initiation factor 4A	rno03013 RNA transport - Rattus norvegicus (rat);	IPR014014; IPR011545; IPR027417; IPR014001; IPR001650;	RNA helicase, DEAD-box type, Q motif; DEAD/DEAH box helicase domain; P-loop containing nucleoside triphosphate hydrolase; Helicase superfamily 1/2, ATP-binding domain; Helicase, C-terminal;
A0A0G2K757	Dolichyl-diphosphooligosaccharide--protein glycosyltransferase subunit 2	Rpn2	30.8	69.122	316.23	123	14	14	21	19	25	18	21	19	12	12	14	13	14	13	12	12	14	13	14	13	773470000	785830000	867920000	667220000	744760000	882380000	0.983	0.848	0.999	0.946	1.103	1.121	0.945	0.55888	extracellular	protein glycosylation; macromolecule glycosylation; glycoprotein biosynthetic process; single-organism cellular process; cellular protein metabolic process; glycoprotein metabolic process; single-organism process; biosynthetic process; primary metabolic process; cellular metabolic process; organic substance biosynthetic process; cellular biosynthetic process; organic substance metabolic process; …	intracellular organelle; membrane; endoplasmic reticulum; nuclear outer membrane-endoplasmic reticulum membrane network; cytoplasm; intracellular organelle part; intrinsic component of membrane; endomembrane system; macromolecular complex; intracellular part; oligosaccharyltransferase complex; transferase complex; cell; integral component of membrane; organelle part; intracellular membrane-bounde…		K12667	SWP1; oligosaccharyltransferase complex subunit delta (ribophorin II)	rno00510 N-Glycan biosynthesis - Rattus norvegicus (rat); rno04141 Protein processing in endoplasmic reticulum - Rattus norvegicus (rat); rno01100 Metabolic pathways - Rattus norvegicus (rat);
D3ZPR0	Chromosome segregation 1-like (S. cerevisiae) (Predicted)	Cse1l	21.3	110.21	122.79	64	18	18	10	11	13	8	11	11	13	16	16	13	16	15	13	16	16	13	16	15	1031100000	773690000	771590000	1018600000	970410000	900540000	1.132	1.118	0.849	1.065	0.847	0.989	1.122	0.3232	cytoplasm	establishment of protein localization; transport; intracellular transport; cellular macromolecule localization; establishment of localization in cell; intracellular protein transport; organic substance transport; protein localization; macromolecule localization; cellular protein localization; localization; protein transport; establishment of localization; cellular localization;	intracellular organelle; membrane; extracellular region part; cytoplasm; intracellular organelle part; vesicle; nuclear lumen; intracellular part; cytosol; cell; extracellular region; organelle part; membrane-enclosed lumen; intracellular membrane-bounded organelle; organelle; extracellular exosome; nucleus; nucleoplasm; intracellular organelle lumen; intracellular; cell part; extracellular vesic…	small GTPase binding; Ras GTPase binding; binding; protein binding; Ran GTPase binding; GTPase binding; enzyme binding;	K18423			IPR001494; IPR005043; IPR011989; IPR016024; IPR013713;	Importin-beta, N-terminal domain; CAS/CSE, C-terminal; Armadillo-like helical; Armadillo-type fold; Exportin/Importin, Cse1-like;
O70513	Galectin-3-binding protein	Lgals3bp	27.4	63.742	182.93	113	13	13	24	19	23	12	19	16	13	13	12	11	12	11	13	13	12	11	12	11	741370000	761300000	701010000	465690000	438820000	442870000	1.253	0.787	1.286	0.741	1.184	0.748	0.611	0.000124752	extracellular	transport; biological adhesion; vesicle-mediated transport; cell adhesion; receptor-mediated endocytosis; endocytosis; localization; establishment of localization;	membrane; extracellular matrix; extracellular exosome; organelle; blood microparticle; extracellular space; extracellular region part; vesicle; extracellular vesicle; proteinaceous extracellular matrix; membrane-bounded organelle; extracellular region; extracellular organelle;	cargo receptor activity; scavenger receptor activity; molecular transducer activity; protein binding; receptor activity; binding;	K17300			IPR001190; IPR017448; IPR011333; IPR011705; IPR000210;	SRCR domain; SRCR-like domain; SKP1/BTB/POZ domain; BTB/Kelch-associated; BTB/POZ domain;
G3V741	Phosphate carrier protein, mitochondrial	Slc25a3	29.2	39.531	45.473	68	11	11	9	11	14	9	13	12	10	9	11	8	10	9	10	9	11	8	10	9	1107600000	757690000	747130000	663500000	615870000	724980000	1.439	0.862	0.985	0.8	0.971	0.942	0.767	0.173555	nucleus	transport; localization; establishment of localization;	intrinsic component of membrane; membrane; integral component of membrane; membrane part;		K15102			IPR023395;	Mitochondrial carrier domain;
D4ACV3	Histone H2A	Hist2h2ac	27.8	13.645	21.676	37	3	1	4	7	6	6	7	7	3	3	3	3	3	3	1	1	1	1	1	1	1224600000	756980000	559970000	617380000	691200000	1108900000	1.482	0.747	0.916	0.836	0.678	1.342	0.951	0.8764	nucleus	regulation of cellular process; cellular component organization; regulation of macromolecule metabolic process; regulation of nucleobase-containing compound metabolic process; single-organism process; negative regulation of cellular process; negative regulation of cellular metabolic process; negative regulation of biological process; negative regulation of RNA metabolic process; negative regulati…	extracellular region part; vesicle; macromolecular complex; intracellular part; cell; organelle part; chromosomal part; non-membrane-bounded organelle; membrane-enclosed lumen; extracellular exosome; intracellular organelle lumen; nuclear chromosome part; intracellular; cell part; chromosome; nuclear chromatin; extracellular vesicle; membrane-bounded organelle; DNA packaging complex; protein-DNA …	organic cyclic compound binding; heterocyclic compound binding; DNA binding; protein heterodimerization activity; binding; protein dimerization activity; nucleic acid binding; protein binding;	K11251	H2A; histone H2A	rno05322 Systemic lupus erythematosus - Rattus norvegicus (rat); rno05034 Alcoholism - Rattus norvegicus (rat);	IPR009072; IPR032454; IPR007125;	Histone-fold; Histone H2A, C-terminal domain; Histone H2A/H2B/H3;
P42123	L-lactate dehydrogenase B chain	Ldhb	38.9	36.612	99.981	97	11	10	17	14	15	15	18	18	10	9	10	10	10	10	9	8	9	9	9	9	962460000	755450000	994220000	767310000	688810000	935420000	1.131	0.902	0.888	0.81	1.169	1.1	0.882	0.3638	cytoplasm	pyridine nucleotide metabolic process; cellular aromatic compound metabolic process; organic hydroxy compound metabolic process; nicotinamide nucleotide metabolic process; nucleotide metabolic process; single-organism process; pyridine-containing compound metabolic process; cellular metabolic process; phosphate-containing compound metabolic process; organic substance metabolic process; metabolic …	intracellular organelle; membrane; extracellular region part; membrane microdomain; vesicle; cytoplasm; intracellular part; cell; cytosol; extracellular region; mitochondrion; intracellular membrane-bounded organelle; organelle; extracellular exosome; membrane part; myelin sheath; intracellular; cell part; whole membrane; membrane region; extracellular vesicle; membrane raft; membrane-bounded org…	nucleoside phosphate binding; protein binding; nucleotide binding; kinase binding; cofactor binding; oxidoreductase activity; oxidoreductase activity, acting on CH-OH group of donors; heterocyclic compound binding; organic cyclic compound binding; oxidoreductase activity, acting on the CH-OH group of donors, NAD or NADP as acceptor; identical protein binding; catalytic activity; NAD binding; bind…	K00016	LDH; L-lactate dehydrogenase [EC:1.1.1.27]	rno05230 Central carbon metabolism in cancer - Rattus norvegicus (rat); rno00620 Pyruvate metabolism - Rattus norvegicus (rat); rno00640 Propanoate metabolism - Rattus norvegicus (rat); rno00270 Cysteine and methionine metabolism - Rattus norvegicus (rat); rno01100 Metabolic pathways - Rattus norvegicus (rat); rno04066 HIF-1 signaling pathway - Rattus norvegicus (rat); rno00010 Glycolysis / Gluco…	IPR022383; IPR016040; IPR001236; IPR015955;	Lactate/malate dehydrogenase, C-terminal; NAD(P)-binding domain; Lactate/malate dehydrogenase, N-terminal; Lactate dehydrogenase/glycoside hydrolase, family 4, C-terminal;
Q9Z2L0	Voltage-dependent anion-selective channel protein 1	Vdac1	39.2	30.755	74.336	56	9	9	9	9	13	7	8	10	8	7	9	8	8	9	8	7	9	8	8	9	565920000	749280000	704730000	562710000	601820000	657410000	0.884	0.879	1.17	0.94	1.101	1.027	0.902	0.34484	cytoplasm	single organism signaling; cellular developmental process; mitochondrial transport; regulation of anion transport; single-organism process; regulation of mitochondrion organization; neurological system process; neuron-neuron synaptic transmission; establishment of localization; behavior; cell communication; regulation of localization; apoptotic process; anterograde trans-synaptic signaling; devel…	membrane; outer membrane; extracellular region part; organelle membrane; membrane microdomain; cytoplasm; macromolecular complex; cell; organelle part; non-membrane-bounded organelle; exocytic vesicle; extracellular exosome; synaptic vesicle; myelin sheath; intracellular; secretory vesicle; membrane region; membrane-bounded organelle; mitochondrial inner membrane; neuron part; organelle lumen; mi…	nucleoside phosphate binding; ion transmembrane transporter activity; macromolecular complex binding; passive transmembrane transporter activity; protein kinase binding; anion channel activity; substrate-specific transporter activity; protein binding; nucleotide binding; kinase binding; channel activity; substrate-specific transmembrane transporter activity; organic cyclic compound binding; heter…	K05862	VDAC1; voltage-dependent anion channel protein 1	rno04022 cGMP-PKG signaling pathway - Rattus norvegicus (rat); rno05016 Huntington's disease - Rattus norvegicus (rat); rno05012 Parkinson's disease - Rattus norvegicus (rat); rno04621 NOD-like receptor signaling pathway - Rattus norvegicus (rat); rno04020 Calcium signaling pathway - Rattus norvegicus (rat); rno05166 HTLV-I infection - Rattus norvegicus (rat); rno05164 Influenza A - Rattus norveg…	IPR023614;	Porin domain;
P62909	40S ribosomal protein S3	Rps3	56	26.674	43.51	111	14	14	17	17	20	18	20	19	14	13	14	14	14	14	14	13	14	14	14	14	775920000	740260000	827110000	828310000	851310000	750100000	0.975	1.041	0.931	1.07	1.04	0.943	1.037	0.5079	cytoplasm	regulation of cell death; peptide metabolic process; posttranscriptional regulation of gene expression; nucleic acid-templated transcription; mitotic nuclear division; single-organism process; biosynthetic process; cellular response to growth factor stimulus; cellular metabolic process; regulation of RNA biosynthetic process; metabolic process; apoptotic process; response to endogenous stimulus; …	membrane; dendrite; organelle membrane; small ribosomal subunit; cytoplasm; macromolecular complex; intracellular part; cell; organelle part; non-membrane-bounded organelle; membrane-enclosed lumen; mitochondrial envelope; cytoskeleton; intracellular organelle lumen; microtubule cytoskeleton; intracellular; ribosomal subunit; cell part; organelle inner membrane; neuron projection; cytosolic part;…	RNA binding; DNA binding; deoxyribonuclease activity; endodeoxyribonuclease activity; lyase activity; hydrolase activity; protein binding; kinase binding; structural constituent of ribosome; carbon-oxygen lyase activity; heterocyclic compound binding; organic cyclic compound binding; DNA-(apurinic or apyrimidinic site) lyase activity; oxidized base lesion DNA N-glycosylase activity; hydrolase act…	K02985	RP-S3e; small subunit ribosomal protein S3e	rno03010 Ribosome - Rattus norvegicus (rat);	IPR009019; IPR004044; IPR015946; IPR001351;	K homology domain, prokaryotic type; K Homology domain, type 2; K homology domain-like, alpha/beta; Ribosomal protein S3, C-terminal;
G3V7Q7	IQ motif containing GTPase activating protein 1 (Predicted), isoform CRA_b	Iqgap1	32.1	188.83	323.31	237	45	42	41	41	39	40	40	36	44	44	42	43	42	42	41	41	40	40	39	41	798390000	734150000	745930000	782480000	833110000	804130000	1.02	0.999	0.938	1.064	0.953	1.027	1.062	0.128119	cytoplasm	single organism signaling; positive regulation of cell migration; platelet-derived growth factor receptor signaling pathway; positive regulation of cellular protein metabolic process; cell surface receptor signaling pathway; response to platelet-derived growth factor; cellular component morphogenesis; regulation of protein serine/threonine kinase activity; positive regulation of focal adhesion as…	membrane; extracellular region part; extrinsic component of membrane; membrane microdomain; cytoplasm; macromolecular complex; cell; supramolecular complex; cytoplasmic side of plasma membrane; organelle part; non-membrane-bounded organelle; extracellular exosome; focal adhesion; intracellular; membrane region; neuron projection; cell-substrate junction; membrane-bounded organelle; neuron part; c…	Rac GTPase binding; protein phosphatase binding; protein kinase binding; protein binding; kinase regulator activity; molecular function regulator; kinase activator activity; Ras GTPase binding; binding; phosphatidylinositol binding; cadherin binding; lipid binding; phosphatidylinositol-3,4,5-trisphosphate binding; S100 protein binding; anion binding; phosphatase binding; GTPase binding; enzyme ac…	K16848	IQGAP1; Ras GTPase-activating-like protein IQGAP1	rno04520 Adherens junction - Rattus norvegicus (rat); rno04810 Regulation of actin cytoskeleton - Rattus norvegicus (rat); rno05205 Proteoglycans in cancer - Rattus norvegicus (rat);	IPR001936; IPR001202; IPR027417; IPR001715; IPR000593; IPR027401; IPR008936;	Ras GTPase-activating protein; WW domain; P-loop containing nucleoside triphosphate hydrolase; Calponin homology domain; RasGAP protein, C-terminal; Myosin-like IQ motif-containing domain; Rho GTPase activation protein;
A0A0G2JYK0	Protein LOC299282	LOC299282	28.1	67.982	101.36	92	13	0	17	14	18	13	15	15	11	11	13	12	13	12	0	0	0	0	0	0	597760000	729230000	732590000	616640000	593310000	619970000	0.922	0.951	1.125	0.915	1.13	0.956	0.888	0.165435	cytoplasm		extracellular space; extracellular region part; extracellular region;		K04525			IPR023796;	Serpin domain;
P54311	Guanine nucleotide-binding protein G(I)/G(S)/G(T) subunit beta-1	Gnb1	27.6	37.377	128.78	70	9	4	12	12	12	11	11	12	9	8	9	8	8	9	4	4	4	4	4	4	737310000	727910000	648790000	689460000	742880000	656490000	1.053	0.984	1.039	1.061	0.926	0.937	0.988	0.83474	cytoplasm	cellular component biogenesis; single organism signaling; regulation of biological quality; cardiac muscle cell apoptotic process; cellular divalent inorganic cation homeostasis; single-organism process; muscle cell apoptotic process; neurological system process; signal transduction; cell communication; cellular component assembly; macromolecular complex assembly; apoptotic process; striated musc…	membrane; dendrite; extracellular region part; extrinsic component of membrane; organelle membrane; cytoplasm; macromolecular complex; cell; cytoplasmic side of plasma membrane; organelle part; lysosomal membrane; extracellular exosome; plasma membrane region; photoreceptor inner segment; myelin sheath; intracellular; lysosome; neuron projection; membrane-bounded organelle; neuron part; side of m…	macromolecular complex binding; hydrolase activity, acting on acid anhydrides; hydrolase activity; protein binding; nucleoside-triphosphatase activity; signal transducer activity; spectrin binding; cytoskeletal protein binding; pyrophosphatase activity; catalytic activity; phosphoric ester hydrolase activity; binding; hydrolase activity, acting on ester bonds; GTPase activity; phosphoric diester …	K04536	GNB1; guanine nucleotide-binding protein G(I)/G(S)/G(T) subunit beta-1	rno04713 Circadian entrainment - Rattus norvegicus (rat); rno04723 Retrograde endocannabinoid signaling - Rattus norvegicus (rat); rno04744 Phototransduction - Rattus norvegicus (rat); rno04726 Serotonergic synapse - Rattus norvegicus (rat); rno04727 GABAergic synapse - Rattus norvegicus (rat); rno05034 Alcoholism - Rattus norvegicus (rat); rno05032 Morphine addiction - Rattus norvegicus (rat); r…	IPR017986; IPR015943; IPR001632;	WD40-repeat-containing domain; WD40/YVTN repeat-like-containing domain; G-protein, beta subunit;
Q5U362	Annexin	Anxa4	39.2	35.893	156	71	11	11	10	11	14	11	13	12	11	11	11	10	9	10	11	11	11	10	9	10	483020000	723740000	610660000	509490000	609270000	587740000	0.822	0.867	1.232	1.037	1.04	1.001	0.939	0.65146	cytoplasm	single organism signaling; negative regulation of sequence-specific DNA binding transcription factor activity; cell surface receptor signaling pathway; cellular developmental process; single-organism process; negative regulation of multicellular organismal process; regulation of secretion; negative regulation of cytokine production; negative regulation of cytokine secretion; negative regulation o…	intracellular organelle; membrane; extracellular region part; nuclear envelope; organelle membrane; cell periphery; intracellular organelle part; organelle envelope; vesicle; cytoplasm; endomembrane system; vesicle membrane; intracellular part; cell; extracellular region; organelle part; plasma membrane; intracellular membrane-bounded organelle; organelle; extracellular exosome; nuclear membrane;…	calcium-dependent phospholipid binding; identical protein binding; binding; phospholipid binding; ion binding; lipid binding; cation binding; metal ion binding; NF-kappaB binding; anion binding; protein binding; calcium ion binding; calcium-dependent protein binding; transcription factor binding;	K17093
Q6URK4	Heterogeneous nuclear ribonucleoprotein A3	Hnrnpa3	23.5	39.652	108.88	62	8	7	12	9	10	10	11	10	8	8	7	8	8	7	7	7	6	7	7	6	656050000	723570000	670390000	874960000	929350000	655980000	0.873	1.164	0.963	1.236	0.892	0.873	1.2	0.187124	nucleus	RNA transport; cellular aromatic compound metabolic process; mRNA transport; cellular metabolic process; establishment of RNA localization; organic substance metabolic process; establishment of localization; metabolic process; heterocycle metabolic process; nucleobase-containing compound metabolic process; nucleic acid transport; nucleobase-containing compound transport; cellular nitrogen compoun…	cytoplasm; macromolecular complex; intracellular part; cell; organelle part; non-membrane-bounded organelle; membrane-enclosed lumen; catalytic complex; nucleoplasm; intracellular organelle lumen; intracellular; cell part; neuron projection; membrane-bounded organelle; neuron part; messenger ribonucleoprotein complex; organelle lumen; intracellular organelle; cell projection; intracellular non-me…	RNA binding; nucleoside phosphate binding; macromolecule transmembrane transporter activity; RNA transmembrane transporter activity; substrate-specific transporter activity; nucleotide binding; nucleic acid transmembrane transporter activity; substrate-specific transmembrane transporter activity; nucleobase-containing compound transmembrane transporter activity; heterocyclic compound binding; org…	K12741	HNRNPA1_3; heterogeneous nuclear ribonucleoprotein A1/A3	rno03040 Spliceosome - Rattus norvegicus (rat);	IPR000504; IPR012677;	RNA recognition motif domain; Nucleotide-binding alpha-beta plait domain;
O35964	Endophilin-A2	Sh3gl1	14.1	41.492	23.351	17	5	3	4	1	3	3	3	3	4	4	5	5	5	4	3	3	3	3	3	2	580120000	721760000	530250000	769080000	790540000	831500000	0.824	1.093	1.025	1.123	0.753	1.181	1.305	0.036417	nucleus	organelle localization; cellular component organization; intracellular transport; single-organism process; clathrin coat disassembly; synaptic vesicle cycle; protein complex disassembly; establishment of localization; vesicle-mediated transport in synapse; clathrin-dependent endocytosis; establishment of localization in cell; single-organism localization; vesicle localization; cellular protein co…	membrane; organelle membrane; cytoplasmic vesicle; cell junction; vesicle; cytoplasm; cytoplasmic vesicle part; macromolecular complex; intracellular part; cell; organelle part; early endosome; non-membrane-bounded organelle; cytoskeleton; cell part; intracellular; whole membrane; endosome; early endosome membrane; membrane-bounded organelle; intracellular organelle; intracellular vesicle; endoso…	cell adhesion molecule binding; identical protein binding; binding; cadherin binding; lipid binding; protein binding; phosphatase binding; GTPase binding; enzyme binding;	K11247	SH3GL; endophilin-A	rno04144 Endocytosis - Rattus norvegicus (rat);	IPR001452; IPR027267; IPR004148;	SH3 domain; Arfaptin homology (AH) domain/BAR domain; BAR domain;
B2RYN0	Pgm3 protein	Pgm3	33.2	59.684	73.774	67	16	16	14	9	14	8	10	12	16	16	15	14	14	15	16	16	15	14	14	15	645420000	710540000	706970000	610360000	798120000	617630000	0.947	0.896	1.043	1.171	1.037	0.906	0.982	0.85932	cytoplasm	metabolic process; carbohydrate metabolic process; primary metabolic process; organic substance metabolic process;		magnesium ion binding; isomerase activity; phosphoacetylglucosamine mutase activity; catalytic activity; binding; intramolecular transferase activity, phosphotransferases; ion binding; metal ion binding; cation binding; intramolecular transferase activity;				IPR005843; IPR016055; IPR005844;	Alpha-D-phosphohexomutase, C-terminal; Alpha-D-phosphohexomutase, alpha/beta/alpha I/II/III; Alpha-D-phosphohexomutase, alpha/beta/alpha domain I;
A0A0H2UHM3	Haptoglobin	Hp	37.3	38.432	88.882	69	13	13	14	8	14	9	13	11	13	12	13	11	13	12	13	12	13	11	13	12	708470000	700820000	670420000	300890000	331910000	308360000	1.407	0.598	1.392	0.659	1.332	0.612	0.453	1.70794e-05	extracellular	regulation of cellular process; single organism signaling; cellular response to stimulus; cell surface receptor signaling pathway; single-organism process; signaling; response to stimulus; primary metabolic process; organic substance metabolic process; metabolic process; signal transduction; regulation of biological process; cell communication; proteolysis; macromolecule metabolic process; protei…	extracellular space; extracellular region part; extracellular region;	serine-type endopeptidase activity; endopeptidase activity; peptidase activity; catalytic activity; serine hydrolase activity; binding; serine-type peptidase activity; hemoglobin binding; peptidase activity, acting on L-amino acid peptides; protein binding; hydrolase activity;	K16142			IPR009003; IPR000436; IPR001254;	Peptidase S1, PA clan; Sushi/SCR/CCP domain; Serine proteases, trypsin domain;
P81155	Voltage-dependent anion-selective channel protein 2	Vdac2	34.9	31.745	55.611	64	11	11	13	8	12	10	12	9	11	10	11	11	11	11	11	10	11	11	11	11	918740000	698810000	721250000	558880000	656220000	683320000	1.301	0.791	0.99	0.929	1.021	0.968	0.812	0.138302	cytoplasm	regulation of cellular process; regulation of cell death; negative regulation of programmed cell death; negative regulation of signal transduction; negative regulation of cellular component organization; regulation of signaling; regulation of anion transport; regulation of programmed cell death; regulation of cellular component biogenesis; negative regulation of biological process; negative regul…	membrane; extracellular region part; outer membrane; cytoplasmic vesicle; organelle membrane; membrane protein complex; vesicle; cytoplasm; intrinsic component of membrane; macromolecular complex; intracellular part; cell; organelle part; non-membrane-bounded organelle; exocytic vesicle; extracellular exosome; mitochondrial envelope; membrane-enclosed lumen; intracellular organelle lumen; synapti…	nucleoside phosphate binding; ion transmembrane transporter activity; passive transmembrane transporter activity; anion channel activity; substrate-specific transporter activity; nucleotide binding; channel activity; substrate-specific transmembrane transporter activity; heterocyclic compound binding; organic cyclic compound binding; voltage-gated ion channel activity; voltage-gated anion channel…	K15040	VDAC2; voltage-dependent anion channel protein 2	rno04022 cGMP-PKG signaling pathway - Rattus norvegicus (rat); rno04216 Ferroptosis - Rattus norvegicus (rat); rno05016 Huntington's disease - Rattus norvegicus (rat); rno05012 Parkinson's disease - Rattus norvegicus (rat); rno04621 NOD-like receptor signaling pathway - Rattus norvegicus (rat); rno04020 Calcium signaling pathway - Rattus norvegicus (rat); rno05166 HTLV-I infection - Rattus norveg…	IPR023614;	Porin domain;
F1M953	Stress-70 protein, mitochondrial	Hspa9	30.6	73.744	154.63	102	16	15	18	17	20	16	15	16	16	15	16	15	16	15	15	14	15	14	15	14	764800000	697170000	761480000	567950000	609320000	685750000	1.123	0.834	1.024	0.895	1.118	1.007	0.838	0.042579	mitochondria	negative regulation of developmental process; regulation of biological quality; myeloid cell homeostasis; cellular developmental process; regulation of myeloid cell differentiation; single-organism process; negative regulation of multicellular organismal process; nuclear transport; nuclear export; protein transport; negative regulation of erythrocyte differentiation; establishment of localization…	extracellular region part; cell junction; vesicle; cytoplasm; intracellular part; cell; organelle part; non-membrane-bounded organelle; extracellular exosome; membrane-enclosed lumen; focal adhesion; intracellular organelle lumen; myelin sheath; cell part; intracellular; adherens junction; extracellular vesicle; cell-substrate junction; membrane-bounded organelle; cell-substrate adherens junction…	RNA binding; ATP binding; nucleoside phosphate binding; ubiquitin protein ligase binding; nucleoside binding; ion binding; protein binding; nucleotide binding; heterocyclic compound binding; organic cyclic compound binding; ribonucleoside binding; carbohydrate derivative binding; ribonucleotide binding; binding; nucleic acid binding; purine ribonucleoside binding; anion binding; purine ribonucleo…	K04043	dnaK; molecular chaperone DnaK	rno03018 RNA degradation - Rattus norvegicus (rat); rno05152 Tuberculosis - Rattus norvegicus (rat);	IPR029048; IPR029047;	Heat shock protein 70kD, C-terminal domain; Heat shock protein 70kD, peptide-binding domain;
P19511	ATP synthase F(0) complex subunit B1, mitochondrial	Atp5f1	34.4	28.868	69.953	63	11	11	10	10	13	9	12	9	10	11	10	10	10	10	10	11	10	10	10	10	704040000	694490000	607040000	550690000	525920000	602010000	1.147	0.897	1.131	0.857	0.989	0.98	0.837	0.046045	mitochondria	nucleoside metabolic process; purine nucleoside metabolic process; purine ribonucleoside monophosphate metabolic process; ATP hydrolysis coupled transmembrane transport; nucleotide metabolic process; single-organism process; biosynthetic process; nucleoside biosynthetic process; purine ribonucleoside biosynthetic process; ribonucleoside monophosphate biosynthetic process; cellular metabolic proce…	membrane; inner mitochondrial membrane protein complex; organelle membrane; membrane protein complex; cytoplasm; macromolecular complex; intracellular part; mitochondrial protein complex; cell; mitochondrial membrane part; organelle part; mitochondrial envelope; intracellular; cell part; membrane part; organelle inner membrane; membrane-bounded organelle; proton-transporting two-sector ATPase com…	ion transmembrane transporter activity; substrate-specific transporter activity; monovalent inorganic cation transmembrane transporter activity; inorganic cation transmembrane transporter activity; hydrogen ion transmembrane transporter activity; cation transmembrane transporter activity; substrate-specific transmembrane transporter activity; transporter activity; transmembrane transporter activi…	K02127	ATPeF0B; F-type H+-transporting ATPase subunit b	rno00190 Oxidative phosphorylation - Rattus norvegicus (rat); rno05010 Alzheimer's disease - Rattus norvegicus (rat); rno01100 Metabolic pathways - Rattus norvegicus (rat); rno05016 Huntington's disease - Rattus norvegicus (rat); rno05012 Parkinson's disease - Rattus norvegicus (rat);
P02767	Transthyretin	Ttr	20.4	15.72	7.0212	22	3	3	2	3	3	6	5	3	3	3	3	3	3	3	3	3	3	3	3	3	902710000	694440000	404070000	633770000	594330000	540150000	1.437	1.009	1.105	0.946	0.643	0.86	0.884	0.62552	extracellular	hormone transport; modified amino acid transport; regulation of biological quality; cellular aromatic compound metabolic process; organic hydroxy compound metabolic process; alcohol metabolic process; single-organism process; cellular lipid metabolic process; cellular metabolic process; organic substance metabolic process; establishment of localization; metabolic process; cellular modified amino …	extracellular exosome; organelle; extracellular space; extracellular region part; vesicle; extracellular vesicle; macromolecular complex; protein complex; membrane-bounded organelle; extracellular region; extracellular organelle;	identical protein binding; protein heterodimerization activity; receptor binding; hormone binding; binding; hormone activity; protein dimerization activity; thyroid hormone binding; protein binding;	K20731	TTR; transthyretin	rno04918 Thyroid hormone synthesis - Rattus norvegicus (rat);	IPR023416;	Transthyretin/hydroxyisourate hydrolase, superfamily;
P47875	Cysteine and glycine-rich protein 1	Csrp1	43	20.613	295.57	72	7	7	12	10	14	12	12	12	7	6	7	7	7	6	7	6	7	7	7	6	989860000	694120000	939300000	840520000	835340000	786960000	1.168	0.992	0.819	0.985	1.108	0.928	0.939	0.59566	nucleus	nervous system development; developmental process; single-multicellular organism process; regulation of biological quality; blood coagulation; regulation of body fluid levels; response to stress; platelet activation; system development; cell-cell adhesion; single-organism cellular process; single-organism process; response to stimulus; homotypic cell-cell adhesion; multicellular organismal proces…	intracellular organelle; extracellular region part; cell junction; vesicle; anchoring junction; intracellular part; cell; extracellular region; organelle; extracellular exosome; intracellular membrane-bounded organelle; nucleus; focal adhesion; intracellular; cell part; adherens junction; extracellular vesicle; cell-substrate junction; membrane-bounded organelle; extracellular organelle; cell-sub…	organic cyclic compound binding; heterocyclic compound binding; RNA binding; transition metal ion binding; binding; nucleic acid binding; ion binding; cation binding; metal ion binding; zinc ion binding;	K09377			IPR001781;	Zinc finger, LIM-type;
P02680	Fibrinogen gamma chain	Fgg	36.2	50.632	129.48	120	15	15	20	19	24	17	23	17	15	15	15	14	14	15	15	15	15	14	14	15	735540000	688450000	723400000	562670000	521260000	452960000	1.198	0.916	1.121	0.849	1.178	0.738	0.716	0.0043391	extracellular	regulation of vesicle-mediated transport; cellular component biogenesis; single organism signaling; developmental maturation; regulation of cell death; blood coagulation; regulation of biological quality; positive regulation of cellular protein metabolic process; regulation of endothelial cell apoptotic process; positive regulation of peptide secretion; response to interleukin-1; cellular respons…	membrane; extracellular space; extracellular region part; cell cortex; external side of plasma membrane; cytoplasmic vesicle; cell periphery; vesicle; cytoplasm; cytoplasmic region; macromolecular complex; intracellular part; cell; extracellular exosome; cell part; membrane part; intracellular; secretory vesicle; extracellular vesicle; secretory granule; membrane-bounded organelle; side of membra…	cell adhesion molecule binding; identical protein binding; protein binding, bridging; receptor binding; protein homodimerization activity; binding; ion binding; protein dimerization activity; metal ion binding; cation binding; protein binding; binding, bridging; structural molecule activity;	K03905	FGG; fibrinogen gamma chain	rno04610 Complement and coagulation cascades - Rattus norvegicus (rat); rno04611 Platelet activation - Rattus norvegicus (rat); rno05150 Staphylococcus aureus infection - Rattus norvegicus (rat);	IPR002181; IPR012290; IPR014716; IPR014715;	Fibrinogen, alpha/beta/gamma chain, C-terminal globular domain; Fibrinogen, alpha/beta/gamma chain, coiled coil domain; Fibrinogen, alpha/beta/gamma chain, C-terminal globular, subdomain 1; Fibrinogen, alpha/beta/gamma chain, C-terminal globular, subdomain 2;
P51647	Retinal dehydrogenase 1	Aldh1a1	36.9	54.458	323.31	107	16	9	19	20	18	16	15	19	15	16	15	16	16	15	8	9	8	9	9	8	493260000	684580000	619950000	651480000	659520000	663790000	0.784	1.036	1.089	1.049	0.986	1.056	1.098	0.40466	cytoplasm	cellular component biogenesis; response to acid chemical; regulation of biological quality; gland development; organic acid biosynthetic process; reproductive process; alcohol metabolic process; single-organism process; biosynthetic process; cellular lipid metabolic process; cellular metabolic process; lipid biosynthetic process; isoprenoid biosynthetic process; metabolic process; cellular compon…	organelle; intracellular membrane-bounded organelle; intracellular organelle; nucleus; cell part; intracellular; cytoplasm; intracellular part; membrane-bounded organelle; cell; cytosol; cytoplasmic part;	3-chloroallyl aldehyde dehydrogenase activity; oxidoreductase activity, acting on the aldehyde or oxo group of donors, NAD or NADP as acceptor; identical protein binding; benzaldehyde dehydrogenase (NAD+) activity; catalytic activity; binding; oxidoreductase activity, acting on the aldehyde or oxo group of donors; protein binding; retinal dehydrogenase activity; oxidoreductase activity; aldehyde …	K07249	ALDH1A; retinal dehydrogenase [EC:1.2.1.36]	rno01100 Metabolic pathways - Rattus norvegicus (rat); rno00830 Retinol metabolism - Rattus norvegicus (rat);	IPR016161; IPR015590; IPR016162; IPR016163;	Aldehyde/histidinol dehydrogenase; Aldehyde dehydrogenase domain; Aldehyde dehydrogenase N-terminal domain; Aldehyde dehydrogenase, C-terminal;
Q6P9U0	Protein Serpinb6	Serpinb6	41.4	43.018	128.4	115	15	13	21	21	15	18	22	18	14	13	15	15	14	13	12	12	13	13	12	11	591710000	680330000	740840000	666430000	689350000	699660000	0.873	0.983	1.003	1.017	1.093	1.032	1.021	0.76534	cytoplasm	regulation of cellular process; regulation of endopeptidase activity; negative regulation of endopeptidase activity; negative regulation of proteolysis; regulation of primary metabolic process; regulation of macromolecule metabolic process; regulation of proteolysis; negative regulation of cellular metabolic process; negative regulation of cellular process; negative regulation of biological proce…	extracellular space; extracellular region part; cell part; intracellular; cytoplasm; intracellular part; cell; extracellular region;	serine-type endopeptidase inhibitor activity; enzyme regulator activity; peptidase inhibitor activity; peptidase regulator activity; endopeptidase regulator activity; molecular function regulator; enzyme inhibitor activity; endopeptidase inhibitor activity;	K13963	SERPINB; serpin B	rno05146 Amoebiasis - Rattus norvegicus (rat);	IPR023796;	Serpin domain;
Q7M0E3	Destrin	Dstn	24.8	18.533	12.831	51	6	5	7	8	10	8	10	8	6	6	6	6	6	6	5	5	5	5	5	5	613220000	675310000	699010000	871560000	769430000	702630000	0.849	1.207	0.936	1.066	0.968	0.973	1.179	0.098735	mitochondria	regulation of cellular process; cellular component organization; regulation of biological quality; regulation of actin cytoskeleton organization; positive regulation of protein complex disassembly; actin filament organization; single-organism process; regulation of actin filament length; protein complex disassembly; positive regulation of cellular component organization; actin cytoskeleton organi…	organelle; cytoskeleton; intracellular organelle; intracellular non-membrane-bounded organelle; cell part; intracellular; intracellular part; cell; actin cytoskeleton; non-membrane-bounded organelle;	actin filament binding; cytoskeletal protein binding; binding; macromolecular complex binding; actin binding; protein binding; protein complex binding;	K10363			IPR029006; IPR002108;	ADF-H/Gelsolin-like domain; Actin-depolymerising factor homology domain;
F1MAN8	Laminin, alpha 5, isoform CRA_a	Lama5	17	403.77	323.31	246	49	47	41	34	41	42	48	40	43	45	45	44	48	47	41	43	43	42	46	46	731300000	670080000	686290000	656410000	646900000	605430000	1.098	0.985	1.006	0.971	1.03	0.909	0.914	0.068517	plasma membrane	single organism signaling; nephron morphogenesis; cellular component biogenesis; morphogenesis of a polarized epithelium; gland development; renal tubule morphogenesis; cell surface receptor signaling pathway; nephron tubule development; respiratory tube development; cellular component morphogenesis; cilium assembly; establishment of protein localization to plasma membrane; cilium organization; b…	intracellular organelle; extracellular space; extracellular region part; vesicle; macromolecular complex; intracellular part; cell; extracellular region; extracellular matrix component; synaptic cleft; synapse; laminin complex; basement membrane; intracellular membrane-bounded organelle; extracellular matrix; organelle; extracellular exosome; basal lamina; nucleus; cell part; intracellular; extra…	cell adhesion molecule binding; receptor binding; binding; macromolecular complex binding; protein binding; integrin binding; protein complex binding;	K06240	LAMA3_5; laminin, alpha 3/5	rno04510 Focal adhesion - Rattus norvegicus (rat); rno04151 PI3K-Akt signaling pathway - Rattus norvegicus (rat); rno05222 Small cell lung cancer - Rattus norvegicus (rat); rno05146 Amoebiasis - Rattus norvegicus (rat); rno04512 ECM-receptor interaction - Rattus norvegicus (rat); rno05200 Pathways in cancer - Rattus norvegicus (rat); rno01100 Metabolic pathways - Rattus norvegicus (rat); rno05145…	IPR000034; IPR000742; IPR008211; IPR001791; IPR013320; IPR009254; IPR002049; IPR010307;	Laminin IV; EGF-like domain; Laminin, N-terminal; Laminin G domain; Concanavalin A-like lectin/glucanase domain; Laminin alpha, domain I; Laminin EGF domain; Laminin domain II;
P61589	Transforming protein RhoA	Rhoa	36.8	21.782	87.957	44	6	4	5	9	10	7	5	8	6	5	6	6	6	5	4	4	4	4	4	4	458720000	669220000	482350000	541850000	577560000	708690000	0.8	0.946	1.168	1.008	0.842	1.237	1.135	0.43464	cytoplasm	cellular component biogenesis; single organism signaling; regulation of leukocyte activation; developmental maturation; regulation of cell death; negative regulation of nucleotide metabolic process; posttranscriptional regulation of gene expression; regulation of neuron apoptotic process; positive regulation of biosynthetic process; contractile actin filament bundle assembly; regulation of blood …	membrane; cell cortex; extrinsic component of membrane; cell junction; cell periphery; ruffle membrane; cytoplasmic region; cytoplasm; intracellular part; cell-cell junction; extrinsic component of cytoplasmic side of plasma membrane; cell; cytoplasmic side of plasma membrane; cytoplasmic side of membrane; cell division site part; non-membrane-bounded organelle; cytoskeleton; plasma membrane regi…	nucleoside phosphate binding; hydrolase activity, acting on acid anhydrides; protein binding; hydrolase activity; organic cyclic compound binding; heterocyclic compound binding; pyrophosphatase activity; GDP binding; catalytic activity; ribonucleotide binding; binding; GTPase activity; purine ribonucleoside binding; anion binding; hydrolase activity, acting on acid anhydrides, in phosphorus-conta…	K04513	RHOA; Ras homolog gene family, member A	rno04510 Focal adhesion - Rattus norvegicus (rat); rno04530 Tight junction - Rattus norvegicus (rat); rno05152 Tuberculosis - Rattus norvegicus (rat); rno04024 cAMP signaling pathway - Rattus norvegicus (rat); rno04360 Axon guidance - Rattus norvegicus (rat); rno04022 cGMP-PKG signaling pathway - Rattus norvegicus (rat); rno05200 Pathways in cancer - Rattus norvegicus (rat); rno04621 NOD-like rec…	IPR005225; IPR027417;	Small GTP-binding protein domain; P-loop containing nucleoside triphosphate hydrolase;
Q920L2	Succinate dehydrogenase [ubiquinone] flavoprotein subunit, mitochondrial	Sdha	35.4	71.614	158.24	138	19	19	23	20	25	23	25	22	16	15	18	18	19	19	16	15	18	18	19	19	781020000	654230000	701820000	458410000	530780000	474090000	1.302	0.764	1.09	0.885	1.17	0.79	0.685	0.0064216	mitochondria	nucleoside metabolic process; purine nucleoside metabolic process; purine ribonucleoside monophosphate metabolic process; nucleotide metabolic process; single-organism process; anaerobic respiration; cellular metabolic process; phosphate-containing compound metabolic process; metabolic process; generation of precursor metabolites and energy; nucleoside phosphate metabolic process; ribose phosphat…	membrane; inner mitochondrial membrane protein complex; organelle membrane; membrane protein complex; cytoplasm; macromolecular complex; succinate dehydrogenase complex; mitochondrial protein complex; intracellular part; cell; mitochondrial membrane part; organelle part; non-membrane-bounded organelle; membrane-enclosed lumen; mitochondrial envelope; catalytic complex; intracellular organelle lum…	nucleoside phosphate binding; flavin adenine dinucleotide binding; ion binding; succinate dehydrogenase activity; nucleotide binding; cofactor binding; oxidoreductase activity; electron carrier activity; heterocyclic compound binding; organic cyclic compound binding; oxidoreductase activity, acting on the CH-CH group of donors; oxidoreductase activity, acting on the CH-CH group of donors, quinone…	K00234	SDHA; succinate dehydrogenase (ubiquinone) flavoprotein subunit [EC:1.3.5.1]	rno01200 Carbon metabolism - Rattus norvegicus (rat); rno00190 Oxidative phosphorylation - Rattus norvegicus (rat); rno05010 Alzheimer's disease - Rattus norvegicus (rat); rno01100 Metabolic pathways - Rattus norvegicus (rat); rno05016 Huntington's disease - Rattus norvegicus (rat); rno05012 Parkinson's disease - Rattus norvegicus (rat); rno04932 Non-alcoholic fatty liver disease (NAFLD) - Rattus…	IPR027477; IPR015939; IPR003953; IPR023753;	Succinate dehydrogenase/fumarate reductase flavoprotein, catalytic domain; Fumarate reductase/succinate dehydrogenase flavoprotein-like, C-terminal; FAD-dependent oxidoreductase 2, FAD binding domain; FAD/NAD(P)-binding domain;
A0A0G2K0Z7	Glycerol-3-phosphate dehydrogenase, mitochondrial	Gpd2	45.4	69.061	114.08	127	29	29	25	19	21	19	25	18	25	25	27	25	27	25	25	25	27	25	27	25	705300000	648280000	590290000	406480000	386700000	408270000	1.345	0.775	1.237	0.738	1.126	0.779	0.618	0.00187745	cytoplasm	metabolic process; phosphorus metabolic process; oxidation-reduction process; single-organism metabolic process; alditol phosphate metabolic process; single-organism process; carbohydrate derivative metabolic process; organophosphate metabolic process; glycerol-3-phosphate metabolic process; cellular metabolic process; cellular process; phosphate-containing compound metabolic process; organic sub…	catalytic complex; cell part; intracellular; oxidoreductase complex; cytoplasm; macromolecular complex; intracellular part; glycerol-3-phosphate dehydrogenase complex; cell; cytoplasmic part;	oxidoreductase activity, acting on CH-OH group of donors; oxidoreductase activity, acting on the CH-OH group of donors, quinone or similar compound as acceptor; catalytic activity; binding; ion binding; metal ion binding; cation binding; calcium ion binding; glycerol-3-phosphate dehydrogenase activity; oxidoreductase activity;				IPR006076; IPR031656; IPR011992; IPR002048; IPR023753;	FAD dependent oxidoreductase; Alpha-glycerophosphate oxidase, C-terminal; EF-hand domain pair; EF-hand domain; FAD/NAD(P)-binding domain;
B0BNN3	Carbonic anhydrase 1	Ca1	55.6	28.299	138.79	82	10	10	15	14	16	12	13	12	9	10	10	10	10	10	9	10	10	10	10	10	679550000	645840000	601860000	547910000	607440000	550720000	1.122	0.905	1.067	1.003	0.994	0.909	0.885	0.068022	cytoplasm	metabolic process; one-carbon metabolic process; single-organism metabolic process; small molecule metabolic process; single-organism cellular process; single-organism process; cellular process; cellular metabolic process;	extracellular exosome; organelle; extracellular region part; cell part; intracellular; cytoplasm; vesicle; extracellular vesicle; intracellular part; cell; membrane-bounded organelle; extracellular region; extracellular organelle;	carboxylic ester hydrolase activity; ion binding; lyase activity; hydro-lyase activity; hydrolase activity; zinc ion binding; carbonate dehydratase activity; carbon-oxygen lyase activity; arylesterase activity; transition metal ion binding; catalytic activity; binding; hydrolase activity, acting on ester bonds; cation binding; metal ion binding;	K01672	CA; carbonic anhydrase [EC:4.2.1.1]	rno00910 Nitrogen metabolism - Rattus norvegicus (rat);	IPR001148;	Alpha carbonic anhydrase;
Q711G3	Isoamyl acetate-hydrolyzing esterase 1 homolog	Iah1	33.3	28.004	42.292	69	8	8	13	11	13	11	11	10	8	8	8	8	7	8	8	8	8	8	7	8	638230000	644120000	617040000	604790000	550330000	484560000	1.082	1.025	1.092	0.933	1.046	0.822	0.863	0.072476	extracellular	lipid catabolic process; organic substance catabolic process; metabolic process; single-organism metabolic process; single-organism catabolic process; single-organism process; primary metabolic process; catabolic process; organic substance metabolic process; lipid metabolic process;	extracellular exosome; organelle; extracellular region part; vesicle; extracellular vesicle; membrane-bounded organelle; extracellular region; extracellular organelle;	hydrolase activity; catalytic activity;				IPR013830;	SGNH hydrolase-type esterase domain;
P62161	Calmodulin	Calm1	32.9	16.837	140.33	41	6	4	8	6	9	6	5	7	6	5	6	5	6	6	4	3	4	3	4	4	786370000	643940000	718140000	689190000	611000000	602970000	1.165	1.021	0.954	0.905	1.063	0.893	0.886	0.173745	cyto_nucl	positive regulation of calcium-mediated signaling; positive regulation of receptor activity; single organism signaling; detection of chemical stimulus; positive regulation of lyase activity; regulation of biological quality; positive regulation of cellular protein metabolic process; regulation of cyclic-nucleotide phosphodiesterase activity; brain development; positive regulation of biosynthetic …	membrane; extracellular region part; cytoplasm; macromolecular complex; supramolecular complex; cell; organelle part; non-membrane-bounded organelle; extracellular exosome; intracellular; postsynaptic density; neuron projection; ion channel complex; membrane-bounded organelle; neuron part; polymeric cytoskeletal fiber; cell projection; spindle pole; cytoskeletal part; cation channel complex; site…	nitric-oxide synthase regulator activity; protein N-terminus binding; phospholipase binding; receptor binding; protein phosphatase activator activity; protein phosphatase regulator activity; protein kinase binding; ion channel regulator activity; nitric-oxide synthase binding; protein binding; molecular function regulator; thioesterase binding; calcium-dependent protein binding; cytoskeletal prot…	K02183	CALM; calmodulin	rno04713 Circadian entrainment - Rattus norvegicus (rat); rno04744 Phototransduction - Rattus norvegicus (rat); rno05152 Tuberculosis - Rattus norvegicus (rat); rno04740 Olfactory transduction - Rattus norvegicus (rat); rno04971 Gastric acid secretion - Rattus norvegicus (rat); rno04024 cAMP signaling pathway - Rattus norvegicus (rat); rno04022 cGMP-PKG signaling pathway - Rattus norvegicus (rat)…	IPR011992; IPR002048;	EF-hand domain pair; EF-hand domain;
Q5U300	Ubiquitin-like modifier-activating enzyme 1	Uba1	27.7	117.79	323.31	164	25	25	27	24	25	30	30	28	24	23	23	23	23	24	24	23	23	23	23	24	746830000	643710000	643170000	610830000	663760000	664130000	1.128	0.923	0.972	1.003	0.971	1.003	0.953	0.45968	nucleus	cellular response to stress; cellular response to stimulus; response to stress; protein ubiquitination; cellular protein metabolic process; protein modification by small protein conjugation or removal; response to stimulus; primary metabolic process; cellular metabolic process; cellular response to DNA damage stimulus; organic substance metabolic process; metabolic process; protein modification b…	membrane; extracellular region part; endoplasmic reticulum; nuclear outer membrane-endoplasmic reticulum membrane network; rough endoplasmic reticulum membrane; cytoplasmic vesicle; organelle membrane; cell junction; cytoplasm; vesicle; cytoplasmic vesicle part; intracellular part; cell-cell junction; cell; heterochromatin; organelle part; chromosomal part; non-membrane-bounded organelle; membran…	small protein activating enzyme activity; RNA binding; ATP binding; nucleoside phosphate binding; ubiquitin activating enzyme activity; nucleoside binding; ion binding; ligase activity; ligase activity, forming carbon-sulfur bonds; nucleotide binding; heterocyclic compound binding; organic cyclic compound binding; ribonucleoside binding; carbohydrate derivative binding; ribonucleotide binding; ca…	K03178	UBE1; ubiquitin-activating enzyme E1 [EC:6.2.1.45]	rno05012 Parkinson's disease - Rattus norvegicus (rat); rno04120 Ubiquitin mediated proteolysis - Rattus norvegicus (rat);	IPR032418; IPR019572; IPR000594; IPR016040; IPR032420; IPR018965;	Ubiquitin-activating enzyme E1, FCCH domain; Ubiquitin-activating enzyme, catalytic cysteine domain; THIF-type NAD/FAD binding fold; NAD(P)-binding domain; Ubiquitin-activating enzyme E1, four-helix bundle; Ubiquitin-activating enzyme E1, C-terminal;
Q6GMN8	Actn1 protein	Actn1	41	102.61	289.23	182	32	15	30	28	35	28	32	29	31	32	32	32	32	31	14	15	15	15	15	14	670340000	641120000	661810000	512860000	548460000	612440000	1.103	0.844	1.055	0.902	1.089	1.008	0.848	0.030377	cyto_nucl	cellular component biogenesis; cellular component organization; actin crosslink formation; single-organism cellular process; single-organism process; actin filament organization; actin filament bundle assembly; actin filament bundle organization; single-organism organelle organization; actin cytoskeleton organization; cellular component assembly; organelle organization; actin filament-based proce…		actin filament binding; cytoskeletal protein binding; binding; ion binding; macromolecular complex binding; actin binding; cation binding; metal ion binding; protein binding; calcium ion binding; protein complex binding;	K05699	ACTN1_4; actinin alpha 1/4	rno04520 Adherens junction - Rattus norvegicus (rat); rno04510 Focal adhesion - Rattus norvegicus (rat); rno04670 Leukocyte transendothelial migration - Rattus norvegicus (rat); rno04530 Tight junction - Rattus norvegicus (rat); rno04810 Regulation of actin cytoskeleton - Rattus norvegicus (rat); rno05203 Viral carcinogenesis - Rattus norvegicus (rat); rno05146 Amoebiasis - Rattus norvegicus (rat…	IPR014837; IPR002048; IPR011992; IPR001715;	EF-hand, Ca insensitive; EF-hand domain; EF-hand domain pair; Calponin homology domain;
G3V7U4	Lamin-B1	Lmnb1	31.5	66.686	212.26	141	18	17	22	23	25	23	24	24	17	16	18	16	17	17	16	15	17	15	16	16	836700000	640750000	605010000	898850000	777120000	774200000	1.108	1.19	0.848	1.029	0.801	1.025	1.177	0.21336	nucleus		membrane; organelle membrane; supramolecular fiber; intracellular part; supramolecular complex; cell; organelle part; non-membrane-bounded organelle; nuclear lamina; cytoskeleton; membrane-enclosed lumen; nucleoplasm; nuclear membrane; intracellular organelle lumen; cell part; intracellular; organelle inner membrane; membrane-bounded organelle; nuclear inner membrane; organelle lumen; intracellul…	protein binding; phospholipase binding; structural molecule activity; binding; enzyme binding;	K07611	LMNB; lamin B	rno04210 Apoptosis - Rattus norvegicus (rat);	IPR001322;	Lamin Tail Domain;
G3V6T1	Coatomer subunit alpha	Copa	36	138.36	215.07	184	38	38	31	31	34	29	31	28	37	36	38	35	36	36	37	36	38	35	36	36	589630000	634220000	617150000	618780000	600040000	613220000	0.963	1.011	1.036	0.98	1.008	1.002	0.995	0.8429	cytoplasm	single-multicellular organism process; intracellular transport; regulation of biological quality; digestion; single-organism process; Golgi vesicle transport; protein transport; establishment of localization; establishment of localization in cell; single-organism localization; intracellular protein transport; secretion by tissue; pancreatic juice secretion; macromolecule localization; protein loc…	membrane; extracellular space; extracellular region part; cytoplasmic vesicle; organelle membrane; membrane protein complex; COPI-coated vesicle; Golgi-associated vesicle membrane; vesicle; cytoplasm; cytoplasmic vesicle part; macromolecular complex; intracellular part; vesicle coat; COPI-coated vesicle membrane; cell; coated vesicle membrane; organelle part; extracellular exosome; COPI vesicle c…	protein binding; structural molecule activity; binding;	K05236			IPR006692; IPR011048; IPR017986; IPR015943; IPR010714; IPR024977;	Coatomer, WD associated region; Cytochrome cd1-nitrite reductase-like, haem d1 domain; WD40-repeat-containing domain; WD40/YVTN repeat-like-containing domain; Coatomer, alpha subunit, C-terminal; Anaphase-promoting complex subunit 4, WD40 domain;
A0A0G2JWZ2	Amine oxidase	---	17.5	151.65	141.35	115	19	17	14	20	22	18	20	21	18	18	19	17	18	18	17	16	17	16	17	16	635350000	632580000	571450000	709460000	683100000	706620000	0.968	1.081	0.964	1.041	0.871	1.076	1.141	0.0182227	nucleus	metabolic process; oxidation-reduction process; single-organism metabolic process; single-organism process; nitrogen compound metabolic process; amine metabolic process; organic substance metabolic process; organonitrogen compound metabolic process;	catalytic complex; proteasome complex; proteasome accessory complex; cell part; intracellular; macromolecular complex; intracellular part; peptidase complex; cell; protein complex; proteasome activator complex; endopeptidase complex;	transition metal ion binding; catalytic activity; binding; ion binding; cation binding; metal ion binding; primary amine oxidase activity; copper ion binding; oxidoreductase activity, acting on the CH-NH2 group of donors, oxygen as acceptor; oxidoreductase activity, acting on the CH-NH2 group of donors; quinone binding; cofactor binding; oxidoreductase activity;				IPR016182; IPR015800; IPR003186; IPR015802; IPR003185; IPR015798;	Copper amine oxidase, N-terminal; Copper amine oxidase, N2-terminal; Proteasome activator pa28, C-terminal domain; Copper amine oxidase, N3-terminal; Proteasome activator pa28, N-terminal domain; Copper amine oxidase, C-terminal;
A0A0G2K930	Ras-related protein Rab-7a	Rab7a	62.2	21.203	113.22	82	11	11	14	15	15	12	14	12	10	10	11	10	11	10	10	10	11	10	11	10	583640000	631150000	614080000	660510000	646260000	670460000	0.92	1.041	0.995	1.019	0.968	1.057	1.081	0.033644	cytoplasm	regulation of cellular process; single organism signaling; cellular response to stimulus; signal transduction; regulation of biological process; cell communication; intracellular signal transduction; single-organism process; small GTPase mediated signal transduction; signaling; response to stimulus; cellular process; biological regulation;	cell; intracellular; cell part;	nucleoside phosphate binding; nucleoside binding; ion binding; nucleotide binding; organic cyclic compound binding; heterocyclic compound binding; ribonucleoside binding; carbohydrate derivative binding; ribonucleotide binding; binding; purine ribonucleoside binding; anion binding; purine ribonucleotide binding; purine nucleoside binding; guanyl ribonucleotide binding; guanyl nucleotide binding; …				IPR005225; IPR027417;	Small GTP-binding protein domain; P-loop containing nucleoside triphosphate hydrolase;
P04762	Catalase	Cat	38.1	59.756	120.93	142	17	17	20	22	27	22	26	25	16	16	16	17	17	17	16	16	16	17	17	17	723090000	630490000	640550000	753800000	808290000	666160000	1.028	1.071	0.896	1.149	0.91	0.947	1.117	0.198857	cytoplasm	cellular component biogenesis; osteoblast differentiation; regulation of cell death; alcohol metabolic process; cellular lipid metabolic process; cellular metabolic process; negative regulation of NF-kappaB transcription factor activity; response to vitamin A; response to external stimulus; metabolic process; generation of precursor metabolites and energy; macromolecular complex assembly; acylgly…	membrane; endoplasmic reticulum; extracellular space; extracellular region part; organelle membrane; cell periphery; cell junction; vesicle; cytoplasm; microbody part; intracellular part; cell; organelle part; peroxisomal membrane; membrane-enclosed lumen; mitochondrial envelope; extracellular exosome; intracellular organelle lumen; organelle envelope lumen; focal adhesion; intracellular; cell pa…	nucleoside phosphate binding; receptor binding; ion binding; protein dimerization activity; antioxidant activity; catalase activity; hydrolase activity; protein binding; nucleotide binding; aminoacylase activity; cofactor binding; oxidoreductase activity; organic cyclic compound binding; heterocyclic compound binding; heme binding; identical protein binding; catalytic activity; binding; protein h…	K03781	katE; catalase [EC:1.11.1.6]	rno04211 Longevity regulating pathway - Rattus norvegicus (rat); rno01200 Carbon metabolism - Rattus norvegicus (rat); rno04068 FoxO signaling pathway - Rattus norvegicus (rat); rno05014 Amyotrophic lateral sclerosis (ALS) - Rattus norvegicus (rat); rno00630 Glyoxylate and dicarboxylate metabolism - Rattus norvegicus (rat); rno04213 Longevity regulating pathway - multiple species - Rattus norvegi…	IPR020835; IPR011614; IPR010582;	Catalase-like domain; Catalase core domain; Catalase immune-responsive domain;
Q9ESS6	Basal cell adhesion molecule	Bcam	32.4	67.511	124.55	73	14	14	11	15	14	11	13	9	11	12	13	10	12	10	11	12	13	10	12	10	542990000	629300000	692870000	651670000	691300000	573190000	0.862	1.034	0.999	1.097	1.099	0.91	1.027	0.77502	extracellular	cell-matrix adhesion; biological adhesion; cell adhesion; cell-substrate adhesion;	membrane; extracellular region part; cell periphery; vesicle; intrinsic component of membrane; cell; integral component of membrane; extracellular region; plasma membrane; organelle; extracellular exosome; cell part; membrane part; extracellular vesicle; cell surface; membrane-bounded organelle; extracellular organelle;	molecular transducer activity; receptor activity; laminin binding; binding; laminin receptor activity; protein binding; protein C-terminus binding; extracellular matrix binding;	K06578			IPR003598; IPR007110; IPR013783; IPR013162; IPR003599;	Immunoglobulin subtype 2; Immunoglobulin-like domain; Immunoglobulin-like fold; CD80-like, immunoglobulin C2-set; Immunoglobulin subtype;
G3V7L1	Protein Utrn	Utrn	24.6	391.31	323.31	308	72	70	56	47	60	43	51	51	65	65	70	65	63	67	63	63	68	63	61	65	677640000	628560000	637790000	640450000	664640000	641490000	1.045	0.988	0.969	1.025	0.984	0.989	1.001	0.96194	nucleus	neuromuscular junction development; cellular component organization; response to stimulus involved in regulation of muscle adaptation; single-organism cellular process; response to denervation involved in regulation of muscle adaptation; single-organism process; regulation of muscle system process; response to stimulus; synapse organization; regulation of multicellular organismal process; regulat…	intracellular organelle; cell projection; cell cortex; intracellular non-membrane-bounded organelle; cell periphery; cytoskeletal part; neuromuscular junction; cytoplasm; cytoplasmic region; intracellular organelle part; cortical cytoskeleton; cortical actin cytoskeleton; intracellular part; growth cone; cell projection part; site of polarized growth; cell; actin cytoskeleton; organelle part; syn…	actin filament binding; cytoskeletal protein binding; transition metal ion binding; binding; ion binding; macromolecular complex binding; actin binding; metal ion binding; cation binding; protein binding; zinc ion binding; protein complex binding;				IPR015154; IPR001202; IPR011992; IPR001715; IPR000433; IPR015153;	EF-hand domain, type 2; WW domain; EF-hand domain pair; Calponin homology domain; Zinc finger, ZZ-type; EF-hand domain, type 1;
F1LM84	Nidogen-1	Nid1	26.3	137.04	242.85	161	27	26	34	22	27	23	33	22	26	26	25	27	27	26	25	25	24	26	26	25	652060000	625870000	540560000	526800000	524770000	490740000	1.164	0.94	1.117	0.937	0.965	0.876	0.848	0.061115	extracellular	developmental process; cellular component organization; single-multicellular organism process; glomerular basement membrane development; kidney development; positive regulation of cell adhesion; system development; single-organism cellular process; single-organism process; renal system development; positive regulation of biological process; multicellular organismal process; positive regulation of…	extracellular space; extracellular region part; cell periphery; vesicle; cell; extracellular matrix component; extracellular region; basement membrane; extracellular matrix; basal lamina; organelle; extracellular exosome; cell part; extracellular vesicle; proteinaceous extracellular matrix; membrane-bounded organelle; extracellular organelle;	ion binding; macromolecular complex binding; proteoglycan binding; laminin-1 binding; protein binding; extracellular matrix binding; carbohydrate derivative binding; laminin binding; binding; metal ion binding; cation binding; collagen binding; calcium ion binding; glycoprotein binding; protein complex binding;	K06826			IPR003886; IPR001881; IPR000742; IPR000716; IPR011042; IPR009030; IPR006605; IPR009017; IPR026823; IPR024731; IPR023413;	NIDO domain; EGF-like calcium-binding domain; EGF-like domain; Thyroglobulin type-1; Six-bladed beta-propeller, TolB-like; Growth factor receptor cysteine-rich domain; G2 nidogen/fibulin G2F; Green fluorescent protein; Complement Clr-like EGF domain; EGF domain; Green fluorescent protein-like;
Q8CGQ0	BetaA2-crystallin	Cryba2	50.8	22.245	96.428	64	7	7	12	7	12	10	13	10	6	5	7	6	7	7	6	5	7	6	7	7	630570000	624510000	651530000	621960000	603670000	488140000	1.045	1.031	1.035	1	1.08	0.809	0.899	0.20654	nucleus	developmental process; single-multicellular organism process; eye development; camera-type eye development; animal organ development; single-organism developmental process; system development; single-organism process; multicellular organism development; sensory organ development; anatomical structure development; multicellular organismal process; lens development in camera-type eye;		protein binding; identical protein binding; protein homodimerization activity; binding; protein dimerization activity;				IPR011024; IPR001064;	Gamma-crystallin-related; Beta/gamma crystallin;
Q6UPE0	Choline dehydrogenase, mitochondrial	Chdh	41.6	66.388	143.6	108	18	18	15	16	22	20	18	17	16	17	17	16	18	18	16	17	17	16	18	18	590030000	623410000	556310000	490400000	528910000	472180000	1.086	0.902	1.147	0.973	1.023	0.869	0.843	0.022263	mitochondria	oxidation-reduction process; amino-acid betaine biosynthetic process; single-organism process; cellular modified amino acid biosynthetic process; nitrogen compound metabolic process; ammonium ion metabolic process; glycine betaine biosynthetic process from choline; biosynthetic process; organonitrogen compound biosynthetic process; amino-acid betaine metabolic process; cellular metabolic process;…	intracellular organelle; membrane; mitochondrial part; organelle membrane; organelle envelope; intracellular organelle part; cytoplasm; intracellular part; cell; organelle part; mitochondrion; mitochondrial envelope; intracellular membrane-bounded organelle; organelle; cell part; intracellular; envelope; organelle inner membrane; membrane-bounded organelle; mitochondrial inner membrane; mitochond…	nucleoside phosphate binding; flavin adenine dinucleotide binding; ion binding; choline dehydrogenase activity; nucleotide binding; cofactor binding; oxidoreductase activity; oxidoreductase activity, acting on CH-OH group of donors; heterocyclic compound binding; organic cyclic compound binding; catalytic activity; binding; anion binding; coenzyme binding; small molecule binding;	K00108	betA; choline dehydrogenase [EC:1.1.99.1]	rno01100 Metabolic pathways - Rattus norvegicus (rat); rno00260 Glycine, serine and threonine metabolism - Rattus norvegicus (rat);	IPR000172; IPR007867; IPR023753;	Glucose-methanol-choline oxidoreductase, N-terminal; Glucose-methanol-choline oxidoreductase, C-terminal; FAD/NAD(P)-binding domain;
Q641Y0	Dolichyl-diphosphooligosaccharide--protein glycosyltransferase 48 kDa subunit	Ddost	20.9	48.895	28.304	43	9	9	6	8	7	6	9	7	8	8	9	8	9	9	8	8	9	8	9	9	553400000	621850000	704970000	667680000	694050000	579530000	0.869	1.048	0.976	1.09	1.107	0.91	1.032	0.73408	plasma membrane	macromolecule glycosylation; leukocyte activation; cellular protein metabolic process; single-organism process; biosynthetic process; peptidyl-asparagine modification; response to stimulus; cellular metabolic process; organic substance metabolic process; T cell activation; metabolic process; carbohydrate derivative biosynthetic process; carbohydrate derivative metabolic process; macromolecule met…	membrane; intracellular organelle; nuclear outer membrane-endoplasmic reticulum membrane network; endoplasmic reticulum; cell periphery; intracellular organelle part; cytoplasm; intrinsic component of membrane; macromolecular complex; endomembrane system; intracellular part; oligosaccharyltransferase complex; transferase complex; cell; integral component of membrane; organelle part; plasma membra…	dolichyl-diphosphooligosaccharide-protein glycotransferase activity; transferase activity, transferring glycosyl groups; transferase activity, transferring hexosyl groups; catalytic activity; transferase activity; oligosaccharyl transferase activity;	K12670	WBP1; oligosaccharyltransferase complex subunit beta	rno00510 N-Glycan biosynthesis - Rattus norvegicus (rat); rno04141 Protein processing in endoplasmic reticulum - Rattus norvegicus (rat); rno01100 Metabolic pathways - Rattus norvegicus (rat);
Q7TQ70	Ac1873	Fga	31.7	86.656	323.31	109	17	17	21	17	20	15	21	15	16	15	15	16	17	14	16	15	15	16	17	14	764810000	609600000	605080000	442500000	448490000	457310000	1.379	0.798	1.099	0.809	1.091	0.825	0.681	0.057358	extracellular	regulation of vesicle-mediated transport; cellular component biogenesis; single organism signaling; regulation of cell death; blood coagulation; regulation of biological quality; positive regulation of cellular protein metabolic process; regulation of endothelial cell apoptotic process; blood coagulation, common pathway; defense response to other organism; positive regulation of peptide secretion…	membrane; extracellular space; extracellular region part; cell cortex; external side of plasma membrane; cytoplasmic vesicle; cell periphery; vesicle; cytoplasm; cytoplasmic region; macromolecular complex; intracellular part; cell; extracellular exosome; cell part; membrane part; intracellular; secretory vesicle; extracellular vesicle; secretory granule; membrane-bounded organelle; side of membra…	cell adhesion molecule binding; protein binding, bridging; receptor binding; binding; protein binding; binding, bridging; structural molecule activity;	K03903	FGA; fibrinogen alpha chain	rno04610 Complement and coagulation cascades - Rattus norvegicus (rat); rno04611 Platelet activation - Rattus norvegicus (rat);	IPR002181; IPR021996; IPR012290; IPR014716; IPR014715;	Fibrinogen, alpha/beta/gamma chain, C-terminal globular domain; Fibrinogen alpha C domain; Fibrinogen, alpha/beta/gamma chain, coiled coil domain; Fibrinogen, alpha/beta/gamma chain, C-terminal globular, subdomain 1; Fibrinogen, alpha/beta/gamma chain, C-terminal globular, subdomain 2;
P05708	Hexokinase-1	Hk1	29.6	102.41	97.95	119	26	7	22	17	24	16	24	16	23	22	23	20	23	22	6	5	6	5	5	5	698250000	608910000	586740000	503070000	534460000	560770000	1.2	0.864	1.046	0.918	1.008	0.963	0.844	0.060244	cytoplasm	regulation of biological quality; regulation of cell death; nucleoside metabolic process; response to brassinosteroid; nucleoside diphosphate phosphorylation; pyridine nucleotide metabolic process; glycolytic process; glucose homeostasis; peptidyl-tyrosine modification; ribonucleoside diphosphate metabolic process; cellular metabolic process; metabolic process; generation of precursor metabolites…	membrane; outer membrane; organelle membrane; membrane microdomain; cell periphery; cytoplasm; macromolecular complex; intracellular part; cell; organelle part; mitochondrial envelope; plasma membrane region; membrane part; intracellular; cell part; whole membrane; membrane region; organelle outer membrane; membrane raft; membrane-bounded organelle; intracellular organelle; bounding membrane of o…	nucleoside phosphate binding; phosphotransferase activity, alcohol group as acceptor; protein dimerization activity; hydrolase activity, acting on acid anhydrides; hydrolase activity; protein binding; monosaccharide binding; protein kinase activity; ATPase activity; heterocyclic compound binding; organic cyclic compound binding; identical protein binding; kinase activity; pyrophosphatase activity…	K00844	HK; hexokinase [EC:2.7.1.1]	rno00524 Neomycin, kanamycin and gentamicin biosynthesis - Rattus norvegicus (rat); rno00051 Fructose and mannose metabolism - Rattus norvegicus (rat); rno01200 Carbon metabolism - Rattus norvegicus (rat); rno04910 Insulin signaling pathway - Rattus norvegicus (rat); rno00500 Starch and sucrose metabolism - Rattus norvegicus (rat); rno00052 Galactose metabolism - Rattus norvegicus (rat); rno04973…	IPR022672; IPR022673;	Hexokinase, N-terminal; Hexokinase, C-terminal;
P85973	Purine nucleoside phosphorylase	Pnp	41.2	32.302	73.343	107	9	9	21	16	18	17	21	14	9	8	8	8	8	7	9	8	8	8	8	7	545810000	608360000	547700000	471830000	437070000	470370000	1.063	0.919	1.185	0.851	1.067	0.916	0.81	0.0101649	cytoplasm	regulation of leukocyte activation; nucleoside metabolic process; pyridine nucleotide metabolic process; regulation of mononuclear cell proliferation; urate biosynthetic process; cellular metabolic process; protein transport; pyridine-containing compound biosynthetic process; NAD biosynthesis via nicotinamide riboside salvage pathway; metabolic process; positive regulation of mononuclear cell pro…	intracellular organelle; extracellular region part; intracellular non-membrane-bounded organelle; vesicle; cytoplasm; intracellular part; cell; extracellular region; non-membrane-bounded organelle; intracellular membrane-bounded organelle; organelle; extracellular exosome; cytoskeleton; nucleus; intracellular; cell part; extracellular vesicle; membrane-bounded organelle; extracellular organelle;	transferase activity, transferring pentosyl groups; ion binding; nucleoside binding; purine-nucleoside phosphorylase activity; phosphate ion binding; drug binding; heterocyclic compound binding; organic cyclic compound binding; nucleobase binding; carbohydrate derivative binding; purine nucleobase binding; catalytic activity; binding; transferase activity, transferring glycosyl groups; anion bind…	K03783	punA; purine-nucleoside phosphorylase [EC:2.4.2.1]	rno00230 Purine metabolism - Rattus norvegicus (rat); rno00240 Pyrimidine metabolism - Rattus norvegicus (rat); rno00760 Nicotinate and nicotinamide metabolism - Rattus norvegicus (rat); rno01100 Metabolic pathways - Rattus norvegicus (rat);	IPR000845;	Nucleoside phosphorylase domain;
G3V9U2	3-ketoacyl-CoA thiolase, mitochondrial	Acaa2	50.1	41.885	160.86	139	16	16	20	22	27	23	23	24	16	16	16	16	16	16	16	16	16	16	16	16	619380000	608130000	670760000	697650000	717600000	656950000	0.936	1.054	0.919	1.084	1.014	0.993	1.092	0.091938	mitochondria	regulation of cell death; regulation of biological quality; negative regulation of signal transduction; negative regulation of cellular component organization; regulation of signaling; mitochondrial transport; single-organism process; regulation of mitochondrion organization; establishment of localization; regulation of apoptotic signaling pathway; metabolic process; regulation of cell communicat…	membrane; intracellular organelle; extracellular region part; mitochondrial part; organelle membrane; organelle envelope; intracellular organelle part; cytoplasm; vesicle; intracellular part; cell; extracellular region; organelle part; mitochondrion; intracellular membrane-bounded organelle; mitochondrial envelope; organelle; extracellular exosome; intracellular; cell part; envelope; organelle in…	organic cyclic compound binding; heterocyclic compound binding; RNA binding; transferase activity, transferring acyl groups; catalytic activity; binding; nucleic acid binding; transferase activity, transferring acyl groups other than amino-acyl groups; transferase activity;	K07508	ACAA2; acetyl-CoA acyltransferase 2 [EC:2.3.1.16]	rno00062 Fatty acid elongation - Rattus norvegicus (rat); rno00071 Fatty acid degradation - Rattus norvegicus (rat); rno01212 Fatty acid metabolism - Rattus norvegicus (rat); rno01100 Metabolic pathways - Rattus norvegicus (rat); rno00280 Valine, leucine and isoleucine degradation - Rattus norvegicus (rat);	IPR016039; IPR020616; IPR020617;	Thiolase-like; Thiolase, N-terminal; Thiolase, C-terminal;
P02793	Ferritin light chain 1	Ftl1	68.9	20.748	218.15	85	9	9	13	12	14	17	17	12	8	9	9	8	8	8	8	9	9	8	8	8	501430000	597620000	566750000	492170000	473620000	707740000	0.901	0.884	1.074	0.851	1.018	1.272	1.005	0.97594	cytoplasm	cellular iron ion homeostasis; regulation of biological quality; transition metal ion homeostasis; metal ion transport; cellular cation homeostasis; iron ion homeostasis; single-organism process; iron ion transport; response to stimulus; cellular chemical homeostasis; establishment of localization; transition metal ion transport; homeostatic process; single-organism localization; cation transport…	ferritin complex; cell part; intracellular; cytoplasm; macromolecular complex; intracellular part; protein complex; cell; intracellular ferritin complex;	iron ion binding; ferric iron binding; transition metal ion binding; binding; ion binding; metal ion binding; cation binding;	K13625	FTL; ferritin light chain	rno04216 Ferroptosis - Rattus norvegicus (rat); rno04978 Mineral absorption - Rattus norvegicus (rat);	IPR012347; IPR009040; IPR009078; IPR008331;	Ferritin-related; Ferritin-like diiron domain; Ferritin-like superfamily; Ferritin/DPS protein domain;
Q9QZ76	Myoglobin	Mb	42.2	17.157	140.46	60	5	5	11	9	11	9	11	9	5	5	5	5	5	5	5	5	5	5	5	5	637160000	584460000	596040000	323390000	375780000	373550000	1.323	0.671	1.213	0.78	1.237	0.775	0.59	0.00044373	cytoplasm	circulatory system development; oxygen transport; single-multicellular organism process; regulation of biological quality; muscle system process; gas transport; myeloid cell homeostasis; response to abiotic stimulus; cellular developmental process; response to oxygen-containing compound; single-organism process; enucleate erythrocyte differentiation; response to stimulus; establishment of localiz…	extracellular exosome; organelle; extracellular region part; vesicle; extracellular vesicle; membrane-bounded organelle; extracellular region; extracellular organelle;	organic cyclic compound binding; heterocyclic compound binding; heme binding; oxygen binding; binding; ion binding; substrate-specific transporter activity; metal ion binding; cation binding; oxygen transporter activity; tetrapyrrole binding; transporter activity;				IPR009050; IPR000971; IPR012292;	Globin-like; Globin; Globin/Protoglobin;
Q9JKB7	Guanine deaminase	Gda	38.5	50.9	103.79	91	16	16	16	16	13	14	17	15	15	15	14	15	16	14	15	15	14	15	16	14	629610000	578560000	544020000	563650000	546030000	524110000	1.116	0.999	1.025	0.968	0.964	0.929	0.932	0.2227	mitochondria	cellular aromatic compound metabolic process; purine nucleobase catabolic process; single-organism process; guanine metabolic process; purine-containing compound catabolic process; cellular metabolic process; organic substance metabolic process; cellular nitrogen compound catabolic process; guanine catabolic process; metabolic process; heterocycle metabolic process; nucleobase-containing compound…	extracellular exosome; organelle; extracellular region part; vesicle; extracellular vesicle; membrane-bounded organelle; extracellular region; extracellular organelle;	guanine deaminase activity; hydrolase activity, acting on carbon-nitrogen (but not peptide) bonds, in cyclic amidines; transition metal ion binding; catalytic activity; binding; ion binding; cation binding; deaminase activity; metal ion binding; hydrolase activity; zinc ion binding; hydrolase activity, acting on carbon-nitrogen (but not peptide) bonds;	K01487	E3.5.4.3; guanine deaminase [EC:3.5.4.3]	rno00230 Purine metabolism - Rattus norvegicus (rat); rno01100 Metabolic pathways - Rattus norvegicus (rat);	IPR032466; IPR006680; IPR011059;	Metal-dependent hydrolase; Amidohydrolase-related; Metal-dependent hydrolase, composite domain;
A0A0H2UHI5	Protein LOC299282	Serpina3n	41.7	45.481	137.87	101	15	7	18	17	17	17	17	15	13	14	15	14	14	14	6	6	7	7	7	7	601110000	575840000	594610000	556180000	498540000	465090000	1.096	1.014	1.05	0.909	1.084	0.848	0.858	0.038638	endoplasmic reticulum		extracellular space; extracellular region part; extracellular region;		K04525			IPR023796;	Serpin domain;
Q68FY0	Cytochrome b-c1 complex subunit 1, mitochondrial	Uqcrc1	19.2	52.848	108.63	85	10	9	14	12	15	14	18	12	10	10	10	10	10	10	9	9	9	9	9	9	611560000	573400000	550330000	464340000	410500000	428120000	1.208	0.917	1.132	0.811	1.087	0.845	0.751	0.0037986	mitochondria	nucleoside metabolic process; purine nucleoside metabolic process; purine ribonucleoside monophosphate metabolic process; nucleotide metabolic process; single-organism process; protein processing; cellular metabolic process; phosphate-containing compound metabolic process; mitochondrial electron transport, ubiquinol to cytochrome c; metabolic process; generation of precursor metabolites and energ…	membrane; inner mitochondrial membrane protein complex; organelle membrane; membrane protein complex; cytoplasm; macromolecular complex; intrinsic component of membrane; mitochondrial protein complex; intracellular part; mitochondrial membrane part; cell; organelle part; mitochondrial envelope; catalytic complex; myelin sheath; membrane part; mitochondrial respiratory chain complex III; intracell…	metalloendopeptidase activity; peptidase activity; ubiquitin protein ligase binding; macromolecular complex binding; ion binding; protein binding; hydrolase activity; metallopeptidase activity; zinc ion binding; endopeptidase activity; transition metal ion binding; catalytic activity; binding; peptidase activity, acting on L-amino acid peptides; metal ion binding; cation binding; ubiquitin-like p…	K00414	QCR1; ubiquinol-cytochrome c reductase core subunit 1	rno04260 Cardiac muscle contraction - Rattus norvegicus (rat); rno00190 Oxidative phosphorylation - Rattus norvegicus (rat); rno05010 Alzheimer's disease - Rattus norvegicus (rat); rno01100 Metabolic pathways - Rattus norvegicus (rat); rno05016 Huntington's disease - Rattus norvegicus (rat); rno05012 Parkinson's disease - Rattus norvegicus (rat); rno04932 Non-alcoholic fatty liver disease (NAFLD)…	IPR007863; IPR011765; IPR011249; IPR011237;	Peptidase M16, C-terminal; Peptidase M16, N-terminal; Metalloenzyme, LuxS/M16 peptidase-like; Peptidase M16 domain;
P04897	Guanine nucleotide-binding protein G(i) subunit alpha-2	Gnai2	38.6	40.499	185.97	99	11	7	18	15	19	18	16	13	11	11	11	11	11	10	7	7	7	7	7	6	580660000	570010000	670680000	556360000	556050000	603980000	0.985	0.944	0.967	0.943	1.137	1.024	0.942	0.38234	cytoplasm	single organism signaling; positive regulation of cellular protein metabolic process; cell surface receptor signaling pathway; regulation of signaling; positive regulation of intracellular signal transduction; single-organism process; activation of MAPKK activity; adenylate cyclase-inhibiting G-protein coupled receptor signaling pathway; G-protein coupled acetylcholine receptor signaling pathway;…	membrane; dendrite; extracellular region part; extrinsic component of membrane; membrane microdomain; cell periphery; membrane protein complex; vesicle; cytoplasm; macromolecular complex; intracellular part; extrinsic component of cytoplasmic side of plasma membrane; cell; cytoplasmic side of plasma membrane; cytoplasmic side of membrane; organelle part; non-membrane-bounded organelle; membrane-e…	nucleoside phosphate binding; receptor binding; G-protein beta/gamma-subunit complex binding; hydrolase activity, acting on acid anhydrides; hydrolase activity; protein binding; signal transducer activity; organic cyclic compound binding; heterocyclic compound binding; pyrophosphatase activity; ribonucleotide binding; catalytic activity; binding; purine ribonucleoside binding; GTPase activity; ca…	K04630	GNAI; guanine nucleotide-binding protein G(i) subunit alpha	rno04713 Circadian entrainment - Rattus norvegicus (rat); rno04723 Retrograde endocannabinoid signaling - Rattus norvegicus (rat); rno04730 Long-term depression - Rattus norvegicus (rat); rno04727 GABAergic synapse - Rattus norvegicus (rat); rno05032 Morphine addiction - Rattus norvegicus (rat); rno04971 Gastric acid secretion - Rattus norvegicus (rat); rno04024 cAMP signaling pathway - Rattus no…	IPR027417; IPR011025;	P-loop containing nucleoside triphosphate hydrolase; G protein alpha subunit, helical insertion;
Q499Q4	Phosphoglucomutase 1	Pgm1	28.5	61.389	59.021	101	16	16	20	16	18	11	20	16	16	15	16	14	16	14	16	15	16	14	16	14	528200000	564750000	503160000	469670000	451210000	460380000	1.064	0.946	1.138	0.909	1.014	0.928	0.865	0.0184954	cytoplasm	glucose metabolic process; single-organism carbohydrate metabolic process; metabolic process; single-organism metabolic process; small molecule metabolic process; monosaccharide metabolic process; single-organism process; primary metabolic process; carbohydrate metabolic process; hexose metabolic process; organic substance metabolic process;	intracellular organelle; extracellular region part; intracellular non-membrane-bounded organelle; vesicle; intracellular part; cell; actin cytoskeleton; extracellular region; non-membrane-bounded organelle; organelle; extracellular exosome; cytoskeleton; intracellular; cell part; extracellular vesicle; membrane-bounded organelle; extracellular organelle;	magnesium ion binding; isomerase activity; catalytic activity; phosphoglucomutase activity; binding; intramolecular transferase activity, phosphotransferases; ion binding; metal ion binding; cation binding; intramolecular transferase activity;	K01835	pgm; phosphoglucomutase [EC:5.4.2.2]	rno00500 Starch and sucrose metabolism - Rattus norvegicus (rat); rno00052 Galactose metabolism - Rattus norvegicus (rat); rno00230 Purine metabolism - Rattus norvegicus (rat); rno00030 Pentose phosphate pathway - Rattus norvegicus (rat); rno00520 Amino sugar and nucleotide sugar metabolism - Rattus norvegicus (rat); rno01100 Metabolic pathways - Rattus norvegicus (rat); rno00010 Glycolysis / Glu…	IPR005843; IPR005846; IPR005845; IPR016055; IPR005844;	Alpha-D-phosphohexomutase, C-terminal; Alpha-D-phosphohexomutase, alpha/beta/alpha domain III; Alpha-D-phosphohexomutase, alpha/beta/alpha domain II; Alpha-D-phosphohexomutase, alpha/beta/alpha I/II/III; Alpha-D-phosphohexomutase, alpha/beta/alpha domain I;
Q6P9Y4	ADP/ATP translocase 1	Slc25a4	46	32.904	23.453	50	15	8	10	5	10	8	10	7	14	14	14	14	14	14	7	7	7	7	8	7	603550000	559240000	591750000	443280000	383050000	510300000	1.171	0.86	1.085	0.744	1.149	0.99	0.762	0.023462	mitochondria	regulation of cellular process; regulation of necrotic cell death; cellular component organization; regulation of cell death; regulation of necroptotic process; negative regulation of programmed cell death; apoptotic mitochondrial changes; regulation of programmed cell death; negative regulation of necrotic cell death; single-organism cellular process; single-organism process; negative regulation…	intracellular organelle; membrane; mitochondrial part; organelle membrane; organelle envelope; intracellular organelle part; cytoplasm; intrinsic component of membrane; intracellular part; cell; integral component of membrane; organelle part; mitochondrion; mitochondrial envelope; intracellular membrane-bounded organelle; organelle; nucleus; membrane part; intracellular; cell part; myelin sheath;…	transporter activity;	K05863	SLC25A4S; solute carrier family 25 (mitochondrial adenine nucleotide translocator), member 4/5/6/31	rno04022 cGMP-PKG signaling pathway - Rattus norvegicus (rat); rno05016 Huntington's disease - Rattus norvegicus (rat); rno05012 Parkinson's disease - Rattus norvegicus (rat); rno04020 Calcium signaling pathway - Rattus norvegicus (rat); rno05166 HTLV-I infection - Rattus norvegicus (rat);	IPR023395;	Mitochondrial carrier domain;
Q08163	Adenylyl cyclase-associated protein 1	Cap1	40.7	51.588	194.47	137	14	13	25	19	25	19	27	22	12	12	13	13	12	13	12	12	12	13	12	13	659020000	558800000	675370000	582930000	605090000	647440000	1.06	0.938	0.899	0.974	1.087	1.042	0.97	0.6637	cytoplasm	regulation of cellular process; single organism signaling; cell migration; cellular component organization; localization of cell; regulation of nucleobase-containing compound metabolic process; cellular developmental process; cellular component morphogenesis; single-organism process; actin filament organization; response to stimulus; establishment of localization; anatomical structure morphogenes…	membrane; extracellular space; extracellular region part; cell cortex; cell junction; cell periphery; vesicle; cytoplasmic region; cytoplasm; cortical cytoskeleton; cortical actin cytoskeleton; intracellular part; cell; organelle part; non-membrane-bounded organelle; extracellular exosome; cytoskeleton; focal adhesion; intracellular; cell part; adherens junction; extracellular vesicle; cell-subst…	actin binding; protein binding; cytoskeletal protein binding; adenylate cyclase binding; binding; enzyme binding;	K17261			IPR006599; IPR013992; IPR016098; IPR013912; IPR017901;	CARP motif; Adenylate cyclase-associated CAP, N-terminal; Cyclase-associated protein CAP/septum formation inhibitor MinC, C-terminal; Adenylate cyclase-associated CAP, C-terminal; C-CAP/cofactor C-like domain;
P27139	Carbonic anhydrase 2	Ca2	40.4	29.113	66.985	72	8	8	13	12	12	12	12	11	8	8	8	8	8	8	8	8	8	8	8	8	619800000	558260000	657870000	636110000	737670000	675970000	0.957	0.982	0.862	1.139	1.016	1.044	1.116	0.160343	cytoplasm	single organism signaling; regulation of biological quality; cellular response to angiotensin; regulation of cellular pH; cellular monovalent inorganic cation homeostasis; regulation of cellular pH reduction; cellular metabolic process; regulation of synaptic transmission, GABAergic; metabolic process; positive regulation of multicellular organismal process; regulation of localization; response t…	basolateral plasma membrane; membrane; extracellular space; extracellular region part; cell periphery; vesicle; cytoplasm; intracellular part; actin-based cell projection; cell; extracellular exosome; plasma membrane region; myelin sheath; cell part; membrane part; intracellular; extracellular vesicle; neuron projection; membrane-bounded organelle; neuron part; apical part of cell; cell projectio…	carboxylic ester hydrolase activity; ion binding; lyase activity; protein binding; hydrolase activity; hydro-lyase activity; zinc ion binding; carbonate dehydratase activity; carbon-oxygen lyase activity; arylesterase activity; transition metal ion binding; catalytic activity; binding; hydrolase activity, acting on ester bonds; metal ion binding; cation binding;	K18245	CA2; carbonic anhydrase 2 [EC:4.2.1.1]	rno00910 Nitrogen metabolism - Rattus norvegicus (rat); rno04971 Gastric acid secretion - Rattus norvegicus (rat); rno04964 Proximal tubule bicarbonate reclamation - Rattus norvegicus (rat); rno04966 Collecting duct acid secretion - Rattus norvegicus (rat); rno04976 Bile secretion - Rattus norvegicus (rat); rno04972 Pancreatic secretion - Rattus norvegicus (rat);	IPR001148;	Alpha carbonic anhydrase;
P26772	10 kDa heat shock protein, mitochondrial	Hspe1	59.8	10.902	17.402	54	6	6	8	9	10	7	9	11	6	6	6	6	6	6	6	6	6	6	6	6	579030000	555370000	514020000	589000000	481650000	482190000	1.085	1.104	1.041	0.903	0.963	0.904	0.942	0.4748	mitochondria	protein folding; response to unfolded protein; 'de novo' protein folding; chaperone mediated protein folding requiring cofactor; response to topologically incorrect protein; response to chemical; 'de novo' posttranslational protein folding; response to stress; chaperone-mediated protein folding; response to organic substance; response to stimulus; cellular process;	mitochondrial matrix; intracellular organelle; mitochondrial part; cytoplasm; intracellular organelle part; intracellular part; cell; mitochondrion; organelle part; membrane-enclosed lumen; organelle; intracellular membrane-bounded organelle; intracellular organelle lumen; cell part; intracellular; membrane-bounded organelle; cytoplasmic part; organelle lumen;	ATP binding; nucleoside phosphate binding; chaperone binding; nucleoside binding; ion binding; protein binding; nucleotide binding; organic cyclic compound binding; heterocyclic compound binding; ribonucleoside binding; carbohydrate derivative binding; ribonucleotide binding; binding; purine ribonucleoside binding; metal ion binding; cation binding; anion binding; purine ribonucleotide binding; u…	K04078			IPR011032;	GroES-like;
A0A0G2JZR4	Ras-related protein Rab-11B	Rab11b	40.6	24.402	87.787	58	8	1	10	8	10	11	10	9	8	8	8	8	8	8	1	1	1	1	1	1	507020000	554440000	475950000	538610000	505390000	561430000	0.968	1.028	1.058	0.965	0.909	1.072	1.044	0.4639	cytoskeleton	regulation of cellular process; single organism signaling; cellular response to stimulus; signal transduction; regulation of biological process; cell communication; intracellular signal transduction; single-organism process; small GTPase mediated signal transduction; signaling; response to stimulus; cellular process; biological regulation;	cell; intracellular; cell part;	nucleoside phosphate binding; nucleoside binding; ion binding; nucleotide binding; organic cyclic compound binding; heterocyclic compound binding; ribonucleoside binding; carbohydrate derivative binding; ribonucleotide binding; binding; purine ribonucleoside binding; anion binding; purine ribonucleotide binding; purine nucleoside binding; guanyl ribonucleotide binding; guanyl nucleotide binding; …	K07905	RAB11B; Ras-related protein Rab-11B	rno04962 Vasopressin-regulated water reabsorption - Rattus norvegicus (rat); rno04144 Endocytosis - Rattus norvegicus (rat); rno04152 AMPK signaling pathway - Rattus norvegicus (rat);	IPR005225; IPR027417;	Small GTP-binding protein domain; P-loop containing nucleoside triphosphate hydrolase;
P07895	Superoxide dismutase [Mn], mitochondrial	Sod2	42.3	24.674	176.38	58	7	7	13	8	10	10	8	9	6	5	6	5	5	5	6	5	6	5	5	5	626770000	554160000	611660000	446550000	509980000	474420000	1.167	0.831	1.031	0.949	1.138	0.883	0.798	0.0137617	mitochondria	single organism signaling; cellular component biogenesis; superoxide metabolic process; detection of chemical stimulus; regulation of cell death; regulation of biological quality; gland development; peptide metabolic process; regulation of nitric oxide biosynthetic process; response to silicon dioxide; positive regulation of biosynthetic process; cellular metabolic process; neurological system pr…	membrane; organelle membrane; cytoplasm; intracellular part; cell; organelle part; non-membrane-bounded organelle; membrane-enclosed lumen; mitochondrial envelope; intracellular organelle lumen; intracellular; cell part; myelin sheath; organelle inner membrane; membrane-bounded organelle; mitochondrial inner membrane; organelle lumen; intracellular organelle; mitochondrial matrix; mitochondrial p…	superoxide dismutase activity; DNA binding; oxidoreductase activity, acting on superoxide radicals as acceptor; oxygen binding; ion binding; antioxidant activity; protein binding; oxidoreductase activity; manganese ion binding; heterocyclic compound binding; organic cyclic compound binding; identical protein binding; transition metal ion binding; catalytic activity; binding; nucleic acid binding;…	K04564	SOD2; superoxide dismutase, Fe-Mn family [EC:1.15.1.1]	rno04211 Longevity regulating pathway - Rattus norvegicus (rat); rno04068 FoxO signaling pathway - Rattus norvegicus (rat); rno05016 Huntington's disease - Rattus norvegicus (rat); rno04213 Longevity regulating pathway - multiple species - Rattus norvegicus (rat); rno04146 Peroxisome - Rattus norvegicus (rat);	IPR019831; IPR019832;	Manganese/iron superoxide dismutase, N-terminal; Manganese/iron superoxide dismutase, C-terminal;
P30904	Macrophage migration inhibitory factor	Mif	29.6	12.477	11.045	45	4	4	6	12	7	7	6	7	3	4	4	4	3	4	3	4	4	4	3	4	463400000	550130000	556870000	524900000	581500000	838280000	0.791	0.896	0.939	0.993	0.951	1.431	1.238	0.28436	cyto_nucl	positive regulation of cell migration; regulation of biological quality; reproductive process; brain development; positive regulation of neuron projection regeneration; positive regulation of cofactor metabolic process; regulation of defense response; neurological system process; response to biotic stimulus; behavior; response to external stimulus; positive regulation of multicellular organismal …	organelle; intracellular membrane-bounded organelle; intracellular organelle; nucleus; extracellular space; extracellular region part; cell part; intracellular; cytoplasm; intracellular part; membrane-bounded organelle; cell; extracellular region;	cytokine activity; isomerase activity; catalytic activity; receptor binding; binding; macromolecular complex binding; protein binding; phenylpyruvate tautomerase activity; intramolecular oxidoreductase activity; dopachrome isomerase activity; intramolecular oxidoreductase activity, interconverting keto- and enol-groups; protein complex binding; intramolecular oxidoreductase activity, transposing …	K07253	MIF; phenylpyruvate tautomerase [EC:5.3.2.1]	rno00350 Tyrosine metabolism - Rattus norvegicus (rat); rno00360 Phenylalanine metabolism - Rattus norvegicus (rat);	IPR014347;	Tautomerase/MIF superfamily;
Q9Z0V5	Peroxiredoxin-4	Prdx4	43.2	31.007	121.77	58	9	8	9	7	9	12	12	9	9	9	9	9	9	9	8	8	8	8	8	8	563770000	548550000	642650000	528890000	496560000	508890000	1.028	0.965	1.001	0.906	1.172	0.928	0.874	0.074379	extracellular	regulation of biological quality; reproductive process; male gonad development; negative regulation of multicellular organismal process; single-organism process; cellular metabolic process; negative regulation of cell proliferation; protein folding; metabolic process; cellular amino acid metabolic process; single organism reproductive process; 4-hydroxyproline metabolic process; extracellular mat…	smooth endoplasmic reticulum; intracellular organelle; extracellular space; extracellular region part; endoplasmic reticulum; vesicle; cytoplasm; endomembrane system; intracellular part; cytosol; cell; extracellular region; mitochondrion; extracellular exosome; intracellular membrane-bounded organelle; organelle; nucleus; intracellular; cell part; extracellular vesicle; membrane-bounded organelle…	identical protein binding; catalytic activity; protein homodimerization activity; binding; peroxiredoxin activity; protein dimerization activity; antioxidant activity; protein binding; peroxidase activity; oxidoreductase activity, acting on peroxide as acceptor; oxidoreductase activity;	K03386			IPR019479; IPR000866; IPR012336; IPR013766;	Peroxiredoxin, C-terminal; Alkyl hydroperoxide reductase subunit C/ Thiol specific antioxidant; Thioredoxin-like fold; Thioredoxin domain;
Q6AYS3	Carboxypeptidase	Ctsa	18.9	51.215	106.32	82	7	7	13	15	13	15	15	11	6	7	7	7	7	7	6	7	7	7	7	7	447740000	546190000	557780000	575540000	452690000	469570000	0.881	1.132	1.075	0.891	1.097	0.924	0.965	0.74674	extracellular	regulation of cellular process; regulation of biological quality; proteolysis involved in cellular protein catabolic process; cellular protein catabolic process; negative regulation of protein catabolic process; regulation of macromolecule metabolic process; cellular protein metabolic process; negative regulation of biological process; negative regulation of cellular process; negative regulation …	membrane; intracellular organelle; bounding membrane of organelle; organelle membrane; cytoplasm; intracellular organelle part; nuclear lumen; intracellular part; cell; organelle part; lytic vacuole membrane; membrane-enclosed lumen; organelle; intracellular membrane-bounded organelle; lysosomal membrane; nucleus; nucleoplasm; intracellular organelle lumen; intracellular; cell part; vacuolar part…	carboxypeptidase activity; carbohydrate derivative binding; peptidase activity; exopeptidase activity; serine hydrolase activity; catalytic activity; binding; serine-type peptidase activity; peptidase activity, acting on L-amino acid peptides; protein binding; serine-type carboxypeptidase activity; hydrolase activity; glycoprotein binding; serine-type exopeptidase activity;	K13289	CTSA; cathepsin A (carboxypeptidase C) [EC:3.4.16.5]	rno04614 Renin-angiotensin system - Rattus norvegicus (rat); rno04142 Lysosome - Rattus norvegicus (rat);	IPR029058;	Alpha/Beta hydrolase fold;
Q6PDW1	40S ribosomal protein S12	Rps12	53.8	14.515	84.271	56	7	7	9	9	12	8	9	9	7	7	7	7	7	7	7	7	7	7	7	7	461690000	545100000	522710000	590970000	470950000	535470000	0.886	1.134	1.046	0.904	1.003	1.027	1.044	0.62424	cytoplasm	peptide metabolic process; peptide biosynthetic process; cellular protein metabolic process; nitrogen compound metabolic process; biosynthetic process; cellular amide metabolic process; primary metabolic process; organonitrogen compound biosynthetic process; organic substance biosynthetic process; cellular metabolic process; cellular biosynthetic process; organic substance metabolic process; meta…	ribosome; organelle; intracellular organelle; intracellular non-membrane-bounded organelle; cell part; intracellular; cytoplasm; macromolecular complex; intracellular part; ribonucleoprotein complex; cell; intracellular ribonucleoprotein complex; cytoplasmic part; non-membrane-bounded organelle;	structural constituent of ribosome; structural molecule activity;	K02951	RP-S12e; small subunit ribosomal protein S12e	rno03010 Ribosome - Rattus norvegicus (rat);	IPR029064; IPR004038;	50S ribosomal protein L30e-like; Ribosomal protein L7Ae/L30e/S12e/Gadd45;
P17764	Acetyl-CoA acetyltransferase, mitochondrial	Acat1	38.4	44.695	180.45	106	13	13	15	15	22	18	18	18	12	11	13	13	13	12	12	11	13	13	13	12	617860000	543070000	517410000	416700000	444540000	480100000	1.228	0.828	1.079	0.883	1.028	0.954	0.799	0.033399	mitochondria	cellular component biogenesis; nucleoside metabolic process; gland development; nephron tubule development; brain development; cellular lipid metabolic process; nucleoside biosynthetic process; purine ribonucleoside biosynthetic process; cellular metabolic process; sulfur compound biosynthetic process; response to external stimulus; ribose phosphate biosynthetic process; metanephric proximal conv…	membrane; extracellular region part; organelle membrane; cytoplasm; vesicle; intracellular part; cell; organelle part; membrane-enclosed lumen; mitochondrial envelope; extracellular exosome; intracellular organelle lumen; intracellular; cell part; organelle inner membrane; extracellular vesicle; membrane-bounded organelle; mitochondrial inner membrane; organelle lumen; intracellular organelle; mi…	ligase activity, forming carbon-carbon bonds; ion binding; protein dimerization activity; ligase activity; lyase activity; protein binding; cofactor binding; transferase activity, transferring acyl groups other than amino-acyl groups; acetyltransferase activity; transferase activity, transferring acyl groups; identical protein binding; catalytic activity; protein homodimerization activity; carbon…	K00626	E2.3.1.9; acetyl-CoA C-acetyltransferase [EC:2.3.1.9]	rno01200 Carbon metabolism - Rattus norvegicus (rat); rno00650 Butanoate metabolism - Rattus norvegicus (rat); rno04975 Fat digestion and absorption - Rattus norvegicus (rat); rno00071 Fatty acid degradation - Rattus norvegicus (rat); rno01212 Fatty acid metabolism - Rattus norvegicus (rat); rno00072 Synthesis and degradation of ketone bodies - Rattus norvegicus (rat); rno00630 Glyoxylate and dic…	IPR016039; IPR020616; IPR020617;	Thiolase-like; Thiolase, N-terminal; Thiolase, C-terminal;
P12785	Fatty acid synthase	Fasn	25.2	272.65	323.31	228	50	50	39	34	47	31	47	30	48	46	49	47	48	47	48	46	49	47	48	47	587410000	542910000	607460000	360050000	369570000	391600000	1.233	0.756	1.139	0.776	1.275	0.822	0.645	0.00063915	cyto_nucl	cofactor biosynthetic process; osteoblast differentiation; gland development; organic acid biosynthetic process; fatty-acyl-CoA metabolic process; cellular developmental process; single-organism process; cellular lipid metabolic process; biosynthetic process; cellular response to cytokine stimulus; cellular metabolic process; thioester biosynthetic process; sulfur compound biosynthetic process; l…	intracellular vesicle; intracellular organelle; membrane; extracellular region part; cytoplasmic vesicle; cell periphery; melanosome; vesicle; cytoplasm; endomembrane system; intracellular part; cytosol; cell; extracellular region; mitochondrion; plasma membrane; pigment granule; intracellular membrane-bounded organelle; organelle; extracellular exosome; glycogen granule; intracellular; cell part…	S-acyltransferase activity; nucleoside phosphate binding; enoyl-[acyl-carrier-protein] reductase (NADPH, B-specific) activity; oxidoreductase activity, acting on the CH-CH group of donors, NAD or NADP as acceptor; protein dimerization activity; NADPH binding; protein binding; hydrolase activity; enoyl-[acyl-carrier-protein] reductase (NADPH, A-specific) activity; carbon-oxygen lyase activity; 3-o…	K00665	FASN; fatty acid synthase, animal type [EC:2.3.1.85]	rno00061 Fatty acid biosynthesis - Rattus norvegicus (rat); rno01212 Fatty acid metabolism - Rattus norvegicus (rat); rno01100 Metabolic pathways - Rattus norvegicus (rat); rno04152 AMPK signaling pathway - Rattus norvegicus (rat); rno04910 Insulin signaling pathway - Rattus norvegicus (rat);	IPR016035; IPR020807; IPR013149; IPR020841; IPR011032; IPR020843; IPR013217; IPR013968; IPR016036; IPR032821; IPR014031; IPR029058; IPR029063; IPR014043; IPR014030; IPR020801; IPR016039; IPR020806; IPR023102; IPR001031; IPR009081; IPR016040; IPR001227;	Acyl transferase/acyl hydrolase/lysophospholipase; Polyketide synthase, dehydratase domain; Alcohol dehydrogenase, C-terminal; Polyketide synthase, beta-ketoacyl synthase domain; GroES-like; Polyketide synthase, enoylreductase domain; Methyltransferase type 12; Polyketide synthase, ketoreductase domain; Malonyl-CoA ACP transacylase, ACP-binding; Ketoacyl-synthetase, C-terminal extension; Beta-ket…
G3V6S2	Aconitate hydratase	Aco1	27	98.191	126.48	101	22	22	14	14	18	12	20	23	19	18	20	20	22	21	19	18	20	20	22	21	467690000	542740000	564590000	475820000	425760000	463550000	0.954	0.971	1.108	0.869	1.152	0.946	0.867	0.10122	cytoplasm	regulation of biological quality; digestion; posttranscriptional regulation of gene expression; intestinal absorption; single-organism process; cellular metabolic process; establishment of localization; metabolic process; metal ion homeostasis; response to inorganic substance; developmental process; tricarboxylic acid metabolic process; regulation of gene expression; regulation of cellular biosyn…	intracellular organelle; extracellular region part; endoplasmic reticulum; vesicle; cytoplasm; endomembrane system; intracellular part; cytosol; cell; extracellular region; mitochondrion; intracellular membrane-bounded organelle; organelle; extracellular exosome; intracellular; cell part; extracellular vesicle; Golgi apparatus; membrane-bounded organelle; extracellular organelle; cytoplasmic part;	RNA binding; aconitate hydratase activity; lyase activity; hydro-lyase activity; 4 iron, 4 sulfur cluster binding; carbon-oxygen lyase activity; heterocyclic compound binding; organic cyclic compound binding; mRNA binding; catalytic activity; binding; iron-sulfur cluster binding; nucleic acid binding; metal cluster binding; iron-responsive element binding;	K01681	ACO; aconitate hydratase [EC:4.2.1.3]	rno01200 Carbon metabolism - Rattus norvegicus (rat); rno01210 2-Oxocarboxylic acid metabolism - Rattus norvegicus (rat); rno01100 Metabolic pathways - Rattus norvegicus (rat); rno00630 Glyoxylate and dicarboxylate metabolism - Rattus norvegicus (rat); rno01230 Biosynthesis of amino acids - Rattus norvegicus (rat); rno00020 Citrate cycle (TCA cycle) - Rattus norvegicus (rat);	IPR001030; IPR000573; IPR015932; IPR015928; IPR015931;	Aconitase/3-isopropylmalate dehydratase large subunit, alpha/beta/alpha domain; Aconitase A/isopropylmalate dehydratase small subunit, swivel domain; Aconitase/3-isopropylmalate dehydratase large subunit, alpha/beta/alpha, subdomain 2; Aconitase/3-isopropylmalate dehydratase, swivel; Aconitase/3-isopropylmalate dehydratase large subunit, alpha/beta/alpha, subdomain 1/3;
P04466	Myosin regulatory light chain 2, skeletal muscle isoform	Mylpf	33.7	18.969	52.467	52	6	6	8	9	10	8	9	8	6	6	6	5	6	6	6	6	6	5	6	6	536680000	541340000	517720000	426220000	457050000	365700000	1.132	0.899	1.142	0.964	1.092	0.771	0.783	0.0141425	mitochondria	developmental process; striated muscle tissue development; single-multicellular organism process; muscle system process; tissue development; system process; muscle tissue development; system development; single-organism process; immune system process; response to stimulus; skeletal muscle organ development; multicellular organismal process; animal organ development; muscle contraction; muscle org…	membrane; organelle membrane; cytoplasm; macromolecular complex; intracellular part; cell; organelle part; non-membrane-bounded organelle; cytoskeleton; lysosomal membrane; cell part; intracellular; whole membrane; lysosome; myosin complex; membrane-bounded organelle; lytic vacuole; intracellular organelle; bounding membrane of organelle; intracellular non-membrane-bounded organelle; cytoskeletal…	binding; ion binding; cation binding; metal ion binding; calcium ion binding; structural molecule activity; structural constituent of muscle;	K12758	MYLPF; fast skeletal myosin light chain 2	rno04510 Focal adhesion - Rattus norvegicus (rat); rno04670 Leukocyte transendothelial migration - Rattus norvegicus (rat); rno04810 Regulation of actin cytoskeleton - Rattus norvegicus (rat);	IPR002048; IPR011992;	EF-hand domain; EF-hand domain pair;
Q68FR9	Elongation factor 1-delta	Eef1d	40.9	31.33	151.52	74	9	9	11	12	15	12	14	10	8	8	9	8	9	8	8	8	9	8	9	8	578650000	532960000	517020000	497670000	520350000	470640000	1.114	0.958	1.026	1.002	0.995	0.906	0.914	0.116935	cytoplasm	single organism signaling; peptide metabolic process; nucleic acid-templated transcription; regulation of signaling; positive regulation of intracellular signal transduction; single-organism process; biosynthetic process; cellular metabolic process; regulation of RNA biosynthetic process; signal transduction; metabolic process; regulation of cell communication; cell communication; regulation of I…	intracellular organelle; endoplasmic reticulum; intracellular non-membrane-bounded organelle; intracellular organelle part; cytoplasm; macromolecular complex; nuclear lumen; endomembrane system; nucleolar part; intracellular part; nucleolus; cytosol; cell; fibrillar center; organelle part; eukaryotic translation elongation factor 1 complex; non-membrane-bounded organelle; membrane-enclosed lumen;…	organic cyclic compound binding; heterocyclic compound binding; cell adhesion molecule binding; RNA binding; translation factor activity, RNA binding; DNA binding; translation elongation factor activity; binding; cadherin binding; nucleic acid binding; protein binding; signal transducer activity;	K15410	EEF1D; elongation factor 1-delta	rno05168 Herpes simplex infection - Rattus norvegicus (rat);	IPR014717; IPR014038; IPR018940;	Translation elongation factor EF1B/ribosomal protein S6; Translation elongation factor EF1B, beta/delta subunit, guanine nucleotide exchange domain; Elongation factor 1 beta central acidic region, eukaryote;
P16303	Carboxylesterase 1D	Ces1d	22.7	62.146	51.249	82	12	12	14	13	16	12	14	13	11	11	12	12	12	11	11	11	12	12	12	11	626390000	532330000	553260000	428880000	434690000	472560000	1.233	0.844	1.048	0.856	1.089	0.93	0.78	0.0166633	extracellular	neutral lipid metabolic process; lipid catabolic process; glycerolipid metabolic process; single-organism catabolic process; single-organism cellular process; single-organism process; cellular lipid metabolic process; primary metabolic process; cellular metabolic process; acylglycerol catabolic process; organic substance metabolic process; neutral lipid catabolic process; organic substance catabo…	endoplasmic reticulum lumen; intracellular organelle; endoplasmic reticulum; intracellular non-membrane-bounded organelle; cytoplasm; intracellular organelle part; endomembrane system; intracellular part; cytosol; cell; organelle part; non-membrane-bounded organelle; organelle; intracellular membrane-bounded organelle; membrane-enclosed lumen; intracellular organelle lumen; endoplasmic reticulum …	carboxylic ester hydrolase activity; catalytic activity; sterol esterase activity; fatty-acyl-ethyl-ester synthase activity; hydrolase activity, acting on ester bonds; hydrolase activity; triglyceride lipase activity; lipase activity;	K01044	CES1; carboxylesterase 1 [EC:3.1.1.1]	rno01100 Metabolic pathways - Rattus norvegicus (rat); rno00983 Drug metabolism - other enzymes - Rattus norvegicus (rat);	IPR029058; IPR002018;	Alpha/Beta hydrolase fold; Carboxylesterase, type B;
G3V9Y1	Myosin, heavy polypeptide 10, non-muscle, isoform CRA_b	Myh10	16.6	229	74.183	44	31	17	10	6	6	5	10	7	28	28	26	29	28	27	14	16	14	16	15	15	485570000	532230000	677240000	580760000	577190000	610780000	0.841	1.006	0.922	1	1.173	1.058	1.043	0.69702	cytoplasm	cellular component biogenesis; regulation of biological quality; chordate embryonic development; brain development; nucleus localization; cellular component morphogenesis; neurological system process; nuclear migration; telencephalon development; response to external stimulus; actin cytoskeleton organization; heart development; regulation of cell shape; embryo development; cardiac muscle cell dev…	membrane; dendrite; extracellular region part; cluster of actin-based cell projections; cytoplasm; cytoplasmic region; neuronal cell body; macromolecular complex; cell; cell division site part; organelle part; dendritic spine; non-membrane-bounded organelle; extracellular exosome; intracellular; myosin II complex; myosin II filament; neuron projection; myosin complex; membrane-bounded organelle; …	actin filament binding; nucleoside phosphate binding; motor activity; hydrolase activity, acting on acid anhydrides; hydrolase activity; protein binding; ATPase activity; heterocyclic compound binding; organic cyclic compound binding; cytoskeletal protein binding; pyrophosphatase activity; ribonucleotide binding; catalytic activity; binding; purine ribonucleoside binding; ADP binding; anion bindi…	K10352	MYH; myosin heavy chain	rno04530 Tight junction - Rattus norvegicus (rat); rno04810 Regulation of actin cytoskeleton - Rattus norvegicus (rat); rno04270 Vascular smooth muscle contraction - Rattus norvegicus (rat);	IPR002928; IPR004009; IPR027417; IPR001609; IPR008989; IPR027401;	Myosin tail; Myosin, N-terminal, SH3-like; P-loop containing nucleoside triphosphate hydrolase; Myosin head, motor domain; Myosin S1 fragment, N-terminal; Myosin-like IQ motif-containing domain;
D4A6E3	Protein LOC297568	Mug1	29.2	165.32	187.98	79	37	0	13	13	14	13	13	13	34	34	34	35	35	34	0	0	0	0	0	0	509720000	527180000	605630000	419890000	451990000	471520000	1.024	0.844	1.059	0.908	1.217	0.947	0.818	0.0395	extracellular	regulation of cellular process; regulation of endopeptidase activity; negative regulation of endopeptidase activity; negative regulation of proteolysis; regulation of primary metabolic process; regulation of macromolecule metabolic process; regulation of proteolysis; negative regulation of cellular metabolic process; negative regulation of cellular process; negative regulation of biological proce…	extracellular space; extracellular region part; extracellular region;	enzyme regulator activity; peptidase inhibitor activity; peptidase regulator activity; endopeptidase regulator activity; enzyme inhibitor activity; molecular function regulator; endopeptidase inhibitor activity;				IPR002890; IPR011625; IPR009048; IPR014756; IPR001599; IPR008930; IPR019565; IPR011626;	Alpha-2-macroglobulin, N-terminal; Alpha-2-macroglobulin, N-terminal 2; Alpha-macroglobulin, receptor-binding; Immunoglobulin E-set; Alpha-2-macroglobulin; Terpenoid cyclases/protein prenyltransferase alpha-alpha toroid; Alpha-2-macroglobulin, thiol-ester bond-forming; Alpha-macroglobulin complement component;
Q66HF1	NADH-ubiquinone oxidoreductase 75 kDa subunit, mitochondrial	Ndufs1	38.4	79.411	125.53	151	26	26	29	22	29	23	25	23	25	24	25	25	24	25	25	24	25	25	24	25	557040000	527130000	527640000	390200000	417590000	439080000	1.169	0.819	1.106	0.876	1.107	0.922	0.774	0.0021377	mitochondria	regulation of biological quality; nucleoside metabolic process; purine nucleoside metabolic process; purine ribonucleoside monophosphate metabolic process; nucleotide metabolic process; single-organism process; cellular metabolic process; phosphate-containing compound metabolic process; metabolic process; generation of precursor metabolites and energy; nucleoside phosphate metabolic process; mito…	membrane; inner mitochondrial membrane protein complex; organelle membrane; membrane protein complex; cytoplasm; macromolecular complex; respiratory chain complex I; intracellular part; mitochondrial protein complex; mitochondrial respiratory chain complex I; cell; mitochondrial membrane part; organelle part; membrane-enclosed lumen; mitochondrial envelope; catalytic complex; intracellular organe…	oxidoreductase activity, acting on NAD(P)H; 2 iron, 2 sulfur cluster binding; ion binding; NADH dehydrogenase (quinone) activity; 4 iron, 4 sulfur cluster binding; oxidoreductase activity, acting on NAD(P)H, quinone or similar compound as acceptor; NADH dehydrogenase (ubiquinone) activity; oxidoreductase activity; electron carrier activity; NADH dehydrogenase activity; catalytic activity; iron-su…	K03934	NDUFS1; NADH dehydrogenase (ubiquinone) Fe-S protein 1 [EC:1.6.5.3 1.6.99.3]	rno00190 Oxidative phosphorylation - Rattus norvegicus (rat); rno04723 Retrograde endocannabinoid signaling - Rattus norvegicus (rat); rno05010 Alzheimer's disease - Rattus norvegicus (rat); rno01100 Metabolic pathways - Rattus norvegicus (rat); rno05016 Huntington's disease - Rattus norvegicus (rat); rno05012 Parkinson's disease - Rattus norvegicus (rat); rno04932 Non-alcoholic fatty liver disea…	IPR019574; IPR006656; IPR001041; IPR012675; IPR015405; IPR006963;	NADH:ubiquinone oxidoreductase, subunit G, iron-sulphur binding; Molybdopterin oxidoreductase; 2Fe-2S ferredoxin-type iron-sulfur binding domain; Beta-grasp domain; NADH-quinone oxidoreductase, chain G, C-terminal; Molybdopterin oxidoreductase, 4Fe-4S domain;
A0A0G2K4M6	Actin, aortic smooth muscle	Acta2	45.5	41.924	11.906	20	14	1	4	3	3	3	4	3	14	14	14	14	14	14	1	1	1	1	1	1	363240000	526000000	341910000	363340000	353950000	327290000	0.958	0.958	1.387	0.933	0.901	0.863	0.848	0.35226	cytoskeleton	pericyte cell differentiation; muscle system process; glomerular mesangium development; regulation of biological quality; blood vessel development; glomerular mesangial cell development; cellular developmental process; single-organism process; multi-organism cellular process; response to biotic stimulus; regulation of blood vessel diameter; response to external stimulus; connective tissue develop…	intracellular organelle; extracellular space; extracellular region part; intracellular non-membrane-bounded organelle; cytoplasm; vesicle; macromolecular complex; supramolecular fiber; intracellular part; supramolecular complex; cell; actin cytoskeleton; extracellular region; organelle part; supramolecular polymer; non-membrane-bounded organelle; organelle; extracellular exosome; cytoskeleton; in…	ATP binding; nucleoside phosphate binding; protein kinase binding; nucleoside binding; ion binding; protein binding; nucleotide binding; kinase binding; organic cyclic compound binding; heterocyclic compound binding; ribonucleoside binding; carbohydrate derivative binding; ribonucleotide binding; binding; purine ribonucleoside binding; anion binding; purine ribonucleotide binding; adenyl ribonucl…	K12313	ACTA2; actin, aortic smooth muscle	rno04270 Vascular smooth muscle contraction - Rattus norvegicus (rat); rno04371 Apelin signaling pathway - Rattus norvegicus (rat);
D3ZAP9	Glycerol-3-phosphate dehydrogenase [NAD(+)]	Gpd1l	37	38.066	90.453	72	13	12	13	12	12	11	13	11	12	12	13	12	13	13	11	11	12	11	12	12	626880000	522540000	595700000	519640000	537190000	610170000	1.102	0.914	0.919	0.945	1.048	1.073	0.955	0.56464	cytoplasm	regulation of biological quality; pyridine nucleotide metabolic process; negative regulation of protein kinase C signaling; cellular metabolic process; metabolic process; regulation of localization; regulation of system process; regulation of phosphorylation; regulation of phosphorus metabolic process; regulation of protein kinase C signaling; regulation of primary metabolic process; small molecu…	membrane; extracellular region part; cell periphery; cytoplasm; vesicle; macromolecular complex; intracellular part; cell; extracellular region; plasma membrane; organelle; extracellular exosome; catalytic complex; cell part; intracellular; oxidoreductase complex; extracellular vesicle; glycerol-3-phosphate dehydrogenase complex; membrane-bounded organelle; extracellular organelle; cytoplasmic pa…	nucleoside phosphate binding; protein dimerization activity; protein binding; nucleotide binding; sodium channel regulator activity; molecular function regulator; cofactor binding; oxidoreductase activity; oxidoreductase activity, acting on CH-OH group of donors; heterocyclic compound binding; organic cyclic compound binding; oxidoreductase activity, acting on the CH-OH group of donors, NAD or NA…	K00006	GPD1; glycerol-3-phosphate dehydrogenase (NAD+) [EC:1.1.1.8]	rno00564 Glycerophospholipid metabolism - Rattus norvegicus (rat);	IPR008927; IPR013328; IPR016040; IPR011128; IPR006109;	6-phosphogluconate dehydrogenase C-terminal domain-like; 6-phosphogluconate dehydrogenase, domain 2; NAD(P)-binding domain; Glycerol-3-phosphate dehydrogenase, NAD-dependent, N-terminal; Glycerol-3-phosphate dehydrogenase, NAD-dependent, C-terminal;
Q68FU3	Electron transfer flavoprotein subunit beta	Etfb	47.8	27.687	118.58	91	11	11	16	15	15	14	15	16	10	9	11	11	10	11	10	9	11	11	10	11	448820000	521350000	548810000	499580000	469230000	553060000	0.886	0.986	1.029	0.926	1.083	1.091	1.002	0.98128	cytoplasm	lipid oxidation; single-organism process; cellular lipid metabolic process; cellular metabolic process; organic substance metabolic process; metabolic process; lipid modification; cellular catabolic process; monocarboxylic acid metabolic process; cellular process; lipid metabolic process; fatty acid beta-oxidation using acyl-CoA dehydrogenase; lipid catabolic process; fatty acid oxidation; oxidat…	mitochondrial matrix; intracellular organelle; extracellular region part; mitochondrial part; cytoplasm; intracellular organelle part; vesicle; intracellular part; cytosol; cell; extracellular region; organelle part; mitochondrion; intracellular membrane-bounded organelle; membrane-enclosed lumen; organelle; extracellular exosome; intracellular organelle lumen; intracellular; cell part; extracell…	electron carrier activity;	K03521			IPR014729; IPR033948; IPR014730;	Rossmann-like alpha/beta/alpha sandwich fold; Electron transfer flavoprotein, beta subunit, N-terminal; Electron transfer flavoprotein, alpha/beta-subunit, N-terminal;
W4VSR4	Nidogen-2	Nid2	26.8	157.99	289.54	155	28	27	28	20	25	24	32	26	25	27	26	25	26	25	24	26	25	24	25	24	629540000	519020000	570530000	511270000	484010000	430830000	1.201	0.975	0.99	0.923	1.088	0.822	0.83	0.069764	extracellular	cell-matrix adhesion; biological adhesion; cell adhesion; cell-substrate adhesion;	membrane; extracellular space; extracellular region part; cell periphery; vesicle; cell; extracellular matrix component; extracellular region; plasma membrane; basement membrane; organelle; extracellular exosome; extracellular matrix; cell part; extracellular vesicle; proteinaceous extracellular matrix; membrane-bounded organelle; extracellular organelle;	cation binding; metal ion binding; protein binding; calcium ion binding; binding; ion binding;	K06826			IPR003886; IPR001881; IPR000716; IPR000742; IPR009030; IPR011042; IPR006605; IPR009017; IPR023413;	NIDO domain; EGF-like calcium-binding domain; Thyroglobulin type-1; EGF-like domain; Growth factor receptor cysteine-rich domain; Six-bladed beta-propeller, TolB-like; G2 nidogen/fibulin G2F; Green fluorescent protein; Green fluorescent protein-like;
P01041	Cystatin-B	Cstb	57.1	11.196	85.102	39	4	4	6	6	8	5	7	7	4	4	4	4	4	4	4	4	4	4	4	4	283290000	517520000	521740000	395920000	381500000	343640000	0.696	0.972	1.271	0.937	1.281	0.844	0.848	0.45008	cytoplasm	regulation of cellular process; single-multicellular organism process; negative regulation of endopeptidase activity; adult locomotory behavior; regulation of macromolecule metabolic process; single-organism process; negative regulation of cellular process; negative regulation of biological process; negative regulation of cellular metabolic process; negative regulation of hydrolase activity; beha…	intracellular organelle; extracellular space; extracellular region part; intracellular non-membrane-bounded organelle; vesicle; intracellular organelle part; cytoplasm; nuclear lumen; intracellular part; nucleolus; cytosol; cell; extracellular region; organelle part; non-membrane-bounded organelle; extracellular exosome; membrane-enclosed lumen; intracellular membrane-bounded organelle; organelle…	RNA binding; peptidase regulator activity; protein binding; molecular function regulator; enzyme inhibitor activity; endopeptidase inhibitor activity; cysteine-type endopeptidase inhibitor activity; heterocyclic compound binding; organic cyclic compound binding; protease binding; enzyme regulator activity; binding; nucleic acid binding; peptidase inhibitor activity; endopeptidase regulator activi…	K13907			IPR000010;	Cystatin domain;
Q5XI73	Rho GDP-dissociation inhibitor 1	Arhgdia	21.6	23.407	28.008	62	5	5	12	11	11	10	9	9	5	5	5	5	5	5	5	5	5	5	5	5	554390000	516540000	815030000	577310000	490760000	700690000	0.91	0.948	0.848	0.806	1.338	1.15	0.938	0.74452	cytoplasm	single organism signaling; regulation of cellular process; regulation of biological quality; cellular response to mechanical stimulus; cell surface receptor signaling pathway; response to abiotic stimulus; cellular response to organic substance; single-organism process; negative regulation of biological process; negative regulation of cellular process; response to stimulus; negative regulation of…	intracellular organelle; membrane; extracellular space; extracellular region part; cell periphery; cytoplasm; intracellular part; cytosol; cell; extracellular region; plasma membrane; intracellular membrane-bounded organelle; organelle; nucleus; plasma membrane part; membrane part; intracellular; cell part; immunological synapse; membrane-bounded organelle; cytoplasmic part;	small GTPase binding; Rho GTPase binding; heat shock protein binding; nucleoside-triphosphatase regulator activity; GDP-dissociation inhibitor activity; ion binding; GTPase regulator activity; protein kinase binding; organic acid binding; Hsp90 protein binding; protein binding; monocarboxylic acid binding; molecular function regulator; kinase binding; Rho GDP-dissociation inhibitor activity; carb…	K12462	ARHGDI; Rho GDP-dissociation inhibitor	rno04962 Vasopressin-regulated water reabsorption - Rattus norvegicus (rat); rno04722 Neurotrophin signaling pathway - Rattus norvegicus (rat);	IPR014756; IPR024792;	Immunoglobulin E-set; Rho GDP-dissociation inhibitor domain;
P04904	Glutathione S-transferase alpha-3	Gsta3	33.9	25.319	27.006	32	9	1	4	4	6	5	8	5	9	9	9	9	9	9	1	1	1	1	1	1	427290000	515990000	728750000	191630000	482660000	422370000	0.926	0.415	1.118	1.046	1.579	0.915	0.656	0.20252	cytoplasm	developmental process; cellular response to xenobiotic stimulus; cellular response to stimulus; single-organism process; response to stimulus; cellular metabolic process; xenobiotic catabolic process; response to external stimulus; response to extracellular stimulus; response to drug; metabolic process; response to chemical; response to xenobiotic stimulus; xenobiotic metabolic process; single-or…	membrane; intracellular organelle; outer membrane; nuclear outer membrane-endoplasmic reticulum membrane network; bounding membrane of organelle; organelle membrane; nuclear envelope; intracellular organelle part; organelle envelope; cytoplasm; endomembrane system; intracellular part; cytosol; cell; organelle part; nuclear outer membrane; intracellular membrane-bounded organelle; organelle; nucle…	ion binding; protein binding; drug binding; amide binding; glutathione binding; oligopeptide binding; sulfur compound binding; glutathione transferase activity; modified amino acid binding; catalytic activity; peptide binding; binding; transferase activity, transferring alkyl or aryl (other than methyl) groups; anion binding; transferase activity;	K00799	GST; glutathione S-transferase [EC:2.5.1.18]	rno00480 Glutathione metabolism - Rattus norvegicus (rat); rno00980 Metabolism of xenobiotics by cytochrome P450 - Rattus norvegicus (rat); rno05215 Prostate cancer - Rattus norvegicus (rat); rno01524 Platinum drug resistance - Rattus norvegicus (rat); rno05204 Chemical carcinogenesis - Rattus norvegicus (rat); rno00982 Drug metabolism - cytochrome P450 - Rattus norvegicus (rat); rno05418 Fluid s…	IPR004046; IPR010987; IPR004045; IPR012336;	Glutathione S-transferase, C-terminal; Glutathione S-transferase, C-terminal-like; Glutathione S-transferase, N-terminal; Thioredoxin-like fold;
P85968	6-phosphogluconate dehydrogenase, decarboxylating	Pgd	36.6	53.236	153.1	94	13	13	15	19	15	13	16	16	12	13	12	12	13	13	12	13	12	12	13	13	660040000	514960000	557930000	563720000	668240000	606620000	1.109	0.947	0.865	1.123	0.937	1.019	1.061	0.54014	cytoplasm	NADP metabolic process; pyridine nucleotide metabolic process; cellular aromatic compound metabolic process; nicotinamide nucleotide metabolic process; pentose-phosphate shunt, oxidative branch; nucleotide metabolic process; single-organism process; cellular metabolic process; pyridine-containing compound metabolic process; phosphate-containing compound metabolic process; organic substance metabo…	intracellular membrane-bounded organelle; organelle; intracellular organelle; cell part; intracellular; cytoplasm; intracellular part; membrane-bounded organelle; cell;	nucleoside phosphate binding; ion binding; organic acid binding; nucleotide binding; cofactor binding; oxidoreductase activity; oxidoreductase activity, acting on CH-OH group of donors; heterocyclic compound binding; organic cyclic compound binding; oxidoreductase activity, acting on the CH-OH group of donors, NAD or NADP as acceptor; phosphogluconate dehydrogenase (decarboxylating) activity; car…	K00033	PGD; 6-phosphogluconate dehydrogenase [EC:1.1.1.44 1.1.1.343]	rno01200 Carbon metabolism - Rattus norvegicus (rat); rno00480 Glutathione metabolism - Rattus norvegicus (rat); rno00030 Pentose phosphate pathway - Rattus norvegicus (rat); rno01100 Metabolic pathways - Rattus norvegicus (rat);	IPR006115; IPR013328; IPR008927; IPR006114; IPR016040; IPR012284;	6-phosphogluconate dehydrogenase, NADP-binding; 6-phosphogluconate dehydrogenase, domain 2; 6-phosphogluconate dehydrogenase C-terminal domain-like; 6-phosphogluconate dehydrogenase, C-terminal; NAD(P)-binding domain; 6-phosphogluconate dehydrogenase, domain 3;
Q6P6T6	Cathepsin D	Ctsd	25.6	44.622	67.18	87	9	9	15	17	16	15	13	11	9	8	9	8	8	9	9	8	9	8	8	9	643880000	513250000	484210000	691980000	510090000	732060000	1.08	1.161	0.861	0.856	0.813	1.228	1.178	0.31048	extracellular	proteolysis; metabolic process; macromolecule metabolic process; protein metabolic process; primary metabolic process; organic substance metabolic process;	organelle; intracellular membrane-bounded organelle; intracellular organelle; cell part; intracellular; lysosome; cytoplasm; vacuole; intracellular part; cell; membrane-bounded organelle; cytoplasmic part; lytic vacuole;	endopeptidase activity; peptidase activity; catalytic activity; aspartic-type endopeptidase activity; peptidase activity, acting on L-amino acid peptides; hydrolase activity; aspartic-type peptidase activity;	K01379	CTSD; cathepsin D [EC:3.4.23.5]	rno04210 Apoptosis - Rattus norvegicus (rat); rno05152 Tuberculosis - Rattus norvegicus (rat); rno04142 Lysosome - Rattus norvegicus (rat); rno04140 Autophagy - animal - Rattus norvegicus (rat); rno04071 Sphingolipid signaling pathway - Rattus norvegicus (rat);	IPR012848; IPR021109; IPR033121;	Aspartic peptidase, N-terminal; Aspartic peptidase domain; Peptidase family A1 domain;
O35244	Peroxiredoxin-6	Prdx6	63.4	24.818	108.12	87	15	15	15	13	16	13	17	13	13	15	14	14	14	14	13	15	14	14	14	14	544000000	504060000	518580000	494880000	543960000	547670000	1.035	0.942	0.959	1.035	0.987	1.042	1.013	0.76426	cytoplasm	regulation of cellular process; lipid catabolic process; regulation of biological quality; oxidation-reduction process; single-organism catabolic process; response to toxic substance; cell redox homeostasis; single-organism cellular process; cellular homeostasis; single-organism process; response to stimulus; primary metabolic process; cellular metabolic process; organic substance metabolic proce…	intracellular vesicle; intracellular organelle; membrane; extracellular space; extracellular region part; cytoplasmic vesicle; cytoplasm; vesicle; intracellular part; cell; extracellular region; intracellular membrane-bounded organelle; extracellular exosome; organelle; intracellular; cell part; lysosome; extracellular vesicle; vacuole; membrane-bounded organelle; extracellular organelle; cytopla…	glutathione peroxidase activity; ubiquitin protein ligase binding; antioxidant activity; hydrolase activity; protein binding; oxidoreductase activity; cell adhesion molecule binding; catalytic activity; binding; peroxiredoxin activity; cadherin binding; peroxidase activity; ubiquitin-like protein ligase binding; enzyme binding; oxidoreductase activity, acting on peroxide as acceptor;	K11188	PRDX6; peroxiredoxin 6, 1-Cys peroxiredoxin [EC:1.11.1.7 1.11.1.15 3.1.1.-]	rno01100 Metabolic pathways - Rattus norvegicus (rat);	IPR019479; IPR000866; IPR013766; IPR012336;	Peroxiredoxin, C-terminal; Alkyl hydroperoxide reductase subunit C/ Thiol specific antioxidant; Thioredoxin domain; Thioredoxin-like fold;
P47860	ATP-dependent 6-phosphofructokinase, platelet type	Pfkp	27.8	85.719	172.05	108	19	16	21	17	17	15	20	18	18	17	17	17	19	17	15	14	14	14	16	14	534240000	503470000	541020000	406450000	401230000	376920000	1.16	0.883	1.093	0.871	1.175	0.818	0.75	0.00086415	cytoplasm	cellular component biogenesis; ATP generation from ADP; nucleoside metabolic process; purine nucleoside metabolic process; nucleoside diphosphate phosphorylation; ADP metabolic process; pyridine nucleotide metabolic process; glycolytic process; purine ribonucleoside monophosphate metabolic process; nucleotide metabolic process; single-organism process; fructose 6-phosphate metabolic process; ribo…	intracellular part; cell; cell part; intracellular; cytoplasm;	6-phosphofructokinase activity; nucleoside phosphate binding; phosphotransferase activity, alcohol group as acceptor; organic cyclic compound binding; heterocyclic compound binding; kinase activity; ribonucleotide binding; catalytic activity; binding; purine ribonucleoside binding; cation binding; anion binding; adenyl ribonucleotide binding; adenyl nucleotide binding; transferase activity; purin…	K00850	pfkA; 6-phosphofructokinase 1 [EC:2.7.1.11]	rno00051 Fructose and mannose metabolism - Rattus norvegicus (rat); rno01200 Carbon metabolism - Rattus norvegicus (rat); rno00030 Pentose phosphate pathway - Rattus norvegicus (rat); rno04152 AMPK signaling pathway - Rattus norvegicus (rat); rno04922 Glucagon signaling pathway - Rattus norvegicus (rat); rno00052 Galactose metabolism - Rattus norvegicus (rat); rno05230 Central carbon metabolism i…	IPR000023;	Phosphofructokinase domain;
Q3T1J1	Eukaryotic translation initiation factor 5A-1	Eif5a	37	16.832	48.958	62	6	6	9	7	11	9	14	12	6	6	6	6	6	6	6	6	6	6	6	6	468800000	501870000	454780000	434980000	506790000	427900000	1.006	0.934	1.077	1.088	0.976	0.919	0.961	0.5538	cytoplasm	RNA transport; regulation of biological quality; regulation of cell death; peptide metabolic process; positive regulation of cellular protein metabolic process; posttranscriptional regulation of gene expression; positive regulation of protein complex disassembly; positive regulation of biosynthetic process; cellular metabolic process; protein transport; metabolic process; nucleobase-containing co…	membrane; dendrite; nuclear outer membrane-endoplasmic reticulum membrane network; endoplasmic reticulum; cytoplasm; neuronal cell body; macromolecular complex; intracellular part; cell; organelle part; membrane part; cell part; intracellular; neuron projection; membrane-bounded organelle; neuron part; endoplasmic reticulum membrane; intracellular organelle; cell projection; nuclear pore; nuclear…	ribosome binding; organic cyclic compound binding; heterocyclic compound binding; translation factor activity, RNA binding; RNA binding; translation elongation factor activity; binding; macromolecular complex binding; nucleic acid binding; ribonucleoprotein complex binding;	K03263			IPR008991; IPR012340; IPR014722; IPR020189;	Translation protein SH3-like domain; Nucleic acid-binding, OB-fold; Ribosomal protein L2 domain 2; Translation elongation factor, IF5A C-terminal;
Q4V8H8	EH domain-containing protein 2	Ehd2	41.8	61.237	100.58	132	22	19	20	18	23	24	23	24	19	18	20	21	20	22	16	15	17	18	17	19	596230000	500550000	511110000	577820000	530200000	571590000	1.088	1.055	0.914	0.968	0.933	1.043	1.045	0.5181	nucleus	regulation of vesicle-mediated transport; regulation of cellular process; cellular component organization; endomembrane system organization; positive regulation of striated muscle cell differentiation; regulation of syncytium formation by plasma membrane fusion; single-organism process; positive regulation of syncytium formation by plasma membrane fusion; cortical cytoskeleton organization; prote…	membrane; extracellular region part; extrinsic component of membrane; cytoplasmic vesicle; organelle membrane; membrane microdomain; cell periphery; cytoplasm; vesicle; cytoplasmic vesicle part; recycling endosome membrane; intracellular part; cell; organelle part; recycling endosome; non-membrane-bounded organelle; cytoskeleton; extracellular exosome; plasma membrane region; microtubule cytoskel…	ATP binding; nucleoside phosphate binding; nucleoside binding; ion binding; hydrolase activity; protein binding; nucleotide binding; organic cyclic compound binding; heterocyclic compound binding; ribonucleoside binding; carbohydrate derivative binding; catalytic activity; ribonucleotide binding; binding; purine ribonucleoside binding; metal ion binding; cation binding; protein domain specific bi…	K12469	EHD2; EH domain-containing protein 2	rno04144 Endocytosis - Rattus norvegicus (rat);	IPR030381; IPR000261; IPR011992; IPR002048; IPR027417; IPR031692;	Dynamin-type guanine nucleotide-binding (G) domain; EH domain; EF-hand domain pair; EF-hand domain; P-loop containing nucleoside triphosphate hydrolase; EH domain-containing protein, N-terminal;
P97571	Calpain-1 catalytic subunit	Capn1	32	82.118	84.229	125	21	21	21	21	21	20	20	22	21	20	21	20	20	21	21	20	21	20	20	21	587730000	500190000	508130000	481370000	521190000	489500000	1.142	0.935	0.972	1.013	0.987	0.951	0.935	0.31888	cytoplasm	protein autoprocessing; metabolic process; regulation of catalytic activity; regulation of molecular function; gene expression; proteolysis; macromolecule metabolic process; protein metabolic process; protein processing; protein maturation; primary metabolic process; self proteolysis; biological regulation; organic substance metabolic process;	membrane; cell periphery; cell part; intracellular; cytoplasm; intracellular part; cell; cytosol; plasma membrane; cytoplasmic part;	calcium-dependent cysteine-type endopeptidase activity; peptidase activity; ion binding; protein binding; hydrolase activity; cysteine-type peptidase activity; endopeptidase activity; cytoskeletal protein binding; catalytic activity; binding; peptidase activity, acting on L-amino acid peptides; cation binding; metal ion binding; cysteine-type endopeptidase activity; calcium ion binding;	K01367	CAPN1; calpain-1 [EC:3.4.22.52]	rno04141 Protein processing in endoplasmic reticulum - Rattus norvegicus (rat); rno05010 Alzheimer's disease - Rattus norvegicus (rat); rno04210 Apoptosis - Rattus norvegicus (rat);	IPR022683; IPR033883; IPR011992; IPR022682; IPR002048; IPR001300;	Peptidase C2, calpain, domain III; Calpain subdomain III; EF-hand domain pair; Peptidase C2, calpain, large subunit, domain III; EF-hand domain; Peptidase C2, calpain, catalytic domain;
Q9JLA3	UDP-glucose:glycoprotein glucosyltransferase 1	Uggt1	27.7	176.43	219.31	181	38	38	25	30	33	28	37	28	35	34	37	36	37	36	35	34	37	36	37	36	561800000	496850000	513940000	455580000	498040000	493800000	1.116	0.905	0.987	0.989	1.021	0.981	0.92	0.1527	plasma membrane	macromolecule glycosylation; cellular aromatic compound metabolic process; cellular protein metabolic process; single-organism process; biosynthetic process; cellular metabolic process; organic substance metabolic process; protein folding; UDP-glucose metabolic process; 'de novo' protein folding; metabolic process; heterocycle metabolic process; carbohydrate derivative biosynthetic process; nucle…	endoplasmic reticulum lumen; intracellular organelle; endoplasmic reticulum; extracellular region part; cytoplasm; intracellular organelle part; vesicle; endomembrane system; intracellular part; cell; extracellular region; organelle part; membrane-enclosed lumen; intracellular membrane-bounded organelle; organelle; extracellular exosome; intracellular organelle lumen; endoplasmic reticulum part; …	transferase activity, transferring hexosyl groups; catalytic activity; binding; UDP-glucose:glycoprotein glucosyltransferase activity; UDP-glucosyltransferase activity; UDP-glycosyltransferase activity; glucosyltransferase activity; protein binding; transferase activity, transferring glycosyl groups; unfolded protein binding; transferase activity;	K11718	HUGT; UDP-glucose:glycoprotein glucosyltransferase [EC:2.4.1.-]	rno04141 Protein processing in endoplasmic reticulum - Rattus norvegicus (rat);	IPR029044;	Nucleotide-diphospho-sugar transferases;
P08932	T-kininogen 2	---	39.5	47.704	110.02	80	15	4	15	9	15	10	20	11	13	11	14	13	15	13	3	2	3	3	4	2	465920000	495850000	445970000	254930000	250300000	229190000	1.305	0.714	1.389	0.701	1.249	0.642	0.522	0.000164932	extracellular	regulation of biological quality; cellular divalent inorganic cation homeostasis; single-organism process; negative regulation of multicellular organismal process; regulation of blood vessel diameter; negative regulation of peptidase activity; negative regulation of response to external stimulus; metal ion homeostasis; regulation of hemostasis; regulation of endopeptidase activity; ion homeostasi…	blood microparticle; extracellular region part; extracellular space; cell; extracellular region;	endopeptidase regulator activity; molecular function regulator; enzyme regulator activity; enzyme inhibitor activity; endopeptidase inhibitor activity; cysteine-type endopeptidase inhibitor activity; peptidase inhibitor activity; peptidase regulator activity;	K03898	KNG; kininogen	rno04610 Complement and coagulation cascades - Rattus norvegicus (rat);	IPR000010; IPR027358;	Cystatin domain; Kininogen-type cystatin domain;
Q5XI34	Protein Ppp2r1a	Ppp2r1a	27.8	65.322	175.42	118	13	13	18	21	22	18	20	19	13	13	13	13	13	13	13	13	13	13	13	13	537640000	495820000	501000000	410280000	431040000	434730000	1.148	0.876	1.058	0.92	1.07	0.928	0.832	0.0047829	cytoplasm	cellular component biogenesis; mitotic sister chromatid separation; regulation of cell death; meiotic spindle elongation; reproductive process; regulation of signaling; mitotic nuclear division; regulation of cell maturation; spindle elongation; single-organism process; regulation of oocyte development; regulation of cell cycle process; positive regulation of extrinsic apoptotic signaling pathway…	intracellular organelle; extracellular region part; intracellular non-membrane-bounded organelle; intracellular organelle part; vesicle; cytoplasm; macromolecular complex; protein serine/threonine phosphatase complex; intracellular part; cytosol; cell; extracellular region; phosphatase complex; organelle part; protein phosphatase type 2A complex; chromosomal part; non-membrane-bounded organelle; …	protein heterodimerization activity; protein serine/threonine phosphatase activity; phosphatase activity; protein phosphatase regulator activity; protein dimerization activity; hydrolase activity; protein binding; phosphoprotein phosphatase activity; molecular function regulator; antigen binding; enzyme regulator activity; phosphoric ester hydrolase activity; catalytic activity; binding; phosphat…	K03456	PPP2R1; serine/threonine-protein phosphatase 2A regulatory subunit A	rno04350 TGF-beta signaling pathway - Rattus norvegicus (rat); rno04728 Dopaminergic synapse - Rattus norvegicus (rat); rno04530 Tight junction - Rattus norvegicus (rat); rno04151 PI3K-Akt signaling pathway - Rattus norvegicus (rat); rno04730 Long-term depression - Rattus norvegicus (rat); rno03015 mRNA surveillance pathway - Rattus norvegicus (rat); rno04114 Oocyte meiosis - Rattus norvegicus (r…	IPR011989; IPR016024;	Armadillo-like helical; Armadillo-type fold;
A0A096MK30	Moesin	Msn	21.3	67.826	107.72	124	16	8	17	22	20	25	18	22	16	15	15	16	16	16	8	7	7	8	8	8	656870000	495390000	598070000	826790000	846500000	823650000	0.928	1.168	0.7	1.196	0.845	1.164	1.427	0.034861	cytoplasm	morphogenesis of a polarized epithelium; regulation of vesicle-mediated transport; regulation of biological quality; gland development; positive regulation of cellular protein metabolic process; establishment or maintenance of apical/basal cell polarity; positive regulation of cellular protein catabolic process; biological adhesion; regulation of podosome assembly; positive regulation of cytoplas…	basolateral plasma membrane; membrane; extracellular space; extracellular region part; apical plasma membrane; extrinsic component of membrane; cell junction; cell periphery; cytoplasm; vesicle; intracellular part; actin-based cell projection; cell; pseudopodium; non-membrane-bounded organelle; cytoskeleton; extracellular exosome; focal adhesion; plasma membrane region; myelin sheath; intracellul…	organic cyclic compound binding; heterocyclic compound binding; cell adhesion molecule binding; RNA binding; cytoskeletal protein binding; receptor binding; double-stranded RNA binding; binding; nucleic acid binding; protein kinase binding; actin binding; protein binding; kinase binding; enzyme binding;	K05763	MSN; moesin	rno05162 Measles - Rattus norvegicus (rat); rno04670 Leukocyte transendothelial migration - Rattus norvegicus (rat); rno04530 Tight junction - Rattus norvegicus (rat); rno04810 Regulation of actin cytoskeleton - Rattus norvegicus (rat); rno05205 Proteoglycans in cancer - Rattus norvegicus (rat);	IPR019748; IPR018980; IPR008954; IPR019749; IPR018979; IPR029071; IPR011993; IPR011259; IPR000299; IPR014352;	FERM central domain; FERM, C-terminal PH-like domain; Moesin tail domain; Band 4.1 domain; FERM, N-terminal; Ubiquitin-related domain; PH domain-like; Ezrin/radixin/moesin, C-terminal; FERM domain; FERM/acyl-CoA-binding protein, 3-helical bundle;
P69897	Tubulin beta-5 chain	Tubb5	45	49.67	36.443	62	16	3	9	14	12	8	7	12	16	15	16	15	15	16	3	3	3	3	3	3	589830000	495030000	546980000	789470000	735310000	965470000	0.859	1.149	0.721	1.07	0.796	1.405	1.526	0.0185997	cyto_nucl	cellular component biogenesis; cellular component organization; single-organism cellular process; single-organism process; spindle organization; microtubule-based process; microtubule cytoskeleton organization; spindle assembly; organelle assembly; cellular component assembly; organelle organization; cell cycle process; cytoskeleton organization; cellular process; cell cycle; cellular component o…	extracellular region part; microtubule; vesicle; cytoplasm; macromolecular complex; supramolecular fiber; intracellular part; cell; supramolecular complex; cytoplasmic ribonucleoprotein granule; organelle part; nuclear envelope lumen; non-membrane-bounded organelle; extracellular exosome; membrane-enclosed lumen; cytoskeleton; intracellular organelle lumen; organelle envelope lumen; microtubule c…	nucleoside phosphate binding; ubiquitin protein ligase binding; receptor binding; hydrolase activity, acting on acid anhydrides; hydrolase activity; protein binding; MHC class I protein binding; GTPase activating protein binding; heterocyclic compound binding; organic cyclic compound binding; pyrophosphatase activity; ribonucleotide binding; catalytic activity; binding; purine ribonucleoside bind…	K07375	TUBB; tubulin beta	rno04540 Gap junction - Rattus norvegicus (rat); rno04145 Phagosome - Rattus norvegicus (rat);	IPR003008; IPR023123; IPR008280; IPR018316;	Tubulin/FtsZ, GTPase domain; Tubulin, C-terminal; Tubulin/FtsZ, C-terminal; Tubulin/FtsZ, 2-layer sandwich domain;
O35077	Glycerol-3-phosphate dehydrogenase [NAD(+)], cytoplasmic	Gpd1	40.4	37.452	102.25	106	15	14	19	17	19	17	16	18	15	13	13	13	13	13	14	12	12	12	12	12	555490000	494110000	494790000	485790000	490260000	463020000	1.117	0.977	0.994	0.986	0.995	0.931	0.932	0.186197	cytoplasm	pyridine nucleotide metabolic process; response to organophosphorus; cellular lipid metabolic process; positive regulation of cofactor metabolic process; cellular response to cytokine stimulus; cellular metabolic process; glucose metabolic process; metabolic process; gluconeogenesis; generation of precursor metabolites and energy; cellular ketone metabolic process; response to endogenous stimulus…	intracellular organelle; extracellular region part; vesicle; cytoplasm; macromolecular complex; intracellular part; cell; cytosol; extracellular region; mitochondrion; intracellular membrane-bounded organelle; organelle; extracellular exosome; catalytic complex; intracellular; cell part; oxidoreductase complex; extracellular vesicle; glycerol-3-phosphate dehydrogenase complex; membrane-bounded or…	nucleoside phosphate binding; protein dimerization activity; protein binding; nucleotide binding; cofactor binding; glycerol-3-phosphate dehydrogenase activity; oxidoreductase activity; oxidoreductase activity, acting on CH-OH group of donors; heterocyclic compound binding; organic cyclic compound binding; oxidoreductase activity, acting on the CH-OH group of donors, quinone or similar compound a…	K00006	GPD1; glycerol-3-phosphate dehydrogenase (NAD+) [EC:1.1.1.8]	rno00564 Glycerophospholipid metabolism - Rattus norvegicus (rat);	IPR013328; IPR008927; IPR016040; IPR006109; IPR011128;	6-phosphogluconate dehydrogenase, domain 2; 6-phosphogluconate dehydrogenase C-terminal domain-like; NAD(P)-binding domain; Glycerol-3-phosphate dehydrogenase, NAD-dependent, C-terminal; Glycerol-3-phosphate dehydrogenase, NAD-dependent, N-terminal;
P13601	Aldehyde dehydrogenase, cytosolic 1	Aldh1a7	36.9	54.559	169.15	73	16	8	12	13	12	12	13	11	16	16	16	16	16	16	8	8	8	8	8	8	641940000	493120000	581780000	697960000	666640000	662570000	1.029	1.119	0.79	1.068	0.932	1.062	1.181	0.081401	cytoplasm	cellular component biogenesis; single-multicellular organism process; cellular component organization; organic hydroxy compound metabolic process; operant conditioning; protein homooligomerization; alcohol metabolic process; single-organism process; alcohol catabolic process; ethanol catabolic process; neurological system process; organic substance metabolic process; protein oligomerization; beha…	cell part; intracellular; cytoplasm; intracellular part; cell; cytosol; cytoplasmic part;	3-chloroallyl aldehyde dehydrogenase activity; oxidoreductase activity, acting on the aldehyde or oxo group of donors, NAD or NADP as acceptor; benzaldehyde dehydrogenase (NAD+) activity; identical protein binding; catalytic activity; binding; oxidoreductase activity, acting on the aldehyde or oxo group of donors; protein binding; aldehyde dehydrogenase (NAD) activity; oxidoreductase activity;	K07249	ALDH1A; retinal dehydrogenase [EC:1.2.1.36]	rno01100 Metabolic pathways - Rattus norvegicus (rat); rno00830 Retinol metabolism - Rattus norvegicus (rat);	IPR016161; IPR015590; IPR016162; IPR016163;	Aldehyde/histidinol dehydrogenase; Aldehyde dehydrogenase domain; Aldehyde dehydrogenase N-terminal domain; Aldehyde dehydrogenase, C-terminal;
G3V8U8	Branched-chain-amino-acid aminotransferase	Bcat2	36.4	44.229	155.61	83	16	16	16	13	16	11	16	11	15	15	15	15	15	15	15	15	15	15	15	15	470420000	487410000	449960000	293990000	329770000	326720000	1.197	0.748	1.24	0.839	1.145	0.831	0.675	0.0006396	mitochondria	alpha-amino acid catabolic process; regulation of biological quality; organic acid biosynthetic process; branched-chain amino acid biosynthetic process; single-organism process; biosynthetic process; organonitrogen compound biosynthetic process; cellular metabolic process; valine metabolic process; organic substance metabolic process; metabolic process; cellular amino acid metabolic process; cell…	organelle; intracellular membrane-bounded organelle; intracellular organelle; cell part; intracellular; cytoplasm; intracellular part; membrane-bounded organelle; cell; mitochondrion; cytoplasmic part;	L-leucine transaminase activity; transferase activity, transferring nitrogenous groups; catalytic activity; L-valine transaminase activity; branched-chain-amino-acid transaminase activity; L-isoleucine transaminase activity; transaminase activity; transferase activity;	K00826	E2.6.1.42; branched-chain amino acid aminotransferase [EC:2.6.1.42]	rno00770 Pantothenate and CoA biosynthesis - Rattus norvegicus (rat); rno01210 2-Oxocarboxylic acid metabolism - Rattus norvegicus (rat); rno00270 Cysteine and methionine metabolism - Rattus norvegicus (rat); rno01100 Metabolic pathways - Rattus norvegicus (rat); rno00280 Valine, leucine and isoleucine degradation - Rattus norvegicus (rat); rno01230 Biosynthesis of amino acids - Rattus norvegicus…
B2RZD6	Ndufa4 protein	Ndufa4	56.1	9.3267	14.385	25	5	5	6	6	4	2	4	3	4	5	4	5	5	5	4	5	4	5	5	5	389390000	480390000	498830000	378310000	346840000	344800000	0.958	0.931	1.182	0.853	1.227	0.848	0.782	0.048696	extracellular	cation transmembrane transport; ion transmembrane transport; inorganic ion transmembrane transport; single-organism process; hydrogen transport; proton transport; establishment of localization; transport; transmembrane transport; single-organism localization; cation transport; ion transport; hydrogen ion transmembrane transport; localization; monovalent inorganic cation transport; inorganic catio…	membrane; extracellular region part; inner mitochondrial membrane protein complex; organelle membrane; membrane protein complex; cytoplasm; vesicle; intrinsic component of membrane; respiratory chain complex I; macromolecular complex; intracellular part; mitochondrial protein complex; mitochondrial respiratory chain complex I; cell; mitochondrial membrane part; organelle part; mitochondrial envel…	ion transmembrane transporter activity; macromolecular complex binding; substrate-specific transporter activity; protein binding; monovalent inorganic cation transmembrane transporter activity; oxidoreductase activity, acting on a heme group of donors, oxygen as acceptor; oxidoreductase activity, acting on a heme group of donors; hydrogen ion transmembrane transporter activity; heme-copper termin…	K03948	NDUFA4; NADH dehydrogenase (ubiquinone) 1 alpha subcomplex subunit 4	rno00190 Oxidative phosphorylation - Rattus norvegicus (rat); rno04723 Retrograde endocannabinoid signaling - Rattus norvegicus (rat); rno05010 Alzheimer's disease - Rattus norvegicus (rat); rno01100 Metabolic pathways - Rattus norvegicus (rat); rno05016 Huntington's disease - Rattus norvegicus (rat); rno05012 Parkinson's disease - Rattus norvegicus (rat); rno04932 Non-alcoholic fatty liver disea…
B5DF65	Biliverdin reductase B (Flavin reductase (NADPH))	Blvrb	27.7	22.094	60.052	38	5	5	7	5	7	6	6	7	5	5	5	5	5	5	5	5	5	5	5	5	494690000	480160000	451550000	461810000	513600000	489560000	1.027	0.958	0.996	1.066	0.937	1.016	1.027	0.54784	mitochondria	cellular aromatic compound metabolic process; heme catabolic process; single-organism process; heme metabolic process; cellular metabolic process; organic substance metabolic process; cellular nitrogen compound catabolic process; metabolic process; porphyrin-containing compound metabolic process; cofactor catabolic process; heterocycle metabolic process; tetrapyrrole catabolic process; cellular c…	membrane; extracellular region part; cell periphery; cytoplasm; vesicle; intracellular part; cell; axon terminus; organelle part; membrane-enclosed lumen; extracellular exosome; nucleoplasm; intracellular organelle lumen; presynapse; intracellular; cell part; extracellular vesicle; neuron projection; neuron projection terminus; membrane-bounded organelle; neuron part; synapse part; organelle lume…	oxidoreductase activity, acting on the CH-CH group of donors; riboflavin reductase (NADPH) activity; oxidoreductase activity, acting on the CH-NH group of donors; oxidoreductase activity, acting on the CH-NH group of donors, NAD or NADP as acceptor; oxidoreductase activity, acting on the CH-CH group of donors, NAD or NADP as acceptor; catalytic activity; oxidoreductase activity; biliverdin reduct…	K05901	BLVRB; biliverdin reductase / flavin reductase [EC:1.3.1.24 1.5.1.30]	rno01100 Metabolic pathways - Rattus norvegicus (rat); rno00740 Riboflavin metabolism - Rattus norvegicus (rat); rno00860 Porphyrin and chlorophyll metabolism - Rattus norvegicus (rat);	IPR016040;	NAD(P)-binding domain;
A0A0G2JZI2	Protein Eprs	Eprs	31.1	169.86	258.04	182	40	40	34	24	27	28	35	34	38	35	37	35	37	36	38	35	37	35	37	36	445160000	476970000	479010000	531290000	517410000	484800000	0.91	1.086	0.975	1.058	0.979	0.991	1.094	0.066339	cytoplasm	peptide metabolic process; posttranscriptional regulation of gene expression; cellular response to interferon-gamma; single-organism process; biosynthetic process; cellular response to cytokine stimulus; cellular metabolic process; metabolic process; cellular amino acid metabolic process; negative regulation of macromolecule biosynthetic process; tRNA aminoacylation for protein translation; prote…	membrane; cell part; intracellular; cytoplasm; macromolecular complex; intracellular part; ribonucleoprotein complex; intracellular ribonucleoprotein complex; protein complex; cell; GAIT complex; aminoacyl-tRNA synthetase multienzyme complex;	ligase activity, forming aminoacyl-tRNA and related compounds; RNA binding; ATP binding; RNA stem-loop binding; nucleoside phosphate binding; ligase activity, forming carbon-oxygen bonds; glutamate-tRNA ligase activity; nucleoside binding; ion binding; ligase activity; protein binding; nucleotide binding; proline-tRNA ligase activity; heterocyclic compound binding; organic cyclic compound binding…	K14163	EPRS; bifunctional glutamyl/prolyl-tRNA synthetase [EC:6.1.1.17 6.1.1.15]	rno01100 Metabolic pathways - Rattus norvegicus (rat); rno00970 Aminoacyl-tRNA biosynthesis - Rattus norvegicus (rat); rno00860 Porphyrin and chlorophyll metabolism - Rattus norvegicus (rat);	IPR002314; IPR020056; IPR000738; IPR006195; IPR004154; IPR009068; IPR017449; IPR012336; IPR020059; IPR016061; IPR020061; IPR011035; IPR020058; IPR014729; IPR033721; IPR010987;	Aminoacyl-tRNA synthetase, class II (G/ P/ S/T); Ribosomal protein L25/Gln-tRNA synthetase, beta-barrel domain; WHEP-TRS domain; Aminoacyl-tRNA synthetase, class II; Anticodon-binding; S15/NS1, RNA-binding; Prolyl-tRNA synthetase, class II; Thioredoxin-like fold; Glutamyl/glutaminyl-tRNA synthetase, class Ib, anti-codon binding domain; Proline-tRNA ligase, class II, C-terminal; Glutamyl/glutaminy…
F1MA59	Protein Col4a1	Col4a1	2.4	160.61	39.342	41	3	3	6	6	7	7	7	8	3	3	3	3	3	3	3	3	3	3	3	3	643030000	475730000	556270000	541400000	552630000	474400000	1.19	1.002	0.88	1.022	1.029	0.878	0.936	0.54738	extracellular	single organism signaling; neuromuscular junction development; response to acid chemical; renal tubule morphogenesis; cell surface receptor signaling pathway; blood vessel development; brain development; cellular developmental process; single-organism process; branching morphogenesis of an epithelial tube; basement membrane organization; angiogenesis; signal transduction; tissue morphogenesis; ce…	extracellular space; extracellular region part; collagen type IV trimer; complex of collagen trimers; macromolecular complex; supramolecular complex; extracellular region; extracellular matrix component; collagen trimer; supramolecular polymer; basement membrane; extracellular matrix; basement membrane collagen trimer; proteinaceous extracellular matrix; protein complex; collagen network; network…	platelet-derived growth factor binding; extracellular matrix structural constituent; protein binding; structural molecule activity; growth factor binding; binding;	K06237	COL4A; collagen, type IV, alpha	rno04974 Protein digestion and absorption - Rattus norvegicus (rat); rno04510 Focal adhesion - Rattus norvegicus (rat); rno04151 PI3K-Akt signaling pathway - Rattus norvegicus (rat); rno05222 Small cell lung cancer - Rattus norvegicus (rat); rno05146 Amoebiasis - Rattus norvegicus (rat); rno04512 ECM-receptor interaction - Rattus norvegicus (rat); rno05200 Pathways in cancer - Rattus norvegicus (…	IPR016187;	C-type lectin fold;
A0A0G2K0N8	Uncharacterized protein	---	19.2	14.47	5.5762	27	4	4	6	5	4	3	3	6	4	4	4	4	4	4	4	4	4	4	4	4	519430000	473350000	406710000	1547200000	950310000	1914000000	0.536	1.598	0.489	0.981	0.42	1.976	3.152	0.07096	nucleus		intracellular organelle; intracellular non-membrane-bounded organelle; intracellular organelle part; macromolecular complex; intracellular part; cell; organelle part; chromosomal part; nucleosome; non-membrane-bounded organelle; intracellular membrane-bounded organelle; organelle; nucleus; chromatin; intracellular; cell part; chromosome; membrane-bounded organelle; DNA packaging complex; protein-…	organic cyclic compound binding; heterocyclic compound binding; DNA binding; protein heterodimerization activity; binding; protein dimerization activity; nucleic acid binding; protein binding;				IPR009072; IPR007125;	Histone-fold; Histone H2A/H2B/H3;
M0R9K1	Protein LOC100359916	LOC100359916	19	50.969	45.716	47	7	7	8	5	8	10	7	9	7	6	6	6	6	6	7	6	6	6	6	6	438300000	470820000	440240000	498400000	590400000	613780000	0.862	0.98	0.926	1.161	0.865	1.207	1.262	0.032801	nucleus	regulation of cellular process; cellular aromatic compound metabolic process; regulation of macromolecule metabolic process; regulation of nucleobase-containing compound metabolic process; cellular metabolic process; organic substance metabolic process; regulation of RNA biosynthetic process; metabolic process; heterocycle metabolic process; nucleobase-containing compound metabolic process; regul…		organic cyclic compound binding; heterocyclic compound binding; DNA binding; RNA binding; binding; nucleic acid binding;	K12886	HNRNPK; heterogeneous nuclear ribonucleoprotein K	rno03040 Spliceosome - Rattus norvegicus (rat); rno05168 Herpes simplex infection - Rattus norvegicus (rat); rno05203 Viral carcinogenesis - Rattus norvegicus (rat); rno05206 MicroRNAs in cancer - Rattus norvegicus (rat);	IPR004087; IPR004088; IPR012987;	K Homology domain; K Homology domain, type 1; ROK, N-terminal;
[truncated: 3,617 more rows]

## Sheet: S2vsS1
Protein accession	Protein description	S2/S1 Ratio	S2/S1 P value	Regulated Type	Quant category	Gene name	Sequence coverage [%]	Mol. weight [kDa]	Score	MS/MS Counts	Peptides	Unique peptides	MS/MS Count S1-1	MS/MS Count S2-1	MS/MS Count S1-2	MS/MS Count S2-2	MS/MS Count S1-3	MS/MS Count S2-3	Peptides S1-1	Peptides S2-1	Peptides S1-2	Peptides S2-2	Peptides S1-3	Peptides S2-3	Unique peptides S1-1	Unique peptides S2-1	Unique peptides S1-2	Unique peptides S2-2	Unique peptides S1-3	Unique peptides S2-3	LFQ intensity S1-1	LFQ intensity S2-1	LFQ intensity S1-2	LFQ intensity S2-2	LFQ intensity S1-3	LFQ intensity S2-3	S1-1	S2-1	S1-2	S2-2	S1-3	S2-3	Subcellular localization	Biological Process	Cellular Component	Molecular Function	KEGG KO No.	KEGG Gene	KEGG pathway
[truncated: 129 more rows]
[truncated: 2 more columns]

## Sheet: Diff distribution
Compared sample	Up-regulated	Down-regulated
S2/S1	69	60
