# Supplementary material for: Quantitative Analysis of the Proteome and the Succinylome in the Thyroid Tissue of High-Fat Diet-Induced Hypothyroxinemia in Rats
Source: Int J Endocrinol. 2020 Jul 23;2020:3240198. doi: 10.1155/2020/3240198 (PMC7396117; doi:10.1155/2020/3240198)
Supplement: Supplementary Materials — Supplementary Table S1: fatty acids composition of diets. Supplementary Figure S1: Pearson's correlation coefficient and quality control of validation of MS/MS data. Supplementary Table S2: all annotated proteins identified and differentially expressed proteins in quantitative proteome of rat thyroid tissues; S2: HFD group and S1: CD group, each group of three biological repetitions. Supplementary Table S3: all annotated succinylated proteins and significantly differential lysine succinylation in quantitative succinylome of rat thyroid tissues. S2: HFD group and S1: CD group, each group of three biological repetitions. [file 3240198.f1.zip › 3240198.f1/Supplementary Table S3.xlsx]

## Sheet: Annotation_Combine
Protein accession	Position	Amino acid	Protein description	Gene name	Localization probability	PEP	Score	Modified sequence	Charge	Mass error [ppm]	MS/MS Count	S1-1	S1-2	S1-3	S2-1	S2-2	S2-3	S2/S1 Ratio	S2/S1 P value	Subcellular localization	Biological Process	Cellular Component	Molecular Function	KEGG KO No.	KEGG Gene	KEGG pathway	IPR ID	Domain description
A0A096MJR4	136	K	Protein Tp53i3 (Fragment)	Tp53i3	1	3.1624e-08	63.691	GAQSGVNYSQGSLK(1)DAVK	2	-0.97234	2	1.076	0.839	0.788						mitochondria	single-organism process; metabolic process; oxidation-reduction process; single-organism metabolic process;		catalytic activity; oxidoreductase activity;				IPR011032; IPR020843; IPR016040; IPR013149;	GroES-like; Polyketide synthase, enoylreductase domain; NAD(P)-binding domain; Alcohol dehydrogenase, C-terminal;
A0A096MKG5	62	K	NAD kinase 2, mitochondrial	Nadk2	1	0.0134405	50.108	VVVVAK(1)TTR	2	1.1615	2	1.477	1.198	1.439	0.69	0.596	0.421	0.415	0.0024189	mitochondria	cofactor biosynthetic process; NADP metabolic process; phosphorylation; pyridine nucleotide metabolic process; nucleotide biosynthetic process; cellular aromatic compound metabolic process; NADP biosynthetic process; nicotinamide nucleotide metabolic process; nucleotide metabolic process; single-organism process; biosynthetic process; pyridine nucleotide biosynthetic process; organonitrogen compo…	organelle; intracellular membrane-bounded organelle; intracellular organelle; cell part; intracellular; cytoplasm; intracellular part; membrane-bounded organelle; cell; mitochondrion; cytoplasmic part;	NAD+ kinase activity; ATP binding; nucleoside phosphate binding; phosphotransferase activity, alcohol group as acceptor; protein dimerization activity; nucleoside binding; ion binding; protein binding; nucleotide binding; organic cyclic compound binding; heterocyclic compound binding; ribonucleoside binding; carbohydrate derivative binding; identical protein binding; kinase activity; ribonucleoti…				IPR017438; IPR016064; IPR017437;	Inorganic polyphosphate/ATP-NAD kinase, domain 1; NAD kinase/diacylglycerol kinase-like domain; ATP-NAD kinase, PpnK-type, all-beta;
A0A0A0MXZ3	115	K	D-2-hydroxyglutarate dehydrogenase, mitochondrial	D2hgdh	1	5.33608e-31	146.13	GCSK(1)VLLRPQTSEEVSQILR	3	0.22529	12	1.534	1.004	1.391	1.044	0.631	0.388	0.525	0.066517	mitochondria	single-organism process; metabolic process; oxidation-reduction process; single-organism metabolic process;		organic cyclic compound binding; heterocyclic compound binding; oxidoreductase activity, acting on CH-OH group of donors; nucleoside phosphate binding; flavin adenine dinucleotide binding; catalytic activity; binding; ion binding; anion binding; nucleotide binding; cofactor binding; small molecule binding; coenzyme binding; oxidoreductase activity;				IPR016166; IPR004113; IPR016169; IPR016164; IPR016167; IPR006094;	FAD-binding, type 2; FAD-linked oxidase, C-terminal; CO dehydrogenase flavoprotein-like, FAD-binding, subdomain 2; FAD-linked oxidase-like, C-terminal; FAD-binding, type 2, subdomain 1; FAD linked oxidase, N-terminal;
A0A0A0MY00	284	K	Short/branched chain-specific acyl-CoA dehydrogenase, mitochondrial	Acadsb	1	9.65707e-05	48.899	IGHGYK(1)YAIGSLNEGR	3	-1.824	1		0.693	1.067			0.789	0.897		mitochondria	single-organism process; metabolic process; oxidation-reduction process; single-organism metabolic process;		nucleoside phosphate binding; flavin adenine dinucleotide binding; ion binding; nucleotide binding; cofactor binding; oxidoreductase activity; oxidoreductase activity, acting on the CH-CH group of donors; heterocyclic compound binding; organic cyclic compound binding; catalytic activity; binding; anion binding; acyl-CoA dehydrogenase activity; coenzyme binding; small molecule binding;	K09478	ACADSB; short/branched chain acyl-CoA dehydrogenase [EC:1.3.99.12]	rno00071 Fatty acid degradation - Rattus norvegicus (rat); rno01212 Fatty acid metabolism - Rattus norvegicus (rat); rno01100 Metabolic pathways - Rattus norvegicus (rat); rno00280 Valine, leucine and isoleucine degradation - Rattus norvegicus (rat);	IPR009100; IPR013786; IPR006091; IPR009075;	Acyl-CoA dehydrogenase/oxidase, N-terminal and middle domain; Acyl-CoA dehydrogenase/oxidase, N-terminal; Acyl-CoA oxidase/dehydrogenase, central domain; Acyl-CoA dehydrogenase/oxidase C-terminal;
A0A0A0MY09	95	K	Endoplasmin	Hsp90b1	1	0.00396806	90.15	LIINSLYK(1)NK	2	-0.58552	4	1.266	1.061	1.438	0.904	0.645	0.583	0.566	0.020676	endoplasmic reticulum	cellular component biogenesis; regulation of cell death; response to organophosphorus; single-organism process; ERAD pathway; cellular metabolic process; protein transport; establishment of localization; protein folding; actin cytoskeleton organization; metabolic process; establishment of localization in cell; ubiquitin-dependent ERAD pathway; cellular component assembly; response to endogenous s…	membrane; nuclear outer membrane-endoplasmic reticulum membrane network; extracellular region part; endoplasmic reticulum; cell junction; cell periphery; vesicle; cytoplasm; macromolecular complex; intracellular part; cell; organelle part; extracellular exosome; membrane-enclosed lumen; focal adhesion; intracellular organelle lumen; membrane part; cell part; intracellular; adherens junction; extr…	nucleoside phosphate binding; protein phosphatase binding; receptor binding; protein binding; heterocyclic compound binding; organic cyclic compound binding; ribonucleotide binding; binding; purine ribonucleoside binding; anion binding; phosphatase binding; adenyl ribonucleotide binding; adenyl nucleotide binding; low-density lipoprotein particle receptor binding; purine nucleotide binding; purin…	K09487	HSP90B; heat shock protein 90kDa beta	rno04151 PI3K-Akt signaling pathway - Rattus norvegicus (rat); rno04915 Estrogen signaling pathway - Rattus norvegicus (rat); rno05418 Fluid shear stress and atherosclerosis - Rattus norvegicus (rat); rno04657 IL-17 signaling pathway - Rattus norvegicus (rat); rno05215 Prostate cancer - Rattus norvegicus (rat); rno05200 Pathways in cancer - Rattus norvegicus (rat); rno04141 Protein processing in …	IPR020575; IPR020568; IPR003594;	Heat shock protein Hsp90, N-terminal; Ribosomal protein S5 domain 2-type fold; Histidine kinase-like ATPase, C-terminal domain;
A0A0A0MY09	161	K	Endoplasmin	Hsp90b1	1	8.83737e-10	128.08	EELVK(1)NLGTIAK	2	-0.43835	7	1.23	1.002	1.45	0.835	0.827	0.598	0.614	0.034797	endoplasmic reticulum	cellular component biogenesis; regulation of cell death; response to organophosphorus; single-organism process; ERAD pathway; cellular metabolic process; protein transport; establishment of localization; protein folding; actin cytoskeleton organization; metabolic process; establishment of localization in cell; ubiquitin-dependent ERAD pathway; cellular component assembly; response to endogenous s…	membrane; nuclear outer membrane-endoplasmic reticulum membrane network; extracellular region part; endoplasmic reticulum; cell junction; cell periphery; vesicle; cytoplasm; macromolecular complex; intracellular part; cell; organelle part; extracellular exosome; membrane-enclosed lumen; focal adhesion; intracellular organelle lumen; membrane part; cell part; intracellular; adherens junction; extr…	nucleoside phosphate binding; protein phosphatase binding; receptor binding; protein binding; heterocyclic compound binding; organic cyclic compound binding; ribonucleotide binding; binding; purine ribonucleoside binding; anion binding; phosphatase binding; adenyl ribonucleotide binding; adenyl nucleotide binding; low-density lipoprotein particle receptor binding; purine nucleotide binding; purin…	K09487	HSP90B; heat shock protein 90kDa beta	rno04151 PI3K-Akt signaling pathway - Rattus norvegicus (rat); rno04915 Estrogen signaling pathway - Rattus norvegicus (rat); rno05418 Fluid shear stress and atherosclerosis - Rattus norvegicus (rat); rno04657 IL-17 signaling pathway - Rattus norvegicus (rat); rno05215 Prostate cancer - Rattus norvegicus (rat); rno05200 Pathways in cancer - Rattus norvegicus (rat); rno04141 Protein processing in …	IPR020575; IPR020568; IPR003594;	Heat shock protein Hsp90, N-terminal; Ribosomal protein S5 domain 2-type fold; Histidine kinase-like ATPase, C-terminal domain;
A0A0A0MY09	168	K	Endoplasmin	Hsp90b1	1	2.97384e-06	68.481	NLGTIAK(1)SGTSEFLNK	2	2.0371	2	0.868	1.426	0.698		0.784		0.786		endoplasmic reticulum	cellular component biogenesis; regulation of cell death; response to organophosphorus; single-organism process; ERAD pathway; cellular metabolic process; protein transport; establishment of localization; protein folding; actin cytoskeleton organization; metabolic process; establishment of localization in cell; ubiquitin-dependent ERAD pathway; cellular component assembly; response to endogenous s…	membrane; nuclear outer membrane-endoplasmic reticulum membrane network; extracellular region part; endoplasmic reticulum; cell junction; cell periphery; vesicle; cytoplasm; macromolecular complex; intracellular part; cell; organelle part; extracellular exosome; membrane-enclosed lumen; focal adhesion; intracellular organelle lumen; membrane part; cell part; intracellular; adherens junction; extr…	nucleoside phosphate binding; protein phosphatase binding; receptor binding; protein binding; heterocyclic compound binding; organic cyclic compound binding; ribonucleotide binding; binding; purine ribonucleoside binding; anion binding; phosphatase binding; adenyl ribonucleotide binding; adenyl nucleotide binding; low-density lipoprotein particle receptor binding; purine nucleotide binding; purin…	K09487	HSP90B; heat shock protein 90kDa beta	rno04151 PI3K-Akt signaling pathway - Rattus norvegicus (rat); rno04915 Estrogen signaling pathway - Rattus norvegicus (rat); rno05418 Fluid shear stress and atherosclerosis - Rattus norvegicus (rat); rno04657 IL-17 signaling pathway - Rattus norvegicus (rat); rno05215 Prostate cancer - Rattus norvegicus (rat); rno05200 Pathways in cancer - Rattus norvegicus (rat); rno04141 Protein processing in …	IPR020575; IPR020568; IPR003594;	Heat shock protein Hsp90, N-terminal; Ribosomal protein S5 domain 2-type fold; Histidine kinase-like ATPase, C-terminal domain;
A0A0A0MY09	356	K	Endoplasmin	Hsp90b1	1	0.00361379	57.175	EVEEDEYK(1)AFYK	2	1.7577	1	1.12	0.609	1.015						endoplasmic reticulum	cellular component biogenesis; regulation of cell death; response to organophosphorus; single-organism process; ERAD pathway; cellular metabolic process; protein transport; establishment of localization; protein folding; actin cytoskeleton organization; metabolic process; establishment of localization in cell; ubiquitin-dependent ERAD pathway; cellular component assembly; response to endogenous s…	membrane; nuclear outer membrane-endoplasmic reticulum membrane network; extracellular region part; endoplasmic reticulum; cell junction; cell periphery; vesicle; cytoplasm; macromolecular complex; intracellular part; cell; organelle part; extracellular exosome; membrane-enclosed lumen; focal adhesion; intracellular organelle lumen; membrane part; cell part; intracellular; adherens junction; extr…	nucleoside phosphate binding; protein phosphatase binding; receptor binding; protein binding; heterocyclic compound binding; organic cyclic compound binding; ribonucleotide binding; binding; purine ribonucleoside binding; anion binding; phosphatase binding; adenyl ribonucleotide binding; adenyl nucleotide binding; low-density lipoprotein particle receptor binding; purine nucleotide binding; purin…	K09487	HSP90B; heat shock protein 90kDa beta	rno04151 PI3K-Akt signaling pathway - Rattus norvegicus (rat); rno04915 Estrogen signaling pathway - Rattus norvegicus (rat); rno05418 Fluid shear stress and atherosclerosis - Rattus norvegicus (rat); rno04657 IL-17 signaling pathway - Rattus norvegicus (rat); rno05215 Prostate cancer - Rattus norvegicus (rat); rno05200 Pathways in cancer - Rattus norvegicus (rat); rno04141 Protein processing in …	IPR020575; IPR020568; IPR003594;	Heat shock protein Hsp90, N-terminal; Ribosomal protein S5 domain 2-type fold; Histidine kinase-like ATPase, C-terminal domain;
A0A0A0MY09	404	K	Endoplasmin	Hsp90b1	1	0.0166887	55.314	GLFDEYGSK(1)K	2	-0.79065	1	1.836	0.827		0.85	1.299	0.489	0.66	0.4179	endoplasmic reticulum	cellular component biogenesis; regulation of cell death; response to organophosphorus; single-organism process; ERAD pathway; cellular metabolic process; protein transport; establishment of localization; protein folding; actin cytoskeleton organization; metabolic process; establishment of localization in cell; ubiquitin-dependent ERAD pathway; cellular component assembly; response to endogenous s…	membrane; nuclear outer membrane-endoplasmic reticulum membrane network; extracellular region part; endoplasmic reticulum; cell junction; cell periphery; vesicle; cytoplasm; macromolecular complex; intracellular part; cell; organelle part; extracellular exosome; membrane-enclosed lumen; focal adhesion; intracellular organelle lumen; membrane part; cell part; intracellular; adherens junction; extr…	nucleoside phosphate binding; protein phosphatase binding; receptor binding; protein binding; heterocyclic compound binding; organic cyclic compound binding; ribonucleotide binding; binding; purine ribonucleoside binding; anion binding; phosphatase binding; adenyl ribonucleotide binding; adenyl nucleotide binding; low-density lipoprotein particle receptor binding; purine nucleotide binding; purin…	K09487	HSP90B; heat shock protein 90kDa beta	rno04151 PI3K-Akt signaling pathway - Rattus norvegicus (rat); rno04915 Estrogen signaling pathway - Rattus norvegicus (rat); rno05418 Fluid shear stress and atherosclerosis - Rattus norvegicus (rat); rno04657 IL-17 signaling pathway - Rattus norvegicus (rat); rno05215 Prostate cancer - Rattus norvegicus (rat); rno05200 Pathways in cancer - Rattus norvegicus (rat); rno04141 Protein processing in …	IPR020575; IPR020568; IPR003594;	Heat shock protein Hsp90, N-terminal; Ribosomal protein S5 domain 2-type fold; Histidine kinase-like ATPase, C-terminal domain;
A0A0A0MY09	455	K	Endoplasmin	Hsp90b1	1	0.00490926	59.153	ETLQQHK(1)LLK	2	-1.0876	2	1.744	1.084	1.025	0.576		0.291	0.338	0.074216	endoplasmic reticulum	cellular component biogenesis; regulation of cell death; response to organophosphorus; single-organism process; ERAD pathway; cellular metabolic process; protein transport; establishment of localization; protein folding; actin cytoskeleton organization; metabolic process; establishment of localization in cell; ubiquitin-dependent ERAD pathway; cellular component assembly; response to endogenous s…	membrane; nuclear outer membrane-endoplasmic reticulum membrane network; extracellular region part; endoplasmic reticulum; cell junction; cell periphery; vesicle; cytoplasm; macromolecular complex; intracellular part; cell; organelle part; extracellular exosome; membrane-enclosed lumen; focal adhesion; intracellular organelle lumen; membrane part; cell part; intracellular; adherens junction; extr…	nucleoside phosphate binding; protein phosphatase binding; receptor binding; protein binding; heterocyclic compound binding; organic cyclic compound binding; ribonucleotide binding; binding; purine ribonucleoside binding; anion binding; phosphatase binding; adenyl ribonucleotide binding; adenyl nucleotide binding; low-density lipoprotein particle receptor binding; purine nucleotide binding; purin…	K09487	HSP90B; heat shock protein 90kDa beta	rno04151 PI3K-Akt signaling pathway - Rattus norvegicus (rat); rno04915 Estrogen signaling pathway - Rattus norvegicus (rat); rno05418 Fluid shear stress and atherosclerosis - Rattus norvegicus (rat); rno04657 IL-17 signaling pathway - Rattus norvegicus (rat); rno05215 Prostate cancer - Rattus norvegicus (rat); rno05200 Pathways in cancer - Rattus norvegicus (rat); rno04141 Protein processing in …	IPR020575; IPR020568; IPR003594;	Heat shock protein Hsp90, N-terminal; Ribosomal protein S5 domain 2-type fold; Histidine kinase-like ATPase, C-terminal domain;
A0A0A0MY09	479	K	Endoplasmin	Hsp90b1	1	0.00185433	61.11	IADEK(1)YNDTFWK	2	1.4161	1		0.904		1.166			1.29		endoplasmic reticulum	cellular component biogenesis; regulation of cell death; response to organophosphorus; single-organism process; ERAD pathway; cellular metabolic process; protein transport; establishment of localization; protein folding; actin cytoskeleton organization; metabolic process; establishment of localization in cell; ubiquitin-dependent ERAD pathway; cellular component assembly; response to endogenous s…	membrane; nuclear outer membrane-endoplasmic reticulum membrane network; extracellular region part; endoplasmic reticulum; cell junction; cell periphery; vesicle; cytoplasm; macromolecular complex; intracellular part; cell; organelle part; extracellular exosome; membrane-enclosed lumen; focal adhesion; intracellular organelle lumen; membrane part; cell part; intracellular; adherens junction; extr…	nucleoside phosphate binding; protein phosphatase binding; receptor binding; protein binding; heterocyclic compound binding; organic cyclic compound binding; ribonucleotide binding; binding; purine ribonucleoside binding; anion binding; phosphatase binding; adenyl ribonucleotide binding; adenyl nucleotide binding; low-density lipoprotein particle receptor binding; purine nucleotide binding; purin…	K09487	HSP90B; heat shock protein 90kDa beta	rno04151 PI3K-Akt signaling pathway - Rattus norvegicus (rat); rno04915 Estrogen signaling pathway - Rattus norvegicus (rat); rno05418 Fluid shear stress and atherosclerosis - Rattus norvegicus (rat); rno04657 IL-17 signaling pathway - Rattus norvegicus (rat); rno05215 Prostate cancer - Rattus norvegicus (rat); rno05200 Pathways in cancer - Rattus norvegicus (rat); rno04141 Protein processing in …	IPR020575; IPR020568; IPR003594;	Heat shock protein Hsp90, N-terminal; Ribosomal protein S5 domain 2-type fold; Histidine kinase-like ATPase, C-terminal domain;
A0A0A0MY09	547	K	Endoplasmin	Hsp90b1	1	0.00348729	63.944	K(1)EAESSPFVER	2	-1.6701	1	1.136		1.284		0.653		0.54		endoplasmic reticulum	cellular component biogenesis; regulation of cell death; response to organophosphorus; single-organism process; ERAD pathway; cellular metabolic process; protein transport; establishment of localization; protein folding; actin cytoskeleton organization; metabolic process; establishment of localization in cell; ubiquitin-dependent ERAD pathway; cellular component assembly; response to endogenous s…	membrane; nuclear outer membrane-endoplasmic reticulum membrane network; extracellular region part; endoplasmic reticulum; cell junction; cell periphery; vesicle; cytoplasm; macromolecular complex; intracellular part; cell; organelle part; extracellular exosome; membrane-enclosed lumen; focal adhesion; intracellular organelle lumen; membrane part; cell part; intracellular; adherens junction; extr…	nucleoside phosphate binding; protein phosphatase binding; receptor binding; protein binding; heterocyclic compound binding; organic cyclic compound binding; ribonucleotide binding; binding; purine ribonucleoside binding; anion binding; phosphatase binding; adenyl ribonucleotide binding; adenyl nucleotide binding; low-density lipoprotein particle receptor binding; purine nucleotide binding; purin…	K09487	HSP90B; heat shock protein 90kDa beta	rno04151 PI3K-Akt signaling pathway - Rattus norvegicus (rat); rno04915 Estrogen signaling pathway - Rattus norvegicus (rat); rno05418 Fluid shear stress and atherosclerosis - Rattus norvegicus (rat); rno04657 IL-17 signaling pathway - Rattus norvegicus (rat); rno05215 Prostate cancer - Rattus norvegicus (rat); rno05200 Pathways in cancer - Rattus norvegicus (rat); rno04141 Protein processing in …	IPR020575; IPR020568; IPR003594;	Heat shock protein Hsp90, N-terminal; Ribosomal protein S5 domain 2-type fold; Histidine kinase-like ATPase, C-terminal domain;
A0A0A0MY09	593	K	Endoplasmin	Hsp90b1	1	0.0159086	47.844	FQNVAK(1)EGVK	2	-0.46111	4	1.661	0.867	1.435	0.805	0.794	0.438	0.514	0.072679	endoplasmic reticulum	cellular component biogenesis; regulation of cell death; response to organophosphorus; single-organism process; ERAD pathway; cellular metabolic process; protein transport; establishment of localization; protein folding; actin cytoskeleton organization; metabolic process; establishment of localization in cell; ubiquitin-dependent ERAD pathway; cellular component assembly; response to endogenous s…	membrane; nuclear outer membrane-endoplasmic reticulum membrane network; extracellular region part; endoplasmic reticulum; cell junction; cell periphery; vesicle; cytoplasm; macromolecular complex; intracellular part; cell; organelle part; extracellular exosome; membrane-enclosed lumen; focal adhesion; intracellular organelle lumen; membrane part; cell part; intracellular; adherens junction; extr…	nucleoside phosphate binding; protein phosphatase binding; receptor binding; protein binding; heterocyclic compound binding; organic cyclic compound binding; ribonucleotide binding; binding; purine ribonucleoside binding; anion binding; phosphatase binding; adenyl ribonucleotide binding; adenyl nucleotide binding; low-density lipoprotein particle receptor binding; purine nucleotide binding; purin…	K09487	HSP90B; heat shock protein 90kDa beta	rno04151 PI3K-Akt signaling pathway - Rattus norvegicus (rat); rno04915 Estrogen signaling pathway - Rattus norvegicus (rat); rno05418 Fluid shear stress and atherosclerosis - Rattus norvegicus (rat); rno04657 IL-17 signaling pathway - Rattus norvegicus (rat); rno05215 Prostate cancer - Rattus norvegicus (rat); rno05200 Pathways in cancer - Rattus norvegicus (rat); rno04141 Protein processing in …	IPR020575; IPR020568; IPR003594;	Heat shock protein Hsp90, N-terminal; Ribosomal protein S5 domain 2-type fold; Histidine kinase-like ATPase, C-terminal domain;
A0A0A0MY09	633	K	Endoplasmin	Hsp90b1	0.99987	0.000783613	89.356	DKIEK(1)AVVSQR	3	-0.023479	4	1.342	0.805	1.324	0.933	0.72		0.714	0.26348	endoplasmic reticulum	cellular component biogenesis; regulation of cell death; response to organophosphorus; single-organism process; ERAD pathway; cellular metabolic process; protein transport; establishment of localization; protein folding; actin cytoskeleton organization; metabolic process; establishment of localization in cell; ubiquitin-dependent ERAD pathway; cellular component assembly; response to endogenous s…	membrane; nuclear outer membrane-endoplasmic reticulum membrane network; extracellular region part; endoplasmic reticulum; cell junction; cell periphery; vesicle; cytoplasm; macromolecular complex; intracellular part; cell; organelle part; extracellular exosome; membrane-enclosed lumen; focal adhesion; intracellular organelle lumen; membrane part; cell part; intracellular; adherens junction; extr…	nucleoside phosphate binding; protein phosphatase binding; receptor binding; protein binding; heterocyclic compound binding; organic cyclic compound binding; ribonucleotide binding; binding; purine ribonucleoside binding; anion binding; phosphatase binding; adenyl ribonucleotide binding; adenyl nucleotide binding; low-density lipoprotein particle receptor binding; purine nucleotide binding; purin…	K09487	HSP90B; heat shock protein 90kDa beta	rno04151 PI3K-Akt signaling pathway - Rattus norvegicus (rat); rno04915 Estrogen signaling pathway - Rattus norvegicus (rat); rno05418 Fluid shear stress and atherosclerosis - Rattus norvegicus (rat); rno04657 IL-17 signaling pathway - Rattus norvegicus (rat); rno05215 Prostate cancer - Rattus norvegicus (rat); rno05200 Pathways in cancer - Rattus norvegicus (rat); rno04141 Protein processing in …	IPR020575; IPR020568; IPR003594;	Heat shock protein Hsp90, N-terminal; Ribosomal protein S5 domain 2-type fold; Histidine kinase-like ATPase, C-terminal domain;
A0A0A0MY09	663	K	Endoplasmin	Hsp90b1	1	0.000984556	77.062	IMK(1)AQAYQTGK	2	1.1566	3	1.227	1.101	1.276	0.935	0.908	0.545	0.663	0.040823	endoplasmic reticulum	cellular component biogenesis; regulation of cell death; response to organophosphorus; single-organism process; ERAD pathway; cellular metabolic process; protein transport; establishment of localization; protein folding; actin cytoskeleton organization; metabolic process; establishment of localization in cell; ubiquitin-dependent ERAD pathway; cellular component assembly; response to endogenous s…	membrane; nuclear outer membrane-endoplasmic reticulum membrane network; extracellular region part; endoplasmic reticulum; cell junction; cell periphery; vesicle; cytoplasm; macromolecular complex; intracellular part; cell; organelle part; extracellular exosome; membrane-enclosed lumen; focal adhesion; intracellular organelle lumen; membrane part; cell part; intracellular; adherens junction; extr…	nucleoside phosphate binding; protein phosphatase binding; receptor binding; protein binding; heterocyclic compound binding; organic cyclic compound binding; ribonucleotide binding; binding; purine ribonucleoside binding; anion binding; phosphatase binding; adenyl ribonucleotide binding; adenyl nucleotide binding; low-density lipoprotein particle receptor binding; purine nucleotide binding; purin…	K09487	HSP90B; heat shock protein 90kDa beta	rno04151 PI3K-Akt signaling pathway - Rattus norvegicus (rat); rno04915 Estrogen signaling pathway - Rattus norvegicus (rat); rno05418 Fluid shear stress and atherosclerosis - Rattus norvegicus (rat); rno04657 IL-17 signaling pathway - Rattus norvegicus (rat); rno05215 Prostate cancer - Rattus norvegicus (rat); rno05200 Pathways in cancer - Rattus norvegicus (rat); rno04141 Protein processing in …	IPR020575; IPR020568; IPR003594;	Heat shock protein Hsp90, N-terminal; Ribosomal protein S5 domain 2-type fold; Histidine kinase-like ATPase, C-terminal domain;
A0A0A0MY09	683	K	Endoplasmin	Hsp90b1	1	0.0152096	51.949	K(1)TFEINPR	2	-4.0563	1									endoplasmic reticulum	cellular component biogenesis; regulation of cell death; response to organophosphorus; single-organism process; ERAD pathway; cellular metabolic process; protein transport; establishment of localization; protein folding; actin cytoskeleton organization; metabolic process; establishment of localization in cell; ubiquitin-dependent ERAD pathway; cellular component assembly; response to endogenous s…	membrane; nuclear outer membrane-endoplasmic reticulum membrane network; extracellular region part; endoplasmic reticulum; cell junction; cell periphery; vesicle; cytoplasm; macromolecular complex; intracellular part; cell; organelle part; extracellular exosome; membrane-enclosed lumen; focal adhesion; intracellular organelle lumen; membrane part; cell part; intracellular; adherens junction; extr…	nucleoside phosphate binding; protein phosphatase binding; receptor binding; protein binding; heterocyclic compound binding; organic cyclic compound binding; ribonucleotide binding; binding; purine ribonucleoside binding; anion binding; phosphatase binding; adenyl ribonucleotide binding; adenyl nucleotide binding; low-density lipoprotein particle receptor binding; purine nucleotide binding; purin…	K09487	HSP90B; heat shock protein 90kDa beta	rno04151 PI3K-Akt signaling pathway - Rattus norvegicus (rat); rno04915 Estrogen signaling pathway - Rattus norvegicus (rat); rno05418 Fluid shear stress and atherosclerosis - Rattus norvegicus (rat); rno04657 IL-17 signaling pathway - Rattus norvegicus (rat); rno05215 Prostate cancer - Rattus norvegicus (rat); rno05200 Pathways in cancer - Rattus norvegicus (rat); rno04141 Protein processing in …	IPR020575; IPR020568; IPR003594;	Heat shock protein Hsp90, N-terminal; Ribosomal protein S5 domain 2-type fold; Histidine kinase-like ATPase, C-terminal domain;
A0A0G2JSH5	267	K	Serum albumin	Alb	1	7.64694e-35	161.19	INK(1)ECCHGDLLECADDRAELAK	4	-0.7284	7	1.478	0.733	1.225	1.008	0.923	0.723	0.772	0.32856	extracellular	regulation of cell death; regulation of biological quality; killing by symbiont of host cells; single-organism process; multi-organism cellular process; modification of morphology or physiology of other organism; disruption by symbiont of host cell; multicellular organismal homeostasis; establishment of localization; response to external stimulus; killing of cells in other organism involved in sy…	intracellular organelle; extracellular space; extracellular region part; endoplasmic reticulum; vesicle; cytoplasm; macromolecular complex; endomembrane system; intracellular part; cell; extracellular region; intracellular membrane-bounded organelle; organelle; extracellular exosome; nucleus; blood microparticle; myelin sheath; intracellular; cell part; extracellular vesicle; Golgi apparatus; pro…	DNA binding; toxic substance binding; chaperone binding; oxygen binding; ion binding; organic acid binding; protein binding; drug binding; monocarboxylic acid binding; cofactor binding; pyridoxal phosphate binding; heterocyclic compound binding; organic cyclic compound binding; carboxylic acid binding; identical protein binding; binding; nucleic acid binding; lipid binding; anion binding; fatty a…	K16141	ALB; serum albumin	rno04918 Thyroid hormone synthesis - Rattus norvegicus (rat);	IPR020858; IPR014760;	Serum albumin-like; Serum albumin, N-terminal;
A0A0G2JSI1	44	K	4-trimethylaminobutyraldehyde dehydrogenase	Aldh9a1	1	0.00110397	69.815	EIATFK(1)CSGEK	2	-0.20943	1	1.079	1.241	1.394	1.143	0.713	0.401	0.608	0.106063	cytoplasm	regulation of neurotransmitter levels; regulation of biological quality; oxidation-reduction process; single-organism cellular process; cellular aldehyde metabolic process; single-organism process; biosynthetic process; cellular metabolic process; cellular biosynthetic process; organic substance metabolic process; neurotransmitter biosynthetic process; metabolic process; single-organism metabolic…	extracellular exosome; organelle; extracellular region part; vesicle; extracellular vesicle; membrane-bounded organelle; extracellular region; extracellular organelle;	oxidoreductase activity, acting on the aldehyde or oxo group of donors, NAD or NADP as acceptor; catalytic activity; aminobutyraldehyde dehydrogenase activity; aldehyde dehydrogenase (NAD) activity; oxidoreductase activity; oxidoreductase activity, acting on the aldehyde or oxo group of donors;	K00149	ALDH9A1; aldehyde dehydrogenase family 9 member A1 [EC:1.2.1.47 1.2.1.3]	rno00340 Histidine metabolism - Rattus norvegicus (rat); rno00053 Ascorbate and aldarate metabolism - Rattus norvegicus (rat); rno00071 Fatty acid degradation - Rattus norvegicus (rat); rno00561 Glycerolipid metabolism - Rattus norvegicus (rat); rno00280 Valine, leucine and isoleucine degradation - Rattus norvegicus (rat); rno00310 Lysine degradation - Rattus norvegicus (rat); rno00330 Arginine a…	IPR016161; IPR015590; IPR016162; IPR016163;	Aldehyde/histidinol dehydrogenase; Aldehyde dehydrogenase domain; Aldehyde dehydrogenase N-terminal domain; Aldehyde dehydrogenase, C-terminal;
A0A0G2JSI1	49	K	4-trimethylaminobutyraldehyde dehydrogenase	Aldh9a1	1	6.05072e-19	141	CSGEK(1)EVNLAVENAK	2	-0.07351	4	1.488	0.615	1.534		0.623	0.514	0.469	0.195701	cytoplasm	regulation of neurotransmitter levels; regulation of biological quality; oxidation-reduction process; single-organism cellular process; cellular aldehyde metabolic process; single-organism process; biosynthetic process; cellular metabolic process; cellular biosynthetic process; organic substance metabolic process; neurotransmitter biosynthetic process; metabolic process; single-organism metabolic…	extracellular exosome; organelle; extracellular region part; vesicle; extracellular vesicle; membrane-bounded organelle; extracellular region; extracellular organelle;	oxidoreductase activity, acting on the aldehyde or oxo group of donors, NAD or NADP as acceptor; catalytic activity; aminobutyraldehyde dehydrogenase activity; aldehyde dehydrogenase (NAD) activity; oxidoreductase activity; oxidoreductase activity, acting on the aldehyde or oxo group of donors;	K00149	ALDH9A1; aldehyde dehydrogenase family 9 member A1 [EC:1.2.1.47 1.2.1.3]	rno00340 Histidine metabolism - Rattus norvegicus (rat); rno00053 Ascorbate and aldarate metabolism - Rattus norvegicus (rat); rno00071 Fatty acid degradation - Rattus norvegicus (rat); rno00561 Glycerolipid metabolism - Rattus norvegicus (rat); rno00280 Valine, leucine and isoleucine degradation - Rattus norvegicus (rat); rno00310 Lysine degradation - Rattus norvegicus (rat); rno00330 Arginine a…	IPR016161; IPR015590; IPR016162; IPR016163;	Aldehyde/histidinol dehydrogenase; Aldehyde dehydrogenase domain; Aldehyde dehydrogenase N-terminal domain; Aldehyde dehydrogenase, C-terminal;
A0A0G2JSI1	298	K	4-trimethylaminobutyraldehyde dehydrogenase	Aldh9a1	1	0.000753186	92.039	VFVQK(1)EIADAFTK	2	-0.41129	1	1.011								cytoplasm	regulation of neurotransmitter levels; regulation of biological quality; oxidation-reduction process; single-organism cellular process; cellular aldehyde metabolic process; single-organism process; biosynthetic process; cellular metabolic process; cellular biosynthetic process; organic substance metabolic process; neurotransmitter biosynthetic process; metabolic process; single-organism metabolic…	extracellular exosome; organelle; extracellular region part; vesicle; extracellular vesicle; membrane-bounded organelle; extracellular region; extracellular organelle;	oxidoreductase activity, acting on the aldehyde or oxo group of donors, NAD or NADP as acceptor; catalytic activity; aminobutyraldehyde dehydrogenase activity; aldehyde dehydrogenase (NAD) activity; oxidoreductase activity; oxidoreductase activity, acting on the aldehyde or oxo group of donors;	K00149	ALDH9A1; aldehyde dehydrogenase family 9 member A1 [EC:1.2.1.47 1.2.1.3]	rno00340 Histidine metabolism - Rattus norvegicus (rat); rno00053 Ascorbate and aldarate metabolism - Rattus norvegicus (rat); rno00071 Fatty acid degradation - Rattus norvegicus (rat); rno00561 Glycerolipid metabolism - Rattus norvegicus (rat); rno00280 Valine, leucine and isoleucine degradation - Rattus norvegicus (rat); rno00310 Lysine degradation - Rattus norvegicus (rat); rno00330 Arginine a…	IPR016161; IPR015590; IPR016162; IPR016163;	Aldehyde/histidinol dehydrogenase; Aldehyde dehydrogenase domain; Aldehyde dehydrogenase N-terminal domain; Aldehyde dehydrogenase, C-terminal;
A0A0G2JSI1	306	K	4-trimethylaminobutyraldehyde dehydrogenase	Aldh9a1	1	4.12451e-06	111.94	EIADAFTK(1)EVVR	2	0.23206	5	1.199	0.96	1.379		0.885	0.373	0.533	0.112096	cytoplasm	regulation of neurotransmitter levels; regulation of biological quality; oxidation-reduction process; single-organism cellular process; cellular aldehyde metabolic process; single-organism process; biosynthetic process; cellular metabolic process; cellular biosynthetic process; organic substance metabolic process; neurotransmitter biosynthetic process; metabolic process; single-organism metabolic…	extracellular exosome; organelle; extracellular region part; vesicle; extracellular vesicle; membrane-bounded organelle; extracellular region; extracellular organelle;	oxidoreductase activity, acting on the aldehyde or oxo group of donors, NAD or NADP as acceptor; catalytic activity; aminobutyraldehyde dehydrogenase activity; aldehyde dehydrogenase (NAD) activity; oxidoreductase activity; oxidoreductase activity, acting on the aldehyde or oxo group of donors;	K00149	ALDH9A1; aldehyde dehydrogenase family 9 member A1 [EC:1.2.1.47 1.2.1.3]	rno00340 Histidine metabolism - Rattus norvegicus (rat); rno00053 Ascorbate and aldarate metabolism - Rattus norvegicus (rat); rno00071 Fatty acid degradation - Rattus norvegicus (rat); rno00561 Glycerolipid metabolism - Rattus norvegicus (rat); rno00280 Valine, leucine and isoleucine degradation - Rattus norvegicus (rat); rno00310 Lysine degradation - Rattus norvegicus (rat); rno00330 Arginine a…	IPR016161; IPR015590; IPR016162; IPR016163;	Aldehyde/histidinol dehydrogenase; Aldehyde dehydrogenase domain; Aldehyde dehydrogenase N-terminal domain; Aldehyde dehydrogenase, C-terminal;
A0A0G2JSR0	15	K	Voltage-dependent anion-selective channel protein 3	Vdac3	1	0.0206136	75.043	AAK(1)DVFNK	2	2.3264	4	1.623	1.051	1.177	0.756	0.925	0.462	0.556	0.060837	cytoplasm	regulation of cellular process; regulation of cilium assembly; regulation of cell projection assembly; regulation of transport; regulation of anion transport; regulation of ion transport; regulation of organelle organization; regulation of cellular component biogenesis; regulation of cell projection organization; regulation of organelle assembly; regulation of anion transmembrane transport; estab…	membrane; outer membrane; extracellular region part; organelle membrane; cytoplasm; vesicle; intracellular part; cell; organelle part; mitochondrial envelope; extracellular exosome; intracellular; cell part; whole membrane; extracellular vesicle; organelle outer membrane; membrane-bounded organelle; intracellular organelle; bounding membrane of organelle; mitochondrial part; mitochondrial outer m…	ion transmembrane transporter activity; passive transmembrane transporter activity; anion channel activity; substrate-specific transporter activity; channel activity; substrate-specific transmembrane transporter activity; voltage-gated ion channel activity; voltage-gated anion channel activity; substrate-specific channel activity; ion channel activity; gated channel activity; voltage-gated channe…	K15041	VDAC3; voltage-dependent anion channel protein 3	rno04022 cGMP-PKG signaling pathway - Rattus norvegicus (rat); rno05203 Viral carcinogenesis - Rattus norvegicus (rat); rno04216 Ferroptosis - Rattus norvegicus (rat); rno05016 Huntington's disease - Rattus norvegicus (rat); rno05012 Parkinson's disease - Rattus norvegicus (rat); rno04621 NOD-like receptor signaling pathway - Rattus norvegicus (rat); rno04020 Calcium signaling pathway - Rattus no…	IPR023614;	Porin domain;
A0A0G2JSS8	82	K	Peroxiredoxin 5, isoform CRA_c	Prdx5	1	0.00242686	65.179	VNLAELFK(1)DK	2	2.1308	1	1.237	0.968	0.495						extracellular	regulation of biological quality; regulation of cell death; single-organism process; negative regulation of RNA metabolic process; regulation of RNA biosynthetic process; negative regulation of peptidase activity; metabolic process; apoptotic process; response to oxidative stress; cellular oxidant detoxification; negative regulation of macromolecule biosynthetic process; cellular response to oxid…	intracellular vesicle; intracellular organelle; extracellular space; extracellular region part; cytoplasmic vesicle; peroxisome; cytoplasm; vesicle; intracellular part; cytosol; cell; extracellular region; mitochondrion; extracellular exosome; organelle; intracellular membrane-bounded organelle; nucleus; intracellular; cell part; microbody; extracellular vesicle; perinuclear region of cytoplasm; …	DNA binding; cysteine-type endopeptidase inhibitor activity involved in apoptotic process; receptor binding; protein dimerization activity; peptidase regulator activity; cysteine-type endopeptidase regulator activity involved in apoptotic process; antioxidant activity; RNA polymerase III regulatory region DNA binding; protein binding; enzyme inhibitor activity; molecular function regulator; endop…	K11187	PRDX5; peroxiredoxin 5, atypical 2-Cys peroxiredoxin [EC:1.11.1.15]	rno04146 Peroxisome - Rattus norvegicus (rat);	IPR012336; IPR013740; IPR013766;	Thioredoxin-like fold; Redoxin; Thioredoxin domain;
A0A0G2JSS8	145	K	Peroxiredoxin 5, isoform CRA_c	Prdx5	1	1.75958e-09	80.236	AHQAEGK(1)VQLLADPTGAFGK	3	0.16097	4	1.022	0.822	1.334	0.654			0.617		extracellular	regulation of biological quality; regulation of cell death; single-organism process; negative regulation of RNA metabolic process; regulation of RNA biosynthetic process; negative regulation of peptidase activity; metabolic process; apoptotic process; response to oxidative stress; cellular oxidant detoxification; negative regulation of macromolecule biosynthetic process; cellular response to oxid…	intracellular vesicle; intracellular organelle; extracellular space; extracellular region part; cytoplasmic vesicle; peroxisome; cytoplasm; vesicle; intracellular part; cytosol; cell; extracellular region; mitochondrion; extracellular exosome; organelle; intracellular membrane-bounded organelle; nucleus; intracellular; cell part; microbody; extracellular vesicle; perinuclear region of cytoplasm; …	DNA binding; cysteine-type endopeptidase inhibitor activity involved in apoptotic process; receptor binding; protein dimerization activity; peptidase regulator activity; cysteine-type endopeptidase regulator activity involved in apoptotic process; antioxidant activity; RNA polymerase III regulatory region DNA binding; protein binding; enzyme inhibitor activity; molecular function regulator; endop…	K11187	PRDX5; peroxiredoxin 5, atypical 2-Cys peroxiredoxin [EC:1.11.1.15]	rno04146 Peroxisome - Rattus norvegicus (rat);	IPR012336; IPR013740; IPR013766;	Thioredoxin-like fold; Redoxin; Thioredoxin domain;
A0A0G2JSS8	186	K	Peroxiredoxin 5, isoform CRA_c	Prdx5	1	0.00119487	85.813	FSMVIDK(1)GVVK	2	-0.79712	7	1.131	1.314	1.249	0.968	0.689	0.535	0.593	0.02198	extracellular	regulation of biological quality; regulation of cell death; single-organism process; negative regulation of RNA metabolic process; regulation of RNA biosynthetic process; negative regulation of peptidase activity; metabolic process; apoptotic process; response to oxidative stress; cellular oxidant detoxification; negative regulation of macromolecule biosynthetic process; cellular response to oxid…	intracellular vesicle; intracellular organelle; extracellular space; extracellular region part; cytoplasmic vesicle; peroxisome; cytoplasm; vesicle; intracellular part; cytosol; cell; extracellular region; mitochondrion; extracellular exosome; organelle; intracellular membrane-bounded organelle; nucleus; intracellular; cell part; microbody; extracellular vesicle; perinuclear region of cytoplasm; …	DNA binding; cysteine-type endopeptidase inhibitor activity involved in apoptotic process; receptor binding; protein dimerization activity; peptidase regulator activity; cysteine-type endopeptidase regulator activity involved in apoptotic process; antioxidant activity; RNA polymerase III regulatory region DNA binding; protein binding; enzyme inhibitor activity; molecular function regulator; endop…	K11187	PRDX5; peroxiredoxin 5, atypical 2-Cys peroxiredoxin [EC:1.11.1.15]	rno04146 Peroxisome - Rattus norvegicus (rat);	IPR012336; IPR013740; IPR013766;	Thioredoxin-like fold; Redoxin; Thioredoxin domain;
A0A0G2JSV6	8	K	Globin c2	Hba-a2	1	0.000302947	107.06	VLSAADK(1)TNIK	2	-1.6236	8	1.585	0.904	1.228	0.772	0.657	0.753	0.587	0.062625	cytoplasm	oxygen transport; response to organic cyclic compound; gas transport; response to oxygen-containing compound; single-organism process; response to estradiol; response to organic substance; response to stimulus; establishment of localization; transport; response to lipid; response to chemical; single-organism localization; localization; single-organism transport;	cell part; intracellular; hemoglobin complex; cytoplasm; macromolecular complex; intracellular part; cytosolic part; protein complex; cell; cytosol; cytoplasmic part;	organic cyclic compound binding; heterocyclic compound binding; heme binding; iron ion binding; transition metal ion binding; oxygen binding; binding; ion binding; substrate-specific transporter activity; metal ion binding; cation binding; oxygen transporter activity; tetrapyrrole binding; transporter activity;	K13822	HBA; hemoglobin subunit alpha	rno05143 African trypanosomiasis - Rattus norvegicus (rat); rno05144 Malaria - Rattus norvegicus (rat);	IPR009050; IPR000971; IPR012292;	Globin-like; Globin; Globin/Protoglobin;
A0A0G2JSV6	12	K	Globin c2	Hba-a2	1	0.00378284	67.507	TNIK(1)NCWGK	2	0.33396	4	1.443	1.301	0.924	0.948	0.749	0.563	0.616	0.069538	cytoplasm	oxygen transport; response to organic cyclic compound; gas transport; response to oxygen-containing compound; single-organism process; response to estradiol; response to organic substance; response to stimulus; establishment of localization; transport; response to lipid; response to chemical; single-organism localization; localization; single-organism transport;	cell part; intracellular; hemoglobin complex; cytoplasm; macromolecular complex; intracellular part; cytosolic part; protein complex; cell; cytosol; cytoplasmic part;	organic cyclic compound binding; heterocyclic compound binding; heme binding; iron ion binding; transition metal ion binding; oxygen binding; binding; ion binding; substrate-specific transporter activity; metal ion binding; cation binding; oxygen transporter activity; tetrapyrrole binding; transporter activity;	K13822	HBA; hemoglobin subunit alpha	rno05143 African trypanosomiasis - Rattus norvegicus (rat); rno05144 Malaria - Rattus norvegicus (rat);	IPR009050; IPR000971; IPR012292;	Globin-like; Globin; Globin/Protoglobin;
A0A0G2JSV6	17	K	Globin c2	Hba-a2	1	2.54459e-23	136.49	NCWGK(1)IGGHGGEYGEEALQR	3	1.439	10	1.158	1.317	1.048	1.299	0.658	0.51	0.7	0.23868	cytoplasm	oxygen transport; response to organic cyclic compound; gas transport; response to oxygen-containing compound; single-organism process; response to estradiol; response to organic substance; response to stimulus; establishment of localization; transport; response to lipid; response to chemical; single-organism localization; localization; single-organism transport;	cell part; intracellular; hemoglobin complex; cytoplasm; macromolecular complex; intracellular part; cytosolic part; protein complex; cell; cytosol; cytoplasmic part;	organic cyclic compound binding; heterocyclic compound binding; heme binding; iron ion binding; transition metal ion binding; oxygen binding; binding; ion binding; substrate-specific transporter activity; metal ion binding; cation binding; oxygen transporter activity; tetrapyrrole binding; transporter activity;	K13822	HBA; hemoglobin subunit alpha	rno05143 African trypanosomiasis - Rattus norvegicus (rat); rno05144 Malaria - Rattus norvegicus (rat);	IPR009050; IPR000971; IPR012292;	Globin-like; Globin; Globin/Protoglobin;
A0A0G2JTG1	39	K	10 kDa heat shock protein, mitochondrial	Hspe1	1	3.58161e-08	67.396	SQGK(1)VLQATVVAVGSGGK	2	0.91673	7	1.374	0.953	1.409	0.92	0.744	0.567	0.597	0.048265	mitochondria	developmental process; osteoblast differentiation; single-multicellular organism process; response to unfolded protein; chaperone mediated protein folding requiring cofactor; 'de novo' posttranslational protein folding; response to stress; ossification; chaperone-mediated protein folding; cellular developmental process; single-organism cellular process; single-organism process; response to organi…	mitochondrial matrix; intracellular organelle; membrane; extracellular region part; mitochondrial part; cytoplasm; intracellular organelle part; vesicle; intracellular part; cell; extracellular region; organelle part; mitochondrion; intracellular membrane-bounded organelle; membrane-enclosed lumen; organelle; extracellular exosome; intracellular organelle lumen; intracellular; cell part; extracel…	RNA binding; ATP binding; nucleoside phosphate binding; chaperone binding; nucleoside binding; ion binding; protein binding; nucleotide binding; heterocyclic compound binding; organic cyclic compound binding; ribonucleoside binding; carbohydrate derivative binding; ribonucleotide binding; binding; nucleic acid binding; purine ribonucleoside binding; metal ion binding; cation binding; anion bindin…				IPR011032;	GroES-like;
A0A0G2JTG1	55	K	10 kDa heat shock protein, mitochondrial	Hspe1	1	0.00141725	62.088	GK(1)GGEIQPVSVK	2	-0.19958	3	1.024	0.9	1.027	1.185		0.709	0.963	0.8559	mitochondria	developmental process; osteoblast differentiation; single-multicellular organism process; response to unfolded protein; chaperone mediated protein folding requiring cofactor; 'de novo' posttranslational protein folding; response to stress; ossification; chaperone-mediated protein folding; cellular developmental process; single-organism cellular process; single-organism process; response to organi…	mitochondrial matrix; intracellular organelle; membrane; extracellular region part; mitochondrial part; cytoplasm; intracellular organelle part; vesicle; intracellular part; cell; extracellular region; organelle part; mitochondrion; intracellular membrane-bounded organelle; membrane-enclosed lumen; organelle; extracellular exosome; intracellular organelle lumen; intracellular; cell part; extracel…	RNA binding; ATP binding; nucleoside phosphate binding; chaperone binding; nucleoside binding; ion binding; protein binding; nucleotide binding; heterocyclic compound binding; organic cyclic compound binding; ribonucleoside binding; carbohydrate derivative binding; ribonucleotide binding; binding; nucleic acid binding; purine ribonucleoside binding; metal ion binding; cation binding; anion bindin…				IPR011032;	GroES-like;
A0A0G2JTG1	65	K	10 kDa heat shock protein, mitochondrial	Hspe1	1	8.41965e-05	85.837	GGEIQPVSVK(1)VGDK	2	0.62607	7	1.242	0.833	1.418	1.227	0.828	0.558	0.748	0.3229	mitochondria	developmental process; osteoblast differentiation; single-multicellular organism process; response to unfolded protein; chaperone mediated protein folding requiring cofactor; 'de novo' posttranslational protein folding; response to stress; ossification; chaperone-mediated protein folding; cellular developmental process; single-organism cellular process; single-organism process; response to organi…	mitochondrial matrix; intracellular organelle; membrane; extracellular region part; mitochondrial part; cytoplasm; intracellular organelle part; vesicle; intracellular part; cell; extracellular region; organelle part; mitochondrion; intracellular membrane-bounded organelle; membrane-enclosed lumen; organelle; extracellular exosome; intracellular organelle lumen; intracellular; cell part; extracel…	RNA binding; ATP binding; nucleoside phosphate binding; chaperone binding; nucleoside binding; ion binding; protein binding; nucleotide binding; heterocyclic compound binding; organic cyclic compound binding; ribonucleoside binding; carbohydrate derivative binding; ribonucleotide binding; binding; nucleic acid binding; purine ribonucleoside binding; metal ion binding; cation binding; anion bindin…				IPR011032;	GroES-like;
A0A0G2JTL5	533	K	Pyruvate carboxylase, mitochondrial	Pc	1	0.000338769	54.898	VIAHGK(1)DHPTAATK	3	-1.953	3	1.376	1.04	1.704	0.776	0.418	0.484	0.407	0.021142	nucleus	cellular component biogenesis; regulation of biological quality; hexose biosynthetic process; positive regulation of locomotion; single-organism process; biosynthetic process; multi-organism cellular process; modification of morphology or physiology of other organism; cellular metabolic process; glucose metabolic process; metabolic process; gluconeogenesis; cellular component assembly; modulation…	organelle; intracellular membrane-bounded organelle; intracellular organelle; cell part; intracellular; cytoplasm; intracellular part; membrane-bounded organelle; cell; mitochondrion; cytoplasmic part;	pyruvate carboxylase activity; nucleoside phosphate binding; ligase activity, forming carbon-carbon bonds; ligase activity; heterocyclic compound binding; organic cyclic compound binding; carboxylic acid binding; ribonucleotide binding; catalytic activity; binding; purine ribonucleoside binding; cation binding; anion binding; adenyl ribonucleotide binding; adenyl nucleotide binding; purine nucleo…	K01958	PC; pyruvate carboxylase [EC:6.4.1.1]	rno01200 Carbon metabolism - Rattus norvegicus (rat); rno00620 Pyruvate metabolism - Rattus norvegicus (rat); rno01100 Metabolic pathways - Rattus norvegicus (rat); rno01230 Biosynthesis of amino acids - Rattus norvegicus (rat); rno00020 Citrate cycle (TCA cycle) - Rattus norvegicus (rat);	IPR013785; IPR011053; IPR005481; IPR000089; IPR005479; IPR000891; IPR013815; IPR016185; IPR011764; IPR009057; IPR011761; IPR005482; IPR013816; IPR003379; IPR011054;	Aldolase-type TIM barrel; Single hybrid motif; Biotin carboxylase-like, N-terminal domain; Biotin/lipoyl attachment; Carbamoyl-phosphate synthetase large subunit-like, ATP-binding domain; Pyruvate carboxyltransferase; ATP-grasp fold, subdomain 1; Pre-ATP-grasp domain; Biotin carboxylation domain; Homeobox domain-like; ATP-grasp fold; Biotin carboxylase, C-terminal; ATP-grasp fold, subdomain 2; Ca…
A0A0G2JTL5	541	K	Pyruvate carboxylase, mitochondrial	Pc	1	0.000552929	69.65	DHPTAATK(1)MSR	3	0.03626	5	1.359	0.949	1.665	0.059		0.48	0.203	0.042499	nucleus	cellular component biogenesis; regulation of biological quality; hexose biosynthetic process; positive regulation of locomotion; single-organism process; biosynthetic process; multi-organism cellular process; modification of morphology or physiology of other organism; cellular metabolic process; glucose metabolic process; metabolic process; gluconeogenesis; cellular component assembly; modulation…	organelle; intracellular membrane-bounded organelle; intracellular organelle; cell part; intracellular; cytoplasm; intracellular part; membrane-bounded organelle; cell; mitochondrion; cytoplasmic part;	pyruvate carboxylase activity; nucleoside phosphate binding; ligase activity, forming carbon-carbon bonds; ligase activity; heterocyclic compound binding; organic cyclic compound binding; carboxylic acid binding; ribonucleotide binding; catalytic activity; binding; purine ribonucleoside binding; cation binding; anion binding; adenyl ribonucleotide binding; adenyl nucleotide binding; purine nucleo…	K01958	PC; pyruvate carboxylase [EC:6.4.1.1]	rno01200 Carbon metabolism - Rattus norvegicus (rat); rno00620 Pyruvate metabolism - Rattus norvegicus (rat); rno01100 Metabolic pathways - Rattus norvegicus (rat); rno01230 Biosynthesis of amino acids - Rattus norvegicus (rat); rno00020 Citrate cycle (TCA cycle) - Rattus norvegicus (rat);	IPR013785; IPR011053; IPR005481; IPR000089; IPR005479; IPR000891; IPR013815; IPR016185; IPR011764; IPR009057; IPR011761; IPR005482; IPR013816; IPR003379; IPR011054;	Aldolase-type TIM barrel; Single hybrid motif; Biotin carboxylase-like, N-terminal domain; Biotin/lipoyl attachment; Carbamoyl-phosphate synthetase large subunit-like, ATP-binding domain; Pyruvate carboxyltransferase; ATP-grasp fold, subdomain 1; Pre-ATP-grasp domain; Biotin carboxylation domain; Homeobox domain-like; ATP-grasp fold; Biotin carboxylase, C-terminal; ATP-grasp fold, subdomain 2; Ca…
A0A0G2JTL5	1189	K	Pyruvate carboxylase, mitochondrial	Pc	1	0.00130811	92.866	SILVK(1)DTQAMK	2	0.46614	3	1.555	1.175	1.393	0.725	0.578	0.413	0.416	0.0048634	nucleus	cellular component biogenesis; regulation of biological quality; hexose biosynthetic process; positive regulation of locomotion; single-organism process; biosynthetic process; multi-organism cellular process; modification of morphology or physiology of other organism; cellular metabolic process; glucose metabolic process; metabolic process; gluconeogenesis; cellular component assembly; modulation…	organelle; intracellular membrane-bounded organelle; intracellular organelle; cell part; intracellular; cytoplasm; intracellular part; membrane-bounded organelle; cell; mitochondrion; cytoplasmic part;	pyruvate carboxylase activity; nucleoside phosphate binding; ligase activity, forming carbon-carbon bonds; ligase activity; heterocyclic compound binding; organic cyclic compound binding; carboxylic acid binding; ribonucleotide binding; catalytic activity; binding; purine ribonucleoside binding; cation binding; anion binding; adenyl ribonucleotide binding; adenyl nucleotide binding; purine nucleo…	K01958	PC; pyruvate carboxylase [EC:6.4.1.1]	rno01200 Carbon metabolism - Rattus norvegicus (rat); rno00620 Pyruvate metabolism - Rattus norvegicus (rat); rno01100 Metabolic pathways - Rattus norvegicus (rat); rno01230 Biosynthesis of amino acids - Rattus norvegicus (rat); rno00020 Citrate cycle (TCA cycle) - Rattus norvegicus (rat);	IPR013785; IPR011053; IPR005481; IPR000089; IPR005479; IPR000891; IPR013815; IPR016185; IPR011764; IPR009057; IPR011761; IPR005482; IPR013816; IPR003379; IPR011054;	Aldolase-type TIM barrel; Single hybrid motif; Biotin carboxylase-like, N-terminal domain; Biotin/lipoyl attachment; Carbamoyl-phosphate synthetase large subunit-like, ATP-binding domain; Pyruvate carboxyltransferase; ATP-grasp fold, subdomain 1; Pre-ATP-grasp domain; Biotin carboxylation domain; Homeobox domain-like; ATP-grasp fold; Biotin carboxylase, C-terminal; ATP-grasp fold, subdomain 2; Ca…
A0A0G2JTW9	77	K	Protein Hbb-b1	Hbb-b1	1	1.54752e-07	63.681	VINAFDDGLK(1)HLDNLK	3	0.32405	3	1.27	0.941	0.454	0.391	0.982	1.722	1.161	0.7671	cytoplasm	oxygen transport; transport; gas transport; single-organism localization; single-organism process; localization; establishment of localization; single-organism transport;	cell part; intracellular; hemoglobin complex; cytoplasm; macromolecular complex; intracellular part; cytosolic part; protein complex; cell; cytosol; cytoplasmic part;	organic cyclic compound binding; heterocyclic compound binding; heme binding; iron ion binding; transition metal ion binding; oxygen binding; binding; ion binding; substrate-specific transporter activity; metal ion binding; cation binding; oxygen transporter activity; tetrapyrrole binding; transporter activity;	K13823	HBB; hemoglobin subunit beta	rno05143 African trypanosomiasis - Rattus norvegicus (rat); rno05144 Malaria - Rattus norvegicus (rat);	IPR009050; IPR000971; IPR012292;	Globin-like; Globin; Globin/Protoglobin;
A0A0G2JUF1	83	K	Peroxisomal trans-2-enoyl-CoA reductase	Pecr	1	6.93662e-05	129.89	K(1)EEEVNNLVK	2	0.11082	8	1.382	1.008	1.526	0.757	0.695	0.522	0.504	0.0188401	cyto_nucl							IPR016040;	NAD(P)-binding domain;
A0A0G2JUF1	92	K	Peroxisomal trans-2-enoyl-CoA reductase	Pecr	0.999988	0.000102019	58.814	KEEEVNNLVK(1)STLAK	3	0.97705	1	1.115	0.755	1.167		1.088	0.733	0.899	0.6656	cyto_nucl							IPR016040;	NAD(P)-binding domain;
A0A0G2JV31	347	K	X-prolyl aminopeptidase (Aminopeptidase P) 1, soluble, isoform CRA_a	Xpnpep1	1	6.79131e-05	74.475	ASYAVSEAIPK(1)DHR	3	-1.6315	1		1.209				0.384	0.318		mitochondria	peptide metabolic process; nitrogen compound metabolic process; cellular amide metabolic process; primary metabolic process; cellular metabolic process; organic substance metabolic process; bradykinin catabolic process; organic substance catabolic process; metabolic process; organonitrogen compound catabolic process; peptide catabolic process; cellular catabolic process; proteolysis; cellular nit…	extracellular exosome; organelle; extracellular region part; cell part; intracellular; cytoplasm; vesicle; extracellular vesicle; intracellular part; cell; cytosol; membrane-bounded organelle; extracellular region; extracellular organelle; cytoplasmic part;	peptidase activity; exopeptidase activity; ion binding; metalloaminopeptidase activity; metalloexopeptidase activity; protein dimerization activity; aminopeptidase activity; hydrolase activity; metallopeptidase activity; protein binding; manganese ion binding; identical protein binding; transition metal ion binding; catalytic activity; binding; protein homodimerization activity; metal ion binding…	K01262			IPR029149; IPR000994; IPR033740; IPR028980; IPR000587; IPR032416;	Creatinase/Aminopeptidase P/Spt16, N-terminal; Peptidase M24; Aminopeptidase P; Creatinase/Aminopeptidase P, N-terminal; Creatinase, N-terminal; Peptidase M24, C-terminal domain;
A0A0G2JVM0	92	K	Delta-1-pyrroline-5-carboxylate dehydrogenase, mitochondrial	Aldh4a1	1	0.00376614	67.704	VAK(1)FCYADK	2	-0.96654	7	1.472	1.523	1.185	0.533	0.566	0.426	0.365	0.00145656	mitochondria	dicarboxylic acid metabolic process; organic acid biosynthetic process; single-organism process; biosynthetic process; organonitrogen compound biosynthetic process; cellular metabolic process; glutamine family amino acid biosynthetic process; organic substance metabolic process; metabolic process; cellular amino acid metabolic process; heterocycle metabolic process; alpha-amino acid biosynthetic …		oxidoreductase activity, acting on the aldehyde or oxo group of donors, NAD or NADP as acceptor; oxidoreductase activity, acting on the CH-NH group of donors; oxidoreductase activity, acting on the CH-NH group of donors, NAD or NADP as acceptor; catalytic activity; oxidoreductase activity, acting on the aldehyde or oxo group of donors; oxidoreductase activity; 1-pyrroline-5-carboxylate dehydrogen…	K00294	E1.2.1.88; 1-pyrroline-5-carboxylate dehydrogenase [EC:1.2.1.88]	rno00250 Alanine, aspartate and glutamate metabolism - Rattus norvegicus (rat); rno01100 Metabolic pathways - Rattus norvegicus (rat); rno00330 Arginine and proline metabolism - Rattus norvegicus (rat);	IPR016161; IPR015590; IPR016162; IPR016163;	Aldehyde/histidinol dehydrogenase; Aldehyde dehydrogenase domain; Aldehyde dehydrogenase N-terminal domain; Aldehyde dehydrogenase, C-terminal;
A0A0G2JVM0	551	K	Delta-1-pyrroline-5-carboxylate dehydrogenase, mitochondrial	Aldh4a1	1	0.00257264	58.63	ETHK(1)PLGDWR	3	-1.4242	1	1.304	1.28	1.484	0.876	0.53	0.363	0.435	0.0095405	mitochondria	dicarboxylic acid metabolic process; organic acid biosynthetic process; single-organism process; biosynthetic process; organonitrogen compound biosynthetic process; cellular metabolic process; glutamine family amino acid biosynthetic process; organic substance metabolic process; metabolic process; cellular amino acid metabolic process; heterocycle metabolic process; alpha-amino acid biosynthetic …		oxidoreductase activity, acting on the aldehyde or oxo group of donors, NAD or NADP as acceptor; oxidoreductase activity, acting on the CH-NH group of donors; oxidoreductase activity, acting on the CH-NH group of donors, NAD or NADP as acceptor; catalytic activity; oxidoreductase activity, acting on the aldehyde or oxo group of donors; oxidoreductase activity; 1-pyrroline-5-carboxylate dehydrogen…	K00294	E1.2.1.88; 1-pyrroline-5-carboxylate dehydrogenase [EC:1.2.1.88]	rno00250 Alanine, aspartate and glutamate metabolism - Rattus norvegicus (rat); rno01100 Metabolic pathways - Rattus norvegicus (rat); rno00330 Arginine and proline metabolism - Rattus norvegicus (rat);	IPR016161; IPR015590; IPR016162; IPR016163;	Aldehyde/histidinol dehydrogenase; Aldehyde dehydrogenase domain; Aldehyde dehydrogenase N-terminal domain; Aldehyde dehydrogenase, C-terminal;
A0A0G2JW34	114	K	Protein Cisd3	Cisd3	1	6.75824e-07	65.374	RPPYCDGTHK(1)SEQVQK	3	-0.081329	1	1.312	1.046	0.992	0.957	0.922	0.773	0.792	0.110515	mitochondria		intracellular membrane-bounded organelle; organelle; intracellular organelle; cell part; intracellular; intracellular part; membrane-bounded organelle; cell;	2 iron, 2 sulfur cluster binding; binding; iron-sulfur cluster binding; metal cluster binding;				IPR018967;	Iron sulphur-containing domain, CDGSH-type;
A0A0G2JWK7	81	K	Transgelin	Tagln	1	0.00353384	43.03	LVNSLYPEGSK(1)PVK	2	-0.17507	1	1.069		0.857						cytoplasm	developmental process; epithelium development; cell differentiation; tissue development; single-organism developmental process; cellular developmental process; single-organism cellular process; single-organism process; cellular process; anatomical structure development; epithelial cell differentiation;		actin filament binding; cytoskeletal protein binding; binding; macromolecular complex binding; actin binding; protein binding; protein complex binding;	K20526			IPR001715;	Calponin homology domain;
A0A0G2JXC3	74	K	40S ribosomal protein S21	Rps21	1	0.0206406	44.847	LAK(1)ADGIVSK	2	1.1304	1	1.684	0.985	1.073		1.106	0.093	0.481	0.26374	cytoplasm	cellular component biogenesis; RNA 3'-end processing; ribonucleoprotein complex biogenesis; maturation of 5.8S rRNA from tricistronic rRNA transcript (SSU-rRNA, 5.8S rRNA, LSU-rRNA); peptide metabolic process; endonucleolytic cleavage to generate mature 3'-end of SSU-rRNA from (SSU-rRNA, 5.8S rRNA, LSU-rRNA); cellular aromatic compound metabolic process; cellular protein metabolic process; matura…	ribosome; intracellular organelle; intracellular non-membrane-bounded organelle; small ribosomal subunit; intracellular organelle part; cytoplasm; macromolecular complex; intracellular part; cytosol; cell; organelle part; non-membrane-bounded organelle; organelle; ribosomal subunit; intracellular; cell part; cytosolic part; ribonucleoprotein complex; intracellular ribonucleoprotein complex; cytos…	structural constituent of ribosome; structural molecule activity;	K02971	RP-S21e; small subunit ribosomal protein S21e	rno03010 Ribosome - Rattus norvegicus (rat);
A0A0G2JY31	353	K	Alpha-1-antiproteinase	Serpina1	1	0.000105123	57.703	LSQAVHK(1)AVLTLDER	3	-1.3342	1	0.714	0.704	1.692	0.74			0.714		extracellular		extracellular space; extracellular region part; extracellular region;		K03984	SERPINA1; alpha-1-antitrypsin	rno04610 Complement and coagulation cascades - Rattus norvegicus (rat);	IPR023796;	Serpin domain;
A0A0G2JZ02	48	K	Uncharacterized protein	---	1	0.00617539	48.568	FTEK(1)HEWVTAK	3	-0.7852	1	0.431	1.236							mitochondria	alpha-amino acid catabolic process; single-organism catabolic process; small molecule metabolic process; single-organism cellular process; glycine decarboxylation via glycine cleavage system; nitrogen compound metabolic process; single-organism process; small molecule catabolic process; primary metabolic process; alpha-amino acid metabolic process; glycine metabolic process; cellular metabolic pr…	glycine cleavage complex; catalytic complex; cell part; intracellular; oxidoreductase complex; cytoplasm; macromolecular complex; intracellular part; cell; cytoplasmic part;					IPR011053; IPR000089;	Single hybrid motif; Biotin/lipoyl attachment;
A0A0G2JZH8	315	K	Dihydrolipoamide acetyltransferase component of pyruvate dehydrogenase complex	Pdhx	1	2.81018e-05	52.19	STVPHAYATANCDLGAVLK(1)VR	3	-1.0659	1		1.166	1.773		0.612	0.109	0.245	0.10652	mitochondria	metabolic process;		transferase activity, transferring acyl groups; catalytic activity; transferase activity;				IPR004167; IPR001078; IPR011053; IPR000089; IPR023213;	E3-binding domain; 2-oxoacid dehydrogenase acyltransferase, catalytic domain; Single hybrid motif; Biotin/lipoyl attachment; Chloramphenicol acetyltransferase-like domain;
A0A0G2JZH8	395	K	Dihydrolipoamide acetyltransferase component of pyruvate dehydrogenase complex	Pdhx	1	0.000828084	74.611	EIADAVK(1)VLSK	2	0.78073	7	1.609	1.216	1.337	0.761	0.442	0.434	0.393	0.0060382	mitochondria	metabolic process;		transferase activity, transferring acyl groups; catalytic activity; transferase activity;				IPR004167; IPR001078; IPR011053; IPR000089; IPR023213;	E3-binding domain; 2-oxoacid dehydrogenase acyltransferase, catalytic domain; Single hybrid motif; Biotin/lipoyl attachment; Chloramphenicol acetyltransferase-like domain;
A0A0G2K038	173	K	Oligoribonuclease, mitochondrial	Rexo2	1	0.000374014	70.089	IIDVSTVK(1)ELCR	2	-0.22912	2	1.329	1.066	1.338		0.432	0.457	0.357	0.0061798	cytoplasm	metabolic process; nucleic acid metabolic process; cellular aromatic compound metabolic process; heterocycle metabolic process; nucleobase-containing compound metabolic process; organic cyclic compound metabolic process; nitrogen compound metabolic process; cellular nitrogen compound metabolic process; macromolecule metabolic process; nucleic acid phosphodiester bond hydrolysis; primary metabolic…	intracellular organelle; intracellular non-membrane-bounded organelle; cell junction; cytoplasm; intracellular organelle part; anchoring junction; nuclear lumen; intracellular part; nucleolus; cell; mitochondrion; organelle part; non-membrane-bounded organelle; membrane-enclosed lumen; intracellular membrane-bounded organelle; organelle; nucleus; intracellular organelle lumen; focal adhesion; int…	organic cyclic compound binding; heterocyclic compound binding; catalytic activity; binding; nuclease activity; nucleic acid binding; hydrolase activity, acting on ester bonds; 3'-5' exonuclease activity; exonuclease activity; hydrolase activity;	K13288	orn; oligoribonuclease [EC:3.1.-.-]	rno03008 Ribosome biogenesis in eukaryotes - Rattus norvegicus (rat);	IPR012337; IPR013520;	Ribonuclease H-like domain; Exonuclease, RNase T/DNA polymerase III;
A0A0G2K059	291	K	Protein Mcu	Mcu	1	9.27857e-06	112.44	DAIAQAEMDLK(1)R	3	-0.035945	8	1.272	1.285	1.277	0.856	0.812	0.417	0.544	0.052858	cytoplasm	regulation of biological quality; cellular divalent inorganic cation homeostasis; divalent inorganic cation transport; metal ion transport; cellular cation homeostasis; mitochondrial transport; single-organism process; cellular chemical homeostasis; establishment of localization; homeostatic process; cation homeostasis; calcium ion transport; cation transport; metal ion homeostasis; cellular proc…	intracellular organelle; membrane; mitochondrial part; organelle membrane; organelle envelope; intracellular organelle part; cytoplasm; intrinsic component of membrane; intracellular part; cell; integral component of membrane; organelle part; mitochondrion; mitochondrial envelope; intracellular membrane-bounded organelle; organelle; membrane part; cell part; intracellular; envelope; organelle inn…	active transmembrane transporter activity; secondary active transmembrane transporter activity; uniporter activity; transporter activity; transmembrane transporter activity;				IPR006769;	Coiled-coil domain containing protein 109, C-terminal;
A0A0G2K1F9	321	K	Glycerol-3-phosphate dehydrogenase, mitochondrial	Gpd2	1	0.00361379	57.175	SMAEDTVNK(1)AVK	2	-2.9018	1	0.948	0.834							cytoplasm	metabolic process; phosphorus metabolic process; oxidation-reduction process; single-organism metabolic process; alditol phosphate metabolic process; single-organism process; carbohydrate derivative metabolic process; organophosphate metabolic process; glycerol-3-phosphate metabolic process; cellular metabolic process; cellular process; phosphate-containing compound metabolic process; organic sub…	catalytic complex; cell part; intracellular; oxidoreductase complex; cytoplasm; macromolecular complex; intracellular part; glycerol-3-phosphate dehydrogenase complex; cell; cytoplasmic part;	oxidoreductase activity, acting on CH-OH group of donors; oxidoreductase activity, acting on the CH-OH group of donors, quinone or similar compound as acceptor; catalytic activity; binding; ion binding; metal ion binding; cation binding; calcium ion binding; glycerol-3-phosphate dehydrogenase activity; oxidoreductase activity;				IPR006076; IPR031656; IPR002048; IPR011992; IPR023753;	FAD dependent oxidoreductase; Alpha-glycerophosphate oxidase, C-terminal; EF-hand domain; EF-hand domain pair; FAD/NAD(P)-binding domain;
A0A0G2K1F9	324	K	Glycerol-3-phosphate dehydrogenase, mitochondrial	Gpd2	1	0.00306331	46.88	AVK(1)LHNLNAGPSR	3	1.5817	3	1.058	1.051	1.149		0.493		0.454		cytoplasm	metabolic process; phosphorus metabolic process; oxidation-reduction process; single-organism metabolic process; alditol phosphate metabolic process; single-organism process; carbohydrate derivative metabolic process; organophosphate metabolic process; glycerol-3-phosphate metabolic process; cellular metabolic process; cellular process; phosphate-containing compound metabolic process; organic sub…	catalytic complex; cell part; intracellular; oxidoreductase complex; cytoplasm; macromolecular complex; intracellular part; glycerol-3-phosphate dehydrogenase complex; cell; cytoplasmic part;	oxidoreductase activity, acting on CH-OH group of donors; oxidoreductase activity, acting on the CH-OH group of donors, quinone or similar compound as acceptor; catalytic activity; binding; ion binding; metal ion binding; cation binding; calcium ion binding; glycerol-3-phosphate dehydrogenase activity; oxidoreductase activity;				IPR006076; IPR031656; IPR002048; IPR011992; IPR023753;	FAD dependent oxidoreductase; Alpha-glycerophosphate oxidase, C-terminal; EF-hand domain; EF-hand domain pair; FAD/NAD(P)-binding domain;
A0A0G2K1Q1	655	K	NLR family member X1	Nlrx1	1	6.68977e-06	109	NLDALENAQAIK(1)K	2	0.44724	7	1.439	1.124	1.085	0.919	0.716	0.646	0.625	0.030404	nucleus	regulation of cellular process; regulation of type I interferon production; negative regulation of interleukin-6 production; regulation of response to biotic stimulus; regulation of symbiosis, encompassing mutualism through parasitism; negative regulation of signal transduction; regulation of viral-induced cytoplasmic pattern recognition receptor signaling pathway; negative regulation of inflamma…	membrane; intracellular organelle; cell periphery; cell junction; cytoplasm; intracellular part; cell; mitochondrion; plasma membrane; intracellular membrane-bounded organelle; organelle; intracellular; cell part; membrane-bounded organelle; cytoplasmic part;	ATP binding; nucleoside phosphate binding; nucleoside binding; ion binding; protein binding; nucleotide binding; organic cyclic compound binding; heterocyclic compound binding; ribonucleoside binding; carbohydrate derivative binding; ribonucleotide binding; binding; purine ribonucleoside binding; anion binding; purine ribonucleotide binding; adenyl ribonucleotide binding; adenyl nucleotide bindin…				IPR007111; IPR027417; IPR032675;	NACHT nucleoside triphosphatase; P-loop containing nucleoside triphosphate hydrolase; Leucine-rich repeat domain, L domain-like;
A0A0G2K261	774	K	Protein Iars2	Iars2	1	2.52199e-06	114.72	VTDSYK(1)QYDFGK	2	1.3266	10	1.699	1.055	1.316	0.621	0.631	0.524	0.436	0.0158366	nucleus	regulation of biological quality; peptide metabolic process; posttranscriptional regulation of gene expression; single-organism process; biosynthetic process; isoleucyl-tRNA aminoacylation; cellular metabolic process; metabolic process; cellular amino acid metabolic process; tRNA aminoacylation for protein translation; macromolecule metabolic process; protein metabolic process; translation; regul…	organelle; intracellular membrane-bounded organelle; intracellular organelle; cell part; intracellular; cytoplasm; intracellular part; membrane-bounded organelle; cell; cytosol; mitochondrion; cytoplasmic part;	ligase activity, forming aminoacyl-tRNA and related compounds; carboxylic ester hydrolase activity; nucleoside phosphate binding; ligase activity, forming carbon-oxygen bonds; ligase activity; hydrolase activity; organic cyclic compound binding; heterocyclic compound binding; tRNA binding; catalytic activity; ribonucleotide binding; binding; purine ribonucleoside binding; anion binding; adenyl ri…	K01870	IARS; isoleucyl-tRNA synthetase [EC:6.1.1.5]	rno00970 Aminoacyl-tRNA biosynthesis - Rattus norvegicus (rat);	IPR014729; IPR033708; IPR013155; IPR009008; IPR002300; IPR009080;	Rossmann-like alpha/beta/alpha sandwich fold; Isoleucyl tRNA synthetase type 1, anticodon-binding domain; Methionyl/Valyl/Leucyl/Isoleucyl-tRNA synthetase, anticodon-binding; Valyl/Leucyl/Isoleucyl-tRNA synthetase, editing domain; Aminoacyl-tRNA synthetase, class Ia; Aminoacyl-tRNA synthetase, class Ia, anticodon-binding;
A0A0G2K261	780	K	Protein Iars2	Iars2	1	0.0184889	47.187	QYDFGK(1)VVR	2	0.73499	1	1.337	0.984	1.064	0.968	0.775	0.832	0.761	0.089885	nucleus	regulation of biological quality; peptide metabolic process; posttranscriptional regulation of gene expression; single-organism process; biosynthetic process; isoleucyl-tRNA aminoacylation; cellular metabolic process; metabolic process; cellular amino acid metabolic process; tRNA aminoacylation for protein translation; macromolecule metabolic process; protein metabolic process; translation; regul…	organelle; intracellular membrane-bounded organelle; intracellular organelle; cell part; intracellular; cytoplasm; intracellular part; membrane-bounded organelle; cell; cytosol; mitochondrion; cytoplasmic part;	ligase activity, forming aminoacyl-tRNA and related compounds; carboxylic ester hydrolase activity; nucleoside phosphate binding; ligase activity, forming carbon-oxygen bonds; ligase activity; hydrolase activity; organic cyclic compound binding; heterocyclic compound binding; tRNA binding; catalytic activity; ribonucleotide binding; binding; purine ribonucleoside binding; anion binding; adenyl ri…	K01870	IARS; isoleucyl-tRNA synthetase [EC:6.1.1.5]	rno00970 Aminoacyl-tRNA biosynthesis - Rattus norvegicus (rat);	IPR014729; IPR033708; IPR013155; IPR009008; IPR002300; IPR009080;	Rossmann-like alpha/beta/alpha sandwich fold; Isoleucyl tRNA synthetase type 1, anticodon-binding domain; Methionyl/Valyl/Leucyl/Isoleucyl-tRNA synthetase, anticodon-binding; Valyl/Leucyl/Isoleucyl-tRNA synthetase, editing domain; Aminoacyl-tRNA synthetase, class Ia; Aminoacyl-tRNA synthetase, class Ia, anticodon-binding;
A0A0G2K2F4	182	K	Protein Srsf12	Srsf12	1	0.0199089	42.802	SPQK(1)QTVSGAK	2	0.033431	1					1.403				nucleus	cellular component biogenesis; regulation of cellular process; cellular component organization; mRNA splice site selection; ribonucleoprotein complex biogenesis; regulation of alternative mRNA splicing, via spliceosome; ribonucleoprotein complex assembly; cellular aromatic compound metabolic process; mRNA cis splicing, via spliceosome; regulation of macromolecule metabolic process; regulation of …		organic cyclic compound binding; heterocyclic compound binding; RNA binding; nucleoside phosphate binding; binding; nucleic acid binding; nucleotide binding; small molecule binding;				IPR000504; IPR012677;	RNA recognition motif domain; Nucleotide-binding alpha-beta plait domain;
A0A0G2K2Q2	184	K	Glycine C-acetyltransferase (2-amino-3-ketobutyrate-coenzyme A ligase), isoform CRA_b	Gcat	1	0.000191006	78.964	HLDMADLEAK(1)LK	2	-3.0559	3	0.146	1.416	0.297	0.272	1.788	1.883	2.121	0.35056	mitochondria	alpha-amino acid catabolic process; single-organism catabolic process; small molecule metabolic process; single-organism cellular process; aspartate family amino acid metabolic process; single-organism process; nitrogen compound metabolic process; small molecule catabolic process; biosynthetic process; alpha-amino acid metabolic process; primary metabolic process; cellular metabolic process; orga…	membrane; organelle membrane; cytoplasm; intracellular part; nuclear body; cell; organelle part; mitochondrial envelope; membrane-enclosed lumen; nucleoplasm; intracellular organelle lumen; nuclear speck; cell part; intracellular; organelle inner membrane; membrane-bounded organelle; mitochondrial inner membrane; nucleoplasm part; organelle lumen; intracellular organelle; mitochondrial part; intr…	glycine C-acetyltransferase activity; ion binding; ligase activity; cofactor binding; transferase activity, transferring acyl groups other than amino-acyl groups; pyridoxal phosphate binding; acetyltransferase activity; heterocyclic compound binding; organic cyclic compound binding; transferase activity, transferring acyl groups; catalytic activity; binding; anion binding; C-acyltransferase activ…	K00639	kbl; glycine C-acetyltransferase [EC:2.3.1.29]	rno00260 Glycine, serine and threonine metabolism - Rattus norvegicus (rat);	IPR015424; IPR004839; IPR015421; IPR015422;	Pyridoxal phosphate-dependent transferase; Aminotransferase, class I/classII; Pyridoxal phosphate-dependent transferase, major region, subdomain 1; Pyridoxal phosphate-dependent transferase, major region, subdomain 2;
A0A0G2K2R2	33	K	Enoyl-CoA delta isomerase 1, mitochondrial	Eci1	1	5.25834e-26	162.37	VLVEK(1)EGEAGIAVMK	2	-0.39932	9	1.369	0.999	1.12	0.937	0.696	0.805	0.699	0.053704	nucleus	metabolic process;		catalytic activity;				IPR029045;	ClpP/crotonase-like domain;
A0A0G2K2R2	71	K	Enoyl-CoA delta isomerase 1, mitochondrial	Eci1	1	0.0133477	89.355	LENDK(1)SIR	2	-0.88614	8	1.297	1.099	1.332	0.864	0.741	0.581	0.586	0.0093239	nucleus	metabolic process;		catalytic activity;				IPR029045;	ClpP/crotonase-like domain;
A0A0G2K2R2	211	K	Enoyl-CoA delta isomerase 1, mitochondrial	Eci1	1	4.41007e-07	94.922	VGLVDEVVPEDQVHSK(1)AR	3	1.4827	8	1.369	0.967	1.193	1.043	0.791	0.65	0.704	0.100236	nucleus	metabolic process;		catalytic activity;				IPR029045;	ClpP/crotonase-like domain;
A0A0G2K2R2	218	K	Enoyl-CoA delta isomerase 1, mitochondrial	Eci1	1	2.43494e-22	146.77	SVMAK(1)WFTIPDHSR	3	-0.93493	8	1.458		1.207	0.875		0.495	0.514	0.104621	nucleus	metabolic process;		catalytic activity;				IPR029045;	ClpP/crotonase-like domain;
A0A0G2K2R2	236	K	Enoyl-CoA delta isomerase 1, mitochondrial	Eci1	1	0.00566257	99.34	K(1)ATADNLIK	2	0.92735	4	1.409	1.004	1.254	0.828	0.484		0.537	0.065397	nucleus	metabolic process;		catalytic activity;				IPR029045;	ClpP/crotonase-like domain;
A0A0G2K2R2	244	K	Enoyl-CoA delta isomerase 1, mitochondrial	Eci1	1	1.67685e-05	135.43	ATADNLIK(1)QR	2	-1.2183	13	2.025	0.876	1.486	0.581	0.413	0.442	0.327	0.099519	nucleus	metabolic process;		catalytic activity;				IPR029045;	ClpP/crotonase-like domain;
A0A0G2K330	244	K	Trifunctional enzyme subunit beta, mitochondrial	Hadhb	1	0.00302487	115.71	MEQDK(1)YALR	2	-0.54819	6	1.47	1.097	0.995	0.806	0.745	0.783	0.655	0.106483	nucleus	single-organism process; metabolic process; oxidation-reduction process; single-organism metabolic process;	membrane; outer membrane; endoplasmic reticulum; extracellular region part; organelle membrane; cytoplasm; vesicle; intracellular part; cell; organelle part; non-membrane-bounded organelle; mitochondrial envelope; membrane-enclosed lumen; extracellular exosome; intracellular organelle lumen; intracellular; cell part; whole membrane; organelle inner membrane; extracellular vesicle; organelle outer…	RNA binding; long-chain-3-hydroxyacyl-CoA dehydrogenase activity; transferase activity, transferring acyl groups other than amino-acyl groups; oxidoreductase activity; heterocyclic compound binding; organic cyclic compound binding; oxidoreductase activity, acting on CH-OH group of donors; oxidoreductase activity, acting on the CH-OH group of donors, NAD or NADP as acceptor; transferase activity, …	K07509	HADHB; acetyl-CoA acyltransferase [EC:2.3.1.16]	rno00062 Fatty acid elongation - Rattus norvegicus (rat); rno00071 Fatty acid degradation - Rattus norvegicus (rat); rno01212 Fatty acid metabolism - Rattus norvegicus (rat); rno01100 Metabolic pathways - Rattus norvegicus (rat); rno00280 Valine, leucine and isoleucine degradation - Rattus norvegicus (rat);	IPR016039; IPR020616; IPR020617;	Thiolase-like; Thiolase, N-terminal; Thiolase, C-terminal;
A0A0G2K330	273	K	Trifunctional enzyme subunit beta, mitochondrial	Hadhb	1	0.0148356	49.3	VPGK(1)DTVSK	2	-0.44197	1					1.403				nucleus	single-organism process; metabolic process; oxidation-reduction process; single-organism metabolic process;	membrane; outer membrane; endoplasmic reticulum; extracellular region part; organelle membrane; cytoplasm; vesicle; intracellular part; cell; organelle part; non-membrane-bounded organelle; mitochondrial envelope; membrane-enclosed lumen; extracellular exosome; intracellular organelle lumen; intracellular; cell part; whole membrane; organelle inner membrane; extracellular vesicle; organelle outer…	RNA binding; long-chain-3-hydroxyacyl-CoA dehydrogenase activity; transferase activity, transferring acyl groups other than amino-acyl groups; oxidoreductase activity; heterocyclic compound binding; organic cyclic compound binding; oxidoreductase activity, acting on CH-OH group of donors; oxidoreductase activity, acting on the CH-OH group of donors, NAD or NADP as acceptor; transferase activity, …	K07509	HADHB; acetyl-CoA acyltransferase [EC:2.3.1.16]	rno00062 Fatty acid elongation - Rattus norvegicus (rat); rno00071 Fatty acid degradation - Rattus norvegicus (rat); rno01212 Fatty acid metabolism - Rattus norvegicus (rat); rno01100 Metabolic pathways - Rattus norvegicus (rat); rno00280 Valine, leucine and isoleucine degradation - Rattus norvegicus (rat);	IPR016039; IPR020616; IPR020617;	Thiolase-like; Thiolase, N-terminal; Thiolase, C-terminal;
A0A0G2K330	333	K	Trifunctional enzyme subunit beta, mitochondrial	Hadhb	1	0.0117835	51.066	ALAMGYK(1)PK	2	1.2608	5	1.24	1.103	1.353	0.724	0.881	0.606	0.598	0.0100172	nucleus	single-organism process; metabolic process; oxidation-reduction process; single-organism metabolic process;	membrane; outer membrane; endoplasmic reticulum; extracellular region part; organelle membrane; cytoplasm; vesicle; intracellular part; cell; organelle part; non-membrane-bounded organelle; mitochondrial envelope; membrane-enclosed lumen; extracellular exosome; intracellular organelle lumen; intracellular; cell part; whole membrane; organelle inner membrane; extracellular vesicle; organelle outer…	RNA binding; long-chain-3-hydroxyacyl-CoA dehydrogenase activity; transferase activity, transferring acyl groups other than amino-acyl groups; oxidoreductase activity; heterocyclic compound binding; organic cyclic compound binding; oxidoreductase activity, acting on CH-OH group of donors; oxidoreductase activity, acting on the CH-OH group of donors, NAD or NADP as acceptor; transferase activity, …	K07509	HADHB; acetyl-CoA acyltransferase [EC:2.3.1.16]	rno00062 Fatty acid elongation - Rattus norvegicus (rat); rno00071 Fatty acid degradation - Rattus norvegicus (rat); rno01212 Fatty acid metabolism - Rattus norvegicus (rat); rno01100 Metabolic pathways - Rattus norvegicus (rat); rno00280 Valine, leucine and isoleucine degradation - Rattus norvegicus (rat);	IPR016039; IPR020616; IPR020617;	Thiolase-like; Thiolase, N-terminal; Thiolase, C-terminal;
A0A0G2K3K2	53	K	Actin, cytoplasmic 1	Actb	1	2.7195e-14	96.848	HQGVMVGMGQK(1)DSYVGDEAQSK	3	-0.071422	3	1.199	0.395	1.473		1.607	0.457	1.009	0.98812	cytoskeleton	single-multicellular organism process; cellular component organization; blood coagulation; regulation of biological quality; chromatin remodeling; brain development; single-organism process; response to stimulus; homotypic cell-cell adhesion; hemostasis; multicellular organismal homeostasis; anatomical structure homeostasis; response to wounding; neural nucleus development; biological adhesion; h…	membrane; extracellular region part; cytoplasm; cytoplasmic region; macromolecular complex; cell; histone acetyltransferase complex; organelle part; non-membrane-bounded organelle; NuA4 histone acetyltransferase complex; extracellular exosome; nucleoplasm; focal adhesion; nuclear chromosome part; myelin sheath; intracellular; nuclear chromatin; cell-substrate junction; membrane-bounded organelle;…	nucleoside phosphate binding; chromatin DNA binding; enhancer sequence-specific DNA binding; double-stranded DNA binding; nitric-oxide synthase binding; protein binding; chromatin binding; enhancer binding; core promoter proximal region sequence-specific DNA binding; structural constituent of synapse; regulatory region DNA binding; organic cyclic compound binding; heterocyclic compound binding; R…	K05692	ACTB_G1; actin beta/gamma 1	rno04510 Focal adhesion - Rattus norvegicus (rat); rno05416 Viral myocarditis - Rattus norvegicus (rat); rno04530 Tight junction - Rattus norvegicus (rat); rno04971 Gastric acid secretion - Rattus norvegicus (rat); rno05418 Fluid shear stress and atherosclerosis - Rattus norvegicus (rat); rno04390 Hippo signaling pathway - Rattus norvegicus (rat); rno05205 Proteoglycans in cancer - Rattus norvegi…
A0A0G2K3K2	64	K	Actin, cytoplasmic 1	Actb	1	0.00448526	61.11	DSYVGDEAQSK(1)R	2	-0.43223	3	1.549	0.913	1.177	0.916	0.863	0.608	0.656	0.11468	cytoskeleton	single-multicellular organism process; cellular component organization; blood coagulation; regulation of biological quality; chromatin remodeling; brain development; single-organism process; response to stimulus; homotypic cell-cell adhesion; hemostasis; multicellular organismal homeostasis; anatomical structure homeostasis; response to wounding; neural nucleus development; biological adhesion; h…	membrane; extracellular region part; cytoplasm; cytoplasmic region; macromolecular complex; cell; histone acetyltransferase complex; organelle part; non-membrane-bounded organelle; NuA4 histone acetyltransferase complex; extracellular exosome; nucleoplasm; focal adhesion; nuclear chromosome part; myelin sheath; intracellular; nuclear chromatin; cell-substrate junction; membrane-bounded organelle;…	nucleoside phosphate binding; chromatin DNA binding; enhancer sequence-specific DNA binding; double-stranded DNA binding; nitric-oxide synthase binding; protein binding; chromatin binding; enhancer binding; core promoter proximal region sequence-specific DNA binding; structural constituent of synapse; regulatory region DNA binding; organic cyclic compound binding; heterocyclic compound binding; R…	K05692	ACTB_G1; actin beta/gamma 1	rno04510 Focal adhesion - Rattus norvegicus (rat); rno05416 Viral myocarditis - Rattus norvegicus (rat); rno04530 Tight junction - Rattus norvegicus (rat); rno04971 Gastric acid secretion - Rattus norvegicus (rat); rno05418 Fluid shear stress and atherosclerosis - Rattus norvegicus (rat); rno04390 Hippo signaling pathway - Rattus norvegicus (rat); rno05205 Proteoglycans in cancer - Rattus norvegi…
A0A0G2K3K2	318	K	Actin, cytoplasmic 1	Actb	1	0.00130225	51.03	MQK(1)EITALAPSTMK	2	3.2831	3	1.327	1.009	1.207	0.677		0.486	0.492	0.023075	cytoskeleton	single-multicellular organism process; cellular component organization; blood coagulation; regulation of biological quality; chromatin remodeling; brain development; single-organism process; response to stimulus; homotypic cell-cell adhesion; hemostasis; multicellular organismal homeostasis; anatomical structure homeostasis; response to wounding; neural nucleus development; biological adhesion; h…	membrane; extracellular region part; cytoplasm; cytoplasmic region; macromolecular complex; cell; histone acetyltransferase complex; organelle part; non-membrane-bounded organelle; NuA4 histone acetyltransferase complex; extracellular exosome; nucleoplasm; focal adhesion; nuclear chromosome part; myelin sheath; intracellular; nuclear chromatin; cell-substrate junction; membrane-bounded organelle;…	nucleoside phosphate binding; chromatin DNA binding; enhancer sequence-specific DNA binding; double-stranded DNA binding; nitric-oxide synthase binding; protein binding; chromatin binding; enhancer binding; core promoter proximal region sequence-specific DNA binding; structural constituent of synapse; regulatory region DNA binding; organic cyclic compound binding; heterocyclic compound binding; R…	K05692	ACTB_G1; actin beta/gamma 1	rno04510 Focal adhesion - Rattus norvegicus (rat); rno05416 Viral myocarditis - Rattus norvegicus (rat); rno04530 Tight junction - Rattus norvegicus (rat); rno04971 Gastric acid secretion - Rattus norvegicus (rat); rno05418 Fluid shear stress and atherosclerosis - Rattus norvegicus (rat); rno04390 Hippo signaling pathway - Rattus norvegicus (rat); rno05205 Proteoglycans in cancer - Rattus norvegi…
A0A0G2K3K2	329	K	Actin, cytoplasmic 1	Actb	1	0.00112211	60.157	EITALAPSTMK(1)IK	2	0.05536	2	1.019	0.903	0.766						cytoskeleton	single-multicellular organism process; cellular component organization; blood coagulation; regulation of biological quality; chromatin remodeling; brain development; single-organism process; response to stimulus; homotypic cell-cell adhesion; hemostasis; multicellular organismal homeostasis; anatomical structure homeostasis; response to wounding; neural nucleus development; biological adhesion; h…	membrane; extracellular region part; cytoplasm; cytoplasmic region; macromolecular complex; cell; histone acetyltransferase complex; organelle part; non-membrane-bounded organelle; NuA4 histone acetyltransferase complex; extracellular exosome; nucleoplasm; focal adhesion; nuclear chromosome part; myelin sheath; intracellular; nuclear chromatin; cell-substrate junction; membrane-bounded organelle;…	nucleoside phosphate binding; chromatin DNA binding; enhancer sequence-specific DNA binding; double-stranded DNA binding; nitric-oxide synthase binding; protein binding; chromatin binding; enhancer binding; core promoter proximal region sequence-specific DNA binding; structural constituent of synapse; regulatory region DNA binding; organic cyclic compound binding; heterocyclic compound binding; R…	K05692	ACTB_G1; actin beta/gamma 1	rno04510 Focal adhesion - Rattus norvegicus (rat); rno05416 Viral myocarditis - Rattus norvegicus (rat); rno04530 Tight junction - Rattus norvegicus (rat); rno04971 Gastric acid secretion - Rattus norvegicus (rat); rno05418 Fluid shear stress and atherosclerosis - Rattus norvegicus (rat); rno04390 Hippo signaling pathway - Rattus norvegicus (rat); rno05205 Proteoglycans in cancer - Rattus norvegi…
A0A0G2K3K2	331	K	Actin, cytoplasmic 1	Actb	1	0.00337803	72.275	IK(1)IIAPPER	2	0.32801	12	1.249	0.945	1.15	1.049	1.036	0.663	0.822	0.26924	cytoskeleton	single-multicellular organism process; cellular component organization; blood coagulation; regulation of biological quality; chromatin remodeling; brain development; single-organism process; response to stimulus; homotypic cell-cell adhesion; hemostasis; multicellular organismal homeostasis; anatomical structure homeostasis; response to wounding; neural nucleus development; biological adhesion; h…	membrane; extracellular region part; cytoplasm; cytoplasmic region; macromolecular complex; cell; histone acetyltransferase complex; organelle part; non-membrane-bounded organelle; NuA4 histone acetyltransferase complex; extracellular exosome; nucleoplasm; focal adhesion; nuclear chromosome part; myelin sheath; intracellular; nuclear chromatin; cell-substrate junction; membrane-bounded organelle;…	nucleoside phosphate binding; chromatin DNA binding; enhancer sequence-specific DNA binding; double-stranded DNA binding; nitric-oxide synthase binding; protein binding; chromatin binding; enhancer binding; core promoter proximal region sequence-specific DNA binding; structural constituent of synapse; regulatory region DNA binding; organic cyclic compound binding; heterocyclic compound binding; R…	K05692	ACTB_G1; actin beta/gamma 1	rno04510 Focal adhesion - Rattus norvegicus (rat); rno05416 Viral myocarditis - Rattus norvegicus (rat); rno04530 Tight junction - Rattus norvegicus (rat); rno04971 Gastric acid secretion - Rattus norvegicus (rat); rno05418 Fluid shear stress and atherosclerosis - Rattus norvegicus (rat); rno04390 Hippo signaling pathway - Rattus norvegicus (rat); rno05205 Proteoglycans in cancer - Rattus norvegi…
A0A0G2K3V2	106	K	Aflatoxin B1 aldehyde reductase member 2	Akr7a2	1	0.0089138	68.657	SQLETSLK(1)R	2	0.5083	3	1.52	0.974	1.484	0.865	0.637	0.452	0.491	0.033919	mitochondria				K15303	AKR7; aflatoxin B1 aldehyde reductase	rno00980 Metabolism of xenobiotics by cytochrome P450 - Rattus norvegicus (rat);	IPR023210;	NADP-dependent oxidoreductase domain;
A0A0G2K401	145	K	Propionyl-CoA carboxylase alpha chain, mitochondrial	Pcca	1	8.04484e-11	67.668	TGAQAVHPGYGFLSENK(1)EFAK	3	0.10161	3	1.241	1.051	1.721	0.576	0.511	0.633	0.429	0.0195167	mitochondria			ATP binding; nucleoside phosphate binding; nucleoside binding; ligase activity; ion binding; nucleotide binding; ligase activity, forming carbon-nitrogen bonds; organic cyclic compound binding; heterocyclic compound binding; biotin carboxylase activity; ribonucleoside binding; carbohydrate derivative binding; ribonucleotide binding; catalytic activity; binding; purine ribonucleoside binding; meta…	K01965	PCCA; propionyl-CoA carboxylase alpha chain [EC:6.4.1.3]	rno01200 Carbon metabolism - Rattus norvegicus (rat); rno00640 Propanoate metabolism - Rattus norvegicus (rat); rno01100 Metabolic pathways - Rattus norvegicus (rat); rno00630 Glyoxylate and dicarboxylate metabolism - Rattus norvegicus (rat); rno00280 Valine, leucine and isoleucine degradation - Rattus norvegicus (rat);	IPR011053; IPR005481; IPR005479; IPR000089; IPR013815; IPR016185; IPR011764; IPR011761; IPR005482; IPR013816; IPR011054;	Single hybrid motif; Biotin carboxylase-like, N-terminal domain; Carbamoyl-phosphate synthetase large subunit-like, ATP-binding domain; Biotin/lipoyl attachment; ATP-grasp fold, subdomain 1; Pre-ATP-grasp domain; Biotin carboxylation domain; ATP-grasp fold; Biotin carboxylase, C-terminal; ATP-grasp fold, subdomain 2; Rudiment single hybrid motif;
A0A0G2K401	320	K	Propionyl-CoA carboxylase alpha chain, mitochondrial	Pcca	1	0.00332993	43.761	AMGEQAVALAK(1)AVK	2	4.1946	1		1.053	1.147	0.548			0.498		mitochondria			ATP binding; nucleoside phosphate binding; nucleoside binding; ligase activity; ion binding; nucleotide binding; ligase activity, forming carbon-nitrogen bonds; organic cyclic compound binding; heterocyclic compound binding; biotin carboxylase activity; ribonucleoside binding; carbohydrate derivative binding; ribonucleotide binding; catalytic activity; binding; purine ribonucleoside binding; meta…	K01965	PCCA; propionyl-CoA carboxylase alpha chain [EC:6.4.1.3]	rno01200 Carbon metabolism - Rattus norvegicus (rat); rno00640 Propanoate metabolism - Rattus norvegicus (rat); rno01100 Metabolic pathways - Rattus norvegicus (rat); rno00630 Glyoxylate and dicarboxylate metabolism - Rattus norvegicus (rat); rno00280 Valine, leucine and isoleucine degradation - Rattus norvegicus (rat);	IPR011053; IPR005481; IPR005479; IPR000089; IPR013815; IPR016185; IPR011764; IPR011761; IPR005482; IPR013816; IPR011054;	Single hybrid motif; Biotin carboxylase-like, N-terminal domain; Carbamoyl-phosphate synthetase large subunit-like, ATP-binding domain; Biotin/lipoyl attachment; ATP-grasp fold, subdomain 1; Pre-ATP-grasp domain; Biotin carboxylation domain; ATP-grasp fold; Biotin carboxylase, C-terminal; ATP-grasp fold, subdomain 2; Rudiment single hybrid motif;
A0A0G2K401	553	K	Propionyl-CoA carboxylase alpha chain, mitochondrial	Pcca	1	2.20244e-06	60.489	VPVIRPDVAK(1)WELSVK	3	1.9521	1	1.275		1.825	0.64	1.152	0.371	0.465	0.104603	mitochondria			ATP binding; nucleoside phosphate binding; nucleoside binding; ligase activity; ion binding; nucleotide binding; ligase activity, forming carbon-nitrogen bonds; organic cyclic compound binding; heterocyclic compound binding; biotin carboxylase activity; ribonucleoside binding; carbohydrate derivative binding; ribonucleotide binding; catalytic activity; binding; purine ribonucleoside binding; meta…	K01965	PCCA; propionyl-CoA carboxylase alpha chain [EC:6.4.1.3]	rno01200 Carbon metabolism - Rattus norvegicus (rat); rno00640 Propanoate metabolism - Rattus norvegicus (rat); rno01100 Metabolic pathways - Rattus norvegicus (rat); rno00630 Glyoxylate and dicarboxylate metabolism - Rattus norvegicus (rat); rno00280 Valine, leucine and isoleucine degradation - Rattus norvegicus (rat);	IPR011053; IPR005481; IPR005479; IPR000089; IPR013815; IPR016185; IPR011764; IPR011761; IPR005482; IPR013816; IPR011054;	Single hybrid motif; Biotin carboxylase-like, N-terminal domain; Carbamoyl-phosphate synthetase large subunit-like, ATP-binding domain; Biotin/lipoyl attachment; ATP-grasp fold, subdomain 1; Pre-ATP-grasp domain; Biotin carboxylation domain; ATP-grasp fold; Biotin carboxylase, C-terminal; ATP-grasp fold, subdomain 2; Rudiment single hybrid motif;
A0A0G2K478	56	K	Deoxyguanosine kinase (Predicted), isoform CRA_b	Dguok	1	0.00352435	70.552	STFVK(1)LLTK	2	-0.64744	5	1.443	1.027	1.521	0.799	0.742	0.403	0.487	0.025705	mitochondria	negative regulation of developmental process; cellular developmental process; negative regulation of cellular component organization; nucleotide metabolic process; neurogenesis; negative regulation of multicellular organismal process; single-organism process; biosynthetic process; cellular metabolic process; phosphate-containing compound metabolic process; metabolic process; nucleoside phosphate …		ATP binding; nucleoside kinase activity; nucleoside phosphate binding; nucleobase-containing compound kinase activity; nucleoside binding; ion binding; nucleotide binding; organic cyclic compound binding; heterocyclic compound binding; ribonucleoside binding; carbohydrate derivative binding; kinase activity; catalytic activity; ribonucleotide binding; binding; purine ribonucleoside binding; anion…	K00904	DGUOK; deoxyguanosine kinase [EC:2.7.1.113]	rno00230 Purine metabolism - Rattus norvegicus (rat); rno01100 Metabolic pathways - Rattus norvegicus (rat);	IPR027417; IPR031314;	P-loop containing nucleoside triphosphate hydrolase; Deoxynucleoside kinase domain;
A0A0G2K478	220	K	Deoxyguanosine kinase (Predicted), isoform CRA_b	Dguok	1	8.75396e-15	116.6	GIELAYLK(1)QLHGQHEDWFINK	4	2.9789	5	0.738	1.512	1.118	0.919	0.801	0.731	0.728	0.25474	mitochondria	negative regulation of developmental process; cellular developmental process; negative regulation of cellular component organization; nucleotide metabolic process; neurogenesis; negative regulation of multicellular organismal process; single-organism process; biosynthetic process; cellular metabolic process; phosphate-containing compound metabolic process; metabolic process; nucleoside phosphate …		ATP binding; nucleoside kinase activity; nucleoside phosphate binding; nucleobase-containing compound kinase activity; nucleoside binding; ion binding; nucleotide binding; organic cyclic compound binding; heterocyclic compound binding; ribonucleoside binding; carbohydrate derivative binding; kinase activity; catalytic activity; ribonucleotide binding; binding; purine ribonucleoside binding; anion…	K00904	DGUOK; deoxyguanosine kinase [EC:2.7.1.113]	rno00230 Purine metabolism - Rattus norvegicus (rat); rno01100 Metabolic pathways - Rattus norvegicus (rat);	IPR027417; IPR031314;	P-loop containing nucleoside triphosphate hydrolase; Deoxynucleoside kinase domain;
A0A0G2K5E8	565	K	Protein NEWGENE_621351	NEWGENE_621351	1	0.00334982	72.607	GEK(1)GETGLR	2	0.61647	5	1.258	0.629	0.781	1.703	1.342	0.75	1.422	0.32648	cyto_nucl		extracellular matrix; extracellular region part; extracellular region; proteinaceous extracellular matrix;	extracellular matrix structural constituent; structural molecule activity;	K06236	COL1A; collagen, type I, alpha	rno04974 Protein digestion and absorption - Rattus norvegicus (rat); rno04512 ECM-receptor interaction - Rattus norvegicus (rat); rno04510 Focal adhesion - Rattus norvegicus (rat); rno04151 PI3K-Akt signaling pathway - Rattus norvegicus (rat); rno04611 Platelet activation - Rattus norvegicus (rat); rno05146 Amoebiasis - Rattus norvegicus (rat); rno04933 AGE-RAGE signaling pathway in diabetic comp…	IPR000885;	Fibrillar collagen, C-terminal;
A0A0G2K5E8	972	K	Protein NEWGENE_621351	NEWGENE_621351	1	9.71802e-23	150.11	GPAGPSGPIGK(1)DGR	2	1.1304	13	0.886	0.674	0.98	1.753	1.243	0.858	1.517	0.185862	cyto_nucl		extracellular matrix; extracellular region part; extracellular region; proteinaceous extracellular matrix;	extracellular matrix structural constituent; structural molecule activity;	K06236	COL1A; collagen, type I, alpha	rno04974 Protein digestion and absorption - Rattus norvegicus (rat); rno04512 ECM-receptor interaction - Rattus norvegicus (rat); rno04510 Focal adhesion - Rattus norvegicus (rat); rno04151 PI3K-Akt signaling pathway - Rattus norvegicus (rat); rno04611 Platelet activation - Rattus norvegicus (rat); rno05146 Amoebiasis - Rattus norvegicus (rat); rno04933 AGE-RAGE signaling pathway in diabetic comp…	IPR000885;	Fibrillar collagen, C-terminal;
A0A0G2K6E2	184	K	Thioredoxin reductase 2, isoform CRA_a	Txnrd2	1	0.000112856	48.216	VTQLSAK(1)HIVIATGGR	3	1.181	3		0.995	1.711	0.736	0.822	0.61	0.534	0.108524	mitochondria	regulation of cellular process; regulation of biological quality; oxidation-reduction process; response to toxic substance; cell redox homeostasis; single-organism cellular process; cellular homeostasis; single-organism process; response to stimulus; homeostatic process; metabolic process; regulation of biological process; response to chemical; cellular detoxification; single-organism metabolic p…	cell;	oxidoreductase activity, acting on NAD(P)H; nucleoside phosphate binding; flavin adenine dinucleotide binding; thioredoxin-disulfide reductase activity; ion binding; antioxidant activity; nucleotide binding; oxidoreductase activity, acting on a sulfur group of donors, NAD(P) as acceptor; cofactor binding; oxidoreductase activity; heterocyclic compound binding; organic cyclic compound binding; dis…	K00384	trxB; thioredoxin reductase (NADPH) [EC:1.8.1.9]	rno00450 Selenocompound metabolism - Rattus norvegicus (rat); rno00240 Pyrimidine metabolism - Rattus norvegicus (rat);	IPR016156; IPR004099; IPR023753;	FAD/NAD-linked reductase, dimerisation domain; Pyridine nucleotide-disulphide oxidoreductase, dimerisation domain; FAD/NAD(P)-binding domain;
A0A0G2K6E2	195	K	Thioredoxin reductase 2, isoform CRA_a	Txnrd2	1	0.010332	106.42	PK(1)YPTQVK	2	-0.47604	9	1.407	1.006	1.362	0.894	0.805	0.505	0.584	0.038902	mitochondria	regulation of cellular process; regulation of biological quality; oxidation-reduction process; response to toxic substance; cell redox homeostasis; single-organism cellular process; cellular homeostasis; single-organism process; response to stimulus; homeostatic process; metabolic process; regulation of biological process; response to chemical; cellular detoxification; single-organism metabolic p…	cell;	oxidoreductase activity, acting on NAD(P)H; nucleoside phosphate binding; flavin adenine dinucleotide binding; thioredoxin-disulfide reductase activity; ion binding; antioxidant activity; nucleotide binding; oxidoreductase activity, acting on a sulfur group of donors, NAD(P) as acceptor; cofactor binding; oxidoreductase activity; heterocyclic compound binding; organic cyclic compound binding; dis…	K00384	trxB; thioredoxin reductase (NADPH) [EC:1.8.1.9]	rno00450 Selenocompound metabolism - Rattus norvegicus (rat); rno00240 Pyrimidine metabolism - Rattus norvegicus (rat);	IPR016156; IPR004099; IPR023753;	FAD/NAD-linked reductase, dimerisation domain; Pyridine nucleotide-disulphide oxidoreductase, dimerisation domain; FAD/NAD(P)-binding domain;
A0A0G2K747	103	K	Single-stranded DNA binding protein 1, isoform CRA_b	Ssbp1	1	0.00906984	67.897	DVAYQYVK(1)K	2	2.5496	2	1.728	1.188	1.051	0.776	0.773	0.423	0.497	0.048843	nucleus	DNA replication; cellular aromatic compound metabolic process; DNA metabolic process; organic cyclic compound metabolic process; nitrogen compound metabolic process; biosynthetic process; primary metabolic process; organic substance biosynthetic process; cellular metabolic process; cellular biosynthetic process; organic substance metabolic process; metabolic process; cellular macromolecule biosyn…		organic cyclic compound binding; heterocyclic compound binding; single-stranded DNA binding; DNA binding; binding; nucleic acid binding;	K03111	ssb; single-strand DNA-binding protein	rno03430 Mismatch repair - Rattus norvegicus (rat); rno03030 DNA replication - Rattus norvegicus (rat); rno03440 Homologous recombination - Rattus norvegicus (rat);	IPR012340;	Nucleic acid-binding, OB-fold;
A0A0G2K757	310	K	Dolichyl-diphosphooligosaccharide--protein glycosyltransferase subunit 2	Rpn2	1	0.00078367	104.43	LEHAK(1)SVASR	3	0.97417	3	1.43	0.723	1.541	0.587	0.946	0.726	0.612	0.158898	extracellular	protein glycosylation; macromolecule glycosylation; glycoprotein biosynthetic process; single-organism cellular process; cellular protein metabolic process; glycoprotein metabolic process; single-organism process; biosynthetic process; primary metabolic process; cellular metabolic process; organic substance biosynthetic process; cellular biosynthetic process; organic substance metabolic process; …	intracellular organelle; membrane; endoplasmic reticulum; nuclear outer membrane-endoplasmic reticulum membrane network; cytoplasm; intracellular organelle part; intrinsic component of membrane; endomembrane system; macromolecular complex; intracellular part; oligosaccharyltransferase complex; transferase complex; cell; integral component of membrane; organelle part; intracellular membrane-bounde…		K12667	SWP1; oligosaccharyltransferase complex subunit delta (ribophorin II)	rno00510 N-Glycan biosynthesis - Rattus norvegicus (rat); rno04141 Protein processing in endoplasmic reticulum - Rattus norvegicus (rat); rno01100 Metabolic pathways - Rattus norvegicus (rat);
A0A0G2K7Q7	395	K	Insulin-degrading enzyme	Ide	1	0.0177701	47.603	GYTSK(1)IAGK	2	1.0284	2	1.245	1.131	1.219	0.871	0.885	0.604	0.656	0.0135567	cytoplasm	proteolysis; metabolic process; macromolecule metabolic process; protein metabolic process; primary metabolic process; organic substance metabolic process;		endopeptidase activity; metalloendopeptidase activity; peptidase activity; catalytic activity; binding; ion binding; peptidase activity, acting on L-amino acid peptides; cation binding; metal ion binding; metallopeptidase activity; hydrolase activity;	K01408	IDE; insulysin [EC:3.4.24.56]	rno05010 Alzheimer's disease - Rattus norvegicus (rat);	IPR007863; IPR032632; IPR011765; IPR011249; IPR011237;	Peptidase M16, C-terminal; Peptidase M16, middle/third domain; Peptidase M16, N-terminal; Metalloenzyme, LuxS/M16 peptidase-like; Peptidase M16 domain;
A0A0G2KAC7	161	K	ATP-binding cassette sub-family B member 7, mitochondrial	Abcb7	1	0.00232155	54.898	NAVFGK(1)VAQNSIR	2	1.1665	4		1.223	1.248	0.828	0.77	0.766	0.638	0.00050218	plasma membrane	transport; transmembrane transport; localization; establishment of localization;	intrinsic component of membrane; membrane; integral component of membrane; membrane part;	nucleoside phosphate binding; primary active transmembrane transporter activity; hydrolase activity, acting on acid anhydrides; hydrolase activity; ATPase activity; organic cyclic compound binding; heterocyclic compound binding; pyrophosphatase activity; catalytic activity; ribonucleotide binding; ATPase activity, coupled to movement of substances; binding; purine ribonucleoside binding; hydrolas…				IPR003593; IPR003439; IPR027417; IPR011527;	AAA+ ATPase domain; ABC transporter-like; P-loop containing nucleoside triphosphate hydrolase; ABC transporter type 1, transmembrane domain;
A0A0G2KAC7	295	K	ATP-binding cassette sub-family B member 7, mitochondrial	Abcb7	1	0.00377617	59.198	YFNNEK(1)YEAQR	2	0.20377	3	1.342	0.985	1.113	1.093	0.909	0.626	0.764	0.189281	plasma membrane	transport; transmembrane transport; localization; establishment of localization;	intrinsic component of membrane; membrane; integral component of membrane; membrane part;	nucleoside phosphate binding; primary active transmembrane transporter activity; hydrolase activity, acting on acid anhydrides; hydrolase activity; ATPase activity; organic cyclic compound binding; heterocyclic compound binding; pyrophosphatase activity; catalytic activity; ribonucleotide binding; ATPase activity, coupled to movement of substances; binding; purine ribonucleoside binding; hydrolas…				IPR003593; IPR003439; IPR027417; IPR011527;	AAA+ ATPase domain; ABC transporter-like; P-loop containing nucleoside triphosphate hydrolase; ABC transporter type 1, transmembrane domain;
A0A0G2KAN7	168	K	Glutaminase kidney isoform, mitochondrial	Gls	1	0.00119487	77.062	FITALK(1)STGLR	2	0.95411	7	1.517	0.817	1.118	1.026	0.855	0.729	0.756	0.27154	mitochondria	glutamine family amino acid metabolic process; small molecule metabolic process; single-organism cellular process; glutamine metabolic process; nitrogen compound metabolic process; single-organism process; primary metabolic process; alpha-amino acid metabolic process; cellular metabolic process; organic substance metabolic process; metabolic process; cellular amino acid metabolic process; single-…		hydrolase activity; hydrolase activity, acting on carbon-nitrogen (but not peptide) bonds, in linear amides; glutaminase activity; catalytic activity; hydrolase activity, acting on carbon-nitrogen (but not peptide) bonds;				IPR012338;	Beta-lactamase/transpeptidase-like;
A0A0H2UHE1	68	K	Succinate--CoA ligase [ADP/GDP-forming] subunit alpha, mitochondrial	Suclg1	1	0.00633131	58.699	NIYIDK(1)NTK	2	2.5135	4	1.352	1.017	1.327	0.897	0.679	0.644	0.601	0.0212	mitochondria	metabolic process;	membrane; intracellular organelle; extracellular region part; mitochondrial part; organelle membrane; cell periphery; organelle envelope; intracellular organelle part; cytoplasm; vesicle; intracellular part; cell; cytosol; extracellular region; organelle part; mitochondrion; plasma membrane; intracellular membrane-bounded organelle; mitochondrial envelope; organelle; extracellular exosome; intrac…	organic cyclic compound binding; heterocyclic compound binding; RNA binding; catalytic activity; binding; ligase activity; nucleic acid binding; cofactor binding;	K01899	LSC1; succinyl-CoA synthetase alpha subunit [EC:6.2.1.4 6.2.1.5]	rno01200 Carbon metabolism - Rattus norvegicus (rat); rno00640 Propanoate metabolism - Rattus norvegicus (rat); rno01100 Metabolic pathways - Rattus norvegicus (rat); rno00020 Citrate cycle (TCA cycle) - Rattus norvegicus (rat);	IPR005811; IPR016040; IPR003781; IPR016102;	ATP-citrate lyase/succinyl-CoA ligase; NAD(P)-binding domain; CoA-binding; Succinyl-CoA synthetase-like;
A0A0H2UHE1	71	K	Succinate--CoA ligase [ADP/GDP-forming] subunit alpha, mitochondrial	Suclg1	1	3.26371e-09	122.46	NTK(1)VICQGFTGK	2	1.6614	11	1.37	1.115	1.083	0.934	0.877	0.607	0.678	0.0476	mitochondria	metabolic process;	membrane; intracellular organelle; extracellular region part; mitochondrial part; organelle membrane; cell periphery; organelle envelope; intracellular organelle part; cytoplasm; vesicle; intracellular part; cell; cytosol; extracellular region; organelle part; mitochondrion; plasma membrane; intracellular membrane-bounded organelle; mitochondrial envelope; organelle; extracellular exosome; intrac…	organic cyclic compound binding; heterocyclic compound binding; RNA binding; catalytic activity; binding; ligase activity; nucleic acid binding; cofactor binding;	K01899	LSC1; succinyl-CoA synthetase alpha subunit [EC:6.2.1.4 6.2.1.5]	rno01200 Carbon metabolism - Rattus norvegicus (rat); rno00640 Propanoate metabolism - Rattus norvegicus (rat); rno01100 Metabolic pathways - Rattus norvegicus (rat); rno00020 Citrate cycle (TCA cycle) - Rattus norvegicus (rat);	IPR005811; IPR016040; IPR003781; IPR016102;	ATP-citrate lyase/succinyl-CoA ligase; NAD(P)-binding domain; CoA-binding; Succinyl-CoA synthetase-like;
A0A0H2UHE1	80	K	Succinate--CoA ligase [ADP/GDP-forming] subunit alpha, mitochondrial	Suclg1	1	0.000539923	44.312	VICQGFTGK(1)QGTFHSQQALEYGTK	3	-0.16602	3	1.021	1.301	1.43	1.036	0.849	0.337	0.592	0.102079	mitochondria	metabolic process;	membrane; intracellular organelle; extracellular region part; mitochondrial part; organelle membrane; cell periphery; organelle envelope; intracellular organelle part; cytoplasm; vesicle; intracellular part; cell; cytosol; extracellular region; organelle part; mitochondrion; plasma membrane; intracellular membrane-bounded organelle; mitochondrial envelope; organelle; extracellular exosome; intrac…	organic cyclic compound binding; heterocyclic compound binding; RNA binding; catalytic activity; binding; ligase activity; nucleic acid binding; cofactor binding;	K01899	LSC1; succinyl-CoA synthetase alpha subunit [EC:6.2.1.4 6.2.1.5]	rno01200 Carbon metabolism - Rattus norvegicus (rat); rno00640 Propanoate metabolism - Rattus norvegicus (rat); rno01100 Metabolic pathways - Rattus norvegicus (rat); rno00020 Citrate cycle (TCA cycle) - Rattus norvegicus (rat);	IPR005811; IPR016040; IPR003781; IPR016102;	ATP-citrate lyase/succinyl-CoA ligase; NAD(P)-binding domain; CoA-binding; Succinyl-CoA synthetase-like;
A0A0H2UHE1	119	K	Succinate--CoA ligase [ADP/GDP-forming] subunit alpha, mitochondrial	Suclg1	1	0.000125276	75.89	HLGLPVFNTVK(1)EAK	3	2.2598	5	1.002	1.056	1.192		0.497		0.459		mitochondria	metabolic process;	membrane; intracellular organelle; extracellular region part; mitochondrial part; organelle membrane; cell periphery; organelle envelope; intracellular organelle part; cytoplasm; vesicle; intracellular part; cell; cytosol; extracellular region; organelle part; mitochondrion; plasma membrane; intracellular membrane-bounded organelle; mitochondrial envelope; organelle; extracellular exosome; intrac…	organic cyclic compound binding; heterocyclic compound binding; RNA binding; catalytic activity; binding; ligase activity; nucleic acid binding; cofactor binding;	K01899	LSC1; succinyl-CoA synthetase alpha subunit [EC:6.2.1.4 6.2.1.5]	rno01200 Carbon metabolism - Rattus norvegicus (rat); rno00640 Propanoate metabolism - Rattus norvegicus (rat); rno01100 Metabolic pathways - Rattus norvegicus (rat); rno00020 Citrate cycle (TCA cycle) - Rattus norvegicus (rat);	IPR005811; IPR016040; IPR003781; IPR016102;	ATP-citrate lyase/succinyl-CoA ligase; NAD(P)-binding domain; CoA-binding; Succinyl-CoA synthetase-like;
A0A0H2UHM5	134	K	Protein disulfide-isomerase	Pdia3	1	0.000205696	75.819	TADGIVSHLK(1)K	3	1.6315	7	1.096	1.022	1.47	0.907	0.956	0.548	0.672	0.106682	endoplasmic reticulum	regulation of cellular process; regulation of cell death; regulation of biological quality; regulation of signaling; cell redox homeostasis; regulation of programmed cell death; single-organism cellular process; positive regulation of cellular process; positive regulation of apoptotic process; cellular homeostasis; single-organism process; positive regulation of extrinsic apoptotic signaling path…	intracellular organelle; endoplasmic reticulum; extracellular region part; cell junction; cytoplasm; vesicle; anchoring junction; endomembrane system; intracellular part; cell; extracellular region; organelle; extracellular exosome; intracellular membrane-bounded organelle; nucleus; focal adhesion; myelin sheath; intracellular; cell part; adherens junction; extracellular vesicle; cell surface; ce…	organic cyclic compound binding; heterocyclic compound binding; intramolecular oxidoreductase activity, transposing S-S bonds; RNA binding; isomerase activity; catalytic activity; binding; nucleic acid binding; intramolecular oxidoreductase activity; protein disulfide isomerase activity;	K08056	PDIA3; protein disulfide isomerase family A, member 3 [EC:5.3.4.1]	rno04141 Protein processing in endoplasmic reticulum - Rattus norvegicus (rat); rno04612 Antigen processing and presentation - Rattus norvegicus (rat);	IPR005788; IPR013766; IPR012336;	Disulphide isomerase; Thioredoxin domain; Thioredoxin-like fold;
A0A0H2UHM5	223	K	Protein disulfide-isomerase	Pdia3	1	0.00578408	55.261	FEDK(1)IVAYTEK	2	1.3887	4	1.419	1.099	1.199	0.948	0.745	0.549	0.603	0.02994	endoplasmic reticulum	regulation of cellular process; regulation of cell death; regulation of biological quality; regulation of signaling; cell redox homeostasis; regulation of programmed cell death; single-organism cellular process; positive regulation of cellular process; positive regulation of apoptotic process; cellular homeostasis; single-organism process; positive regulation of extrinsic apoptotic signaling path…	intracellular organelle; endoplasmic reticulum; extracellular region part; cell junction; cytoplasm; vesicle; anchoring junction; endomembrane system; intracellular part; cell; extracellular region; organelle; extracellular exosome; intracellular membrane-bounded organelle; nucleus; focal adhesion; myelin sheath; intracellular; cell part; adherens junction; extracellular vesicle; cell surface; ce…	organic cyclic compound binding; heterocyclic compound binding; intramolecular oxidoreductase activity, transposing S-S bonds; RNA binding; isomerase activity; catalytic activity; binding; nucleic acid binding; intramolecular oxidoreductase activity; protein disulfide isomerase activity;	K08056	PDIA3; protein disulfide isomerase family A, member 3 [EC:5.3.4.1]	rno04141 Protein processing in endoplasmic reticulum - Rattus norvegicus (rat); rno04612 Antigen processing and presentation - Rattus norvegicus (rat);	IPR005788; IPR013766; IPR012336;	Disulphide isomerase; Thioredoxin domain; Thioredoxin-like fold;
A0A0H2UHM5	236	K	Protein disulfide-isomerase	Pdia3	1	0.0138747	58.981	MTSGK(1)IK	2	-0.03753	2	0.794	1.411	1.391	0.672	0.985	0.582	0.623	0.128243	endoplasmic reticulum	regulation of cellular process; regulation of cell death; regulation of biological quality; regulation of signaling; cell redox homeostasis; regulation of programmed cell death; single-organism cellular process; positive regulation of cellular process; positive regulation of apoptotic process; cellular homeostasis; single-organism process; positive regulation of extrinsic apoptotic signaling path…	intracellular organelle; endoplasmic reticulum; extracellular region part; cell junction; cytoplasm; vesicle; anchoring junction; endomembrane system; intracellular part; cell; extracellular region; organelle; extracellular exosome; intracellular membrane-bounded organelle; nucleus; focal adhesion; myelin sheath; intracellular; cell part; adherens junction; extracellular vesicle; cell surface; ce…	organic cyclic compound binding; heterocyclic compound binding; intramolecular oxidoreductase activity, transposing S-S bonds; RNA binding; isomerase activity; catalytic activity; binding; nucleic acid binding; intramolecular oxidoreductase activity; protein disulfide isomerase activity;	K08056	PDIA3; protein disulfide isomerase family A, member 3 [EC:5.3.4.1]	rno04141 Protein processing in endoplasmic reticulum - Rattus norvegicus (rat); rno04612 Antigen processing and presentation - Rattus norvegicus (rat);	IPR005788; IPR013766; IPR012336;	Disulphide isomerase; Thioredoxin domain; Thioredoxin-like fold;
A0A0H2UHM5	367	K	Protein disulfide-isomerase	Pdia3	1	0.00169349	81.92	FLQEYFDGNLK(1)R	2	0.51655	2	0.936	0.706	1.069						endoplasmic reticulum	regulation of cellular process; regulation of cell death; regulation of biological quality; regulation of signaling; cell redox homeostasis; regulation of programmed cell death; single-organism cellular process; positive regulation of cellular process; positive regulation of apoptotic process; cellular homeostasis; single-organism process; positive regulation of extrinsic apoptotic signaling path…	intracellular organelle; endoplasmic reticulum; extracellular region part; cell junction; cytoplasm; vesicle; anchoring junction; endomembrane system; intracellular part; cell; extracellular region; organelle; extracellular exosome; intracellular membrane-bounded organelle; nucleus; focal adhesion; myelin sheath; intracellular; cell part; adherens junction; extracellular vesicle; cell surface; ce…	organic cyclic compound binding; heterocyclic compound binding; intramolecular oxidoreductase activity, transposing S-S bonds; RNA binding; isomerase activity; catalytic activity; binding; nucleic acid binding; intramolecular oxidoreductase activity; protein disulfide isomerase activity;	K08056	PDIA3; protein disulfide isomerase family A, member 3 [EC:5.3.4.1]	rno04141 Protein processing in endoplasmic reticulum - Rattus norvegicus (rat); rno04612 Antigen processing and presentation - Rattus norvegicus (rat);	IPR005788; IPR013766; IPR012336;	Disulphide isomerase; Thioredoxin domain; Thioredoxin-like fold;
A0A0H2UHM5	420	K	Protein disulfide-isomerase	Pdia3	1	0.0205493	64.757	NLEPK(1)YK	2	-0.0083304	1					1.403				endoplasmic reticulum	regulation of cellular process; regulation of cell death; regulation of biological quality; regulation of signaling; cell redox homeostasis; regulation of programmed cell death; single-organism cellular process; positive regulation of cellular process; positive regulation of apoptotic process; cellular homeostasis; single-organism process; positive regulation of extrinsic apoptotic signaling path…	intracellular organelle; endoplasmic reticulum; extracellular region part; cell junction; cytoplasm; vesicle; anchoring junction; endomembrane system; intracellular part; cell; extracellular region; organelle; extracellular exosome; intracellular membrane-bounded organelle; nucleus; focal adhesion; myelin sheath; intracellular; cell part; adherens junction; extracellular vesicle; cell surface; ce…	organic cyclic compound binding; heterocyclic compound binding; intramolecular oxidoreductase activity, transposing S-S bonds; RNA binding; isomerase activity; catalytic activity; binding; nucleic acid binding; intramolecular oxidoreductase activity; protein disulfide isomerase activity;	K08056	PDIA3; protein disulfide isomerase family A, member 3 [EC:5.3.4.1]	rno04141 Protein processing in endoplasmic reticulum - Rattus norvegicus (rat); rno04612 Antigen processing and presentation - Rattus norvegicus (rat);	IPR005788; IPR013766; IPR012336;	Disulphide isomerase; Thioredoxin domain; Thioredoxin-like fold;
A0A0H2UHM5	499	K	Protein disulfide-isomerase	Pdia3	1	8.98183e-05	63.185	EATNPPIIQEEK(1)PK	2	-2.2168	3	1.224	0.869	1.306	1.092	0.633		0.761	0.34744	endoplasmic reticulum	regulation of cellular process; regulation of cell death; regulation of biological quality; regulation of signaling; cell redox homeostasis; regulation of programmed cell death; single-organism cellular process; positive regulation of cellular process; positive regulation of apoptotic process; cellular homeostasis; single-organism process; positive regulation of extrinsic apoptotic signaling path…	intracellular organelle; endoplasmic reticulum; extracellular region part; cell junction; cytoplasm; vesicle; anchoring junction; endomembrane system; intracellular part; cell; extracellular region; organelle; extracellular exosome; intracellular membrane-bounded organelle; nucleus; focal adhesion; myelin sheath; intracellular; cell part; adherens junction; extracellular vesicle; cell surface; ce…	organic cyclic compound binding; heterocyclic compound binding; intramolecular oxidoreductase activity, transposing S-S bonds; RNA binding; isomerase activity; catalytic activity; binding; nucleic acid binding; intramolecular oxidoreductase activity; protein disulfide isomerase activity;	K08056	PDIA3; protein disulfide isomerase family A, member 3 [EC:5.3.4.1]	rno04141 Protein processing in endoplasmic reticulum - Rattus norvegicus (rat); rno04612 Antigen processing and presentation - Rattus norvegicus (rat);	IPR005788; IPR013766; IPR012336;	Disulphide isomerase; Thioredoxin domain; Thioredoxin-like fold;
A0A0H2UHR5	181	K	[3-methyl-2-oxobutanoate dehydrogenase [lipoamide]] kinase, mitochondrial	Bckdk	1	0.00191291	66.692	HIEDEK(1)LVR	3	0.39136	1	1.423	1.349	1.01	0.668	0.783	0.601	0.543	0.0138624	mitochondria	phosphorylation; metabolic process; cellular metabolic process; phosphorus metabolic process; cellular process; phosphate-containing compound metabolic process;		catalytic activity; transferase activity; transferase activity, transferring phosphorus-containing groups;				IPR005467; IPR018955; IPR003594; IPR004358;	Histidine kinase domain; Branched-chain alpha-ketoacid dehydrogenase kinase/Pyruvate dehydrogenase kinase, N-terminal; Histidine kinase-like ATPase, C-terminal domain; Signal transduction histidine kinase-related protein, C-terminal;
A0A0H2UHS3	131	K	Coiled-coil domain-containing protein 51	Ccdc51	1	0.00396142	102.71	MLQEEK(1)R	2	0.04463	6	0.991	0.901	2.093	0.69	0.772	0.434	0.476	0.1539	nucleus		intrinsic component of membrane; membrane; integral component of membrane; membrane part;
A0A0H2UI36	150	K	Uncharacterized protein	---	1	0.000882346	101.89	TSSSPVVK(1)SFNR	2	0.12172	11	1.277	1.132	1.208	1.054	0.81	0.52	0.659	0.06198	nucleus			protein binding; binding;				IPR007110; IPR013783; IPR013106; IPR003597;	Immunoglobulin-like domain; Immunoglobulin-like fold; Immunoglobulin V-set domain; Immunoglobulin C1-set;
A0A0U1RRZ4	818	K	Probable 2-oxoglutarate dehydrogenase E1 component DHKTD1, mitochondrial	Dhtkd1	1	2.16304e-09	87.323	HFYALLK(1)QR	3	-0.12964	6	1.209	1.146	1.12		0.798	0.454	0.54	0.027778	mitochondria	tricarboxylic acid metabolic process; oxidation-reduction process; small molecule metabolic process; single-organism cellular process; tricarboxylic acid cycle; single-organism process; primary metabolic process; cellular respiration; cellular metabolic process; organic substance metabolic process; citrate metabolic process; metabolic process; generation of precursor metabolites and energy; aerob…		vitamin binding; ion binding; oxidoreductase activity, acting on the aldehyde or oxo group of donors; cofactor binding; sulfur compound binding; thiamine pyrophosphate binding; oxidoreductase activity; heterocyclic compound binding; organic cyclic compound binding; catalytic activity; binding; cation binding; anion binding; oxoglutarate dehydrogenase (succinyl-transferring) activity; oxidoreducta…	K15791			IPR031717; IPR029061; IPR001017; IPR005475;	Multifunctional 2-oxoglutarate metabolism enzyme, C-terminal; Thiamin diphosphate-binding fold; Dehydrogenase, E1 component; Transketolase-like, pyrimidine-binding domain;
A0A140TAE6	267	K	Trans-2-enoyl-CoA reductase, mitochondrial	Mecr	1	1.21165e-06	103.88	LALNCVGGK(1)SSTELLR	2	-1.3407	5	1.394	0.936	1.245	0.927	0.711	0.733	0.663	0.056861	mitochondria	oxidation-reduction process; small molecule metabolic process; single-organism cellular process; single-organism process; cellular lipid metabolic process; fatty acid metabolic process; primary metabolic process; cellular metabolic process; organic substance metabolic process; metabolic process; single-organism metabolic process; carboxylic acid metabolic process; monocarboxylic acid metabolic pr…	organelle; intracellular membrane-bounded organelle; intracellular organelle; cell part; intracellular; cytoplasm; intracellular part; membrane-bounded organelle; cell; mitochondrion; cytoplasmic part;	oxidoreductase activity, acting on the CH-CH group of donors; trans-2-enoyl-CoA reductase (NADPH) activity; oxidoreductase activity, acting on the CH-CH group of donors, NAD or NADP as acceptor; catalytic activity; oxidoreductase activity;	K07512	MECR; mitochondrial trans-2-enoyl-CoA reductase [EC:1.3.1.38]	rno00062 Fatty acid elongation - Rattus norvegicus (rat); rno01212 Fatty acid metabolism - Rattus norvegicus (rat); rno01100 Metabolic pathways - Rattus norvegicus (rat);	IPR011032; IPR020843; IPR016040; IPR013154; IPR013149;	GroES-like; Polyketide synthase, enoylreductase domain; NAD(P)-binding domain; Alcohol dehydrogenase, N-terminal; Alcohol dehydrogenase, C-terminal;
A0A140TAE6	317	K	Trans-2-enoyl-CoA reductase, mitochondrial	Mecr	1	0.00267609	50.473	K(1)NHSPDEFK	3	0.30095	1	1.169	0.992	1.156	1.082	1.022	0.662	0.834	0.2683	mitochondria	oxidation-reduction process; small molecule metabolic process; single-organism cellular process; single-organism process; cellular lipid metabolic process; fatty acid metabolic process; primary metabolic process; cellular metabolic process; organic substance metabolic process; metabolic process; single-organism metabolic process; carboxylic acid metabolic process; monocarboxylic acid metabolic pr…	organelle; intracellular membrane-bounded organelle; intracellular organelle; cell part; intracellular; cytoplasm; intracellular part; membrane-bounded organelle; cell; mitochondrion; cytoplasmic part;	oxidoreductase activity, acting on the CH-CH group of donors; trans-2-enoyl-CoA reductase (NADPH) activity; oxidoreductase activity, acting on the CH-CH group of donors, NAD or NADP as acceptor; catalytic activity; oxidoreductase activity;	K07512	MECR; mitochondrial trans-2-enoyl-CoA reductase [EC:1.3.1.38]	rno00062 Fatty acid elongation - Rattus norvegicus (rat); rno01212 Fatty acid metabolism - Rattus norvegicus (rat); rno01100 Metabolic pathways - Rattus norvegicus (rat);	IPR011032; IPR020843; IPR016040; IPR013154; IPR013149;	GroES-like; Polyketide synthase, enoylreductase domain; NAD(P)-binding domain; Alcohol dehydrogenase, N-terminal; Alcohol dehydrogenase, C-terminal;
B0BMW2	52	K	3-hydroxyacyl-CoA dehydrogenase type-2	Hsd17b10	1	8.56347e-07	54.559	LVGQGATAVLLDVPNSEGETEAK(1)K	3	2.0987	3	1.016	1.051	1.173	0.798	1.009	0.891	0.833	0.079901	mitochondria	single-organism process; metabolic process; oxidation-reduction process; single-organism metabolic process;	organelle; intracellular membrane-bounded organelle; intracellular organelle; cell part; intracellular; cytoplasm; intracellular part; membrane-bounded organelle; cell; mitochondrion; cytoplasmic part;	organic cyclic compound binding; heterocyclic compound binding; RNA binding; catalytic activity; binding; nucleic acid binding; oxidoreductase activity;	K08683	HSD17B10; 3-hydroxyacyl-CoA dehydrogenase / 3-hydroxy-2-methylbutyryl-CoA dehydrogenase [EC:1.1.1.35 1.1.1.178]	rno05010 Alzheimer's disease - Rattus norvegicus (rat); rno01100 Metabolic pathways - Rattus norvegicus (rat); rno00280 Valine, leucine and isoleucine degradation - Rattus norvegicus (rat);	IPR016040;	NAD(P)-binding domain;
B0BNJ4	172	K	Ethylmalonic encephalopathy 1	Ethe1	1	1.60485e-05	51.798	TDFQQGCAK(1)TLYHSVHEK	3	0.74159	2	1.549			1.264	0.923	0.743	0.631		mitochondria	sulfur compound metabolic process; peptide metabolic process; oxidation-reduction process; single-organism process; nitrogen compound metabolic process; cellular amide metabolic process; cellular metabolic process; organic substance metabolic process; metabolic process; cellular modified amino acid metabolic process; single-organism metabolic process; glutathione metabolic process; cellular nitro…	intracellular organelle; cytoplasm; intracellular organelle part; nuclear lumen; intracellular part; cell; mitochondrion; organelle part; organelle; intracellular membrane-bounded organelle; membrane-enclosed lumen; nucleoplasm; nucleus; intracellular organelle lumen; cell part; intracellular; membrane-bounded organelle; cytoplasmic part; organelle lumen; nuclear part;	oxidoreductase activity, acting on single donors with incorporation of molecular oxygen, incorporation of two atoms of oxygen; iron ion binding; oxidoreductase activity, acting on single donors with incorporation of molecular oxygen; transition metal ion binding; catalytic activity; binding; dioxygenase activity; ion binding; sulfur dioxygenase activity; metal ion binding; cation binding; oxidore…	K17725	ETHE1; sulfur dioxygenase [EC:1.13.11.18]	rno00920 Sulfur metabolism - Rattus norvegicus (rat);	IPR001279;	Metallo-beta-lactamase;
B0BNM1	138	K	NAD(P)H-hydrate epimerase	Naxe	0.771146	7.16735e-10	63.625	LFGYQPTIYYPK(0.771)RPNK(0.229)PLFTGLVTQCQK	4	-0.65176	1			0.91						mitochondria	cellular component biogenesis; cellular component organization; protein homotetramerization; protein complex subunit organization; cellular component assembly; protein homooligomerization; protein tetramerization; macromolecular complex assembly; protein complex biogenesis; cellular process; protein complex assembly; protein oligomerization; cellular component organization or biogenesis; macromol…	intracellular organelle; cilium; extracellular space; extracellular region part; cell projection; intracellular organelle part; vesicle; cytoplasm; nuclear lumen; intracellular part; cytosol; cell; extracellular region; organelle part; mitochondrion; membrane-enclosed lumen; extracellular exosome; organelle; intracellular membrane-bounded organelle; nucleoplasm; nucleus; intracellular organelle l…	nucleoside phosphate binding; racemase and epimerase activity; ion binding; protein dimerization activity; protein binding; nucleotide binding; heterocyclic compound binding; organic cyclic compound binding; isomerase activity; identical protein binding; catalytic activity; NADHX epimerase activity; NADPHX epimerase activity; binding; protein homodimerization activity; cation binding; metal ion b…	K17759			IPR004443;	YjeF N-terminal domain;
B0BNM1	142	K	NAD(P)H-hydrate epimerase	Naxe	1	5.68216e-14	129.01	RPNK(1)PLFTGLVTQCQK	3	0.091159	5	1.106	1.044	1.331	0.878	1.169	0.536	0.742	0.2137	mitochondria	cellular component biogenesis; cellular component organization; protein homotetramerization; protein complex subunit organization; cellular component assembly; protein homooligomerization; protein tetramerization; macromolecular complex assembly; protein complex biogenesis; cellular process; protein complex assembly; protein oligomerization; cellular component organization or biogenesis; macromol…	intracellular organelle; cilium; extracellular space; extracellular region part; cell projection; intracellular organelle part; vesicle; cytoplasm; nuclear lumen; intracellular part; cytosol; cell; extracellular region; organelle part; mitochondrion; membrane-enclosed lumen; extracellular exosome; organelle; intracellular membrane-bounded organelle; nucleoplasm; nucleus; intracellular organelle l…	nucleoside phosphate binding; racemase and epimerase activity; ion binding; protein dimerization activity; protein binding; nucleotide binding; heterocyclic compound binding; organic cyclic compound binding; isomerase activity; identical protein binding; catalytic activity; NADHX epimerase activity; NADPHX epimerase activity; binding; protein homodimerization activity; cation binding; metal ion b…	K17759			IPR004443;	YjeF N-terminal domain;
B0K017	115	K	ADP-ribosylhydrolase like 2	Adprhl2	0.839702	0.000679735	68.536	FAQEYK(0.84)K(0.16)DPDR	3	-1.9261	4	0.917	0.959	1.471	0.979	0.825	0.796	0.777	0.25364	extracellular	cellular response to stress; cellular response to stimulus; response to superoxide; cellular response to reactive oxygen species; response to stress; cellular response to superoxide; cellular response to oxygen radical; response to reactive oxygen species; response to oxygen-containing compound; response to stimulus; cellular response to oxygen-containing compound; response to chemical; response …	intracellular organelle; cytoplasm; intracellular organelle part; nuclear lumen; intracellular part; nuclear body; cell; mitochondrion; organelle part; organelle; intracellular membrane-bounded organelle; membrane-enclosed lumen; nucleoplasm; nucleus; intracellular organelle lumen; cell part; intracellular; membrane-bounded organelle; nucleoplasm part; cytoplasmic part; organelle lumen; nuclear p…	hydrolase activity; catalytic activity;	K11687
B0K020	55	K	CDGSH iron-sulfur domain-containing protein 1	Cisd1	1	1.59293e-06	58.693	DNPK(1)VVHAFDMEDLGDK	3	1.3978	2	0.947		0.824			0.966	1.091		extracellular	regulation of generation of precursor metabolites and energy; regulation of cellular process; regulation of metabolic process; regulation of biological process; regulation of cellular metabolic process; regulation of cellular respiration; biological regulation;	membrane; outer membrane; extracellular region part; organelle membrane; cytoplasm; vesicle; intrinsic component of membrane; intracellular part; cell; organelle part; mitochondrial envelope; extracellular exosome; membrane part; intracellular; cell part; whole membrane; extracellular vesicle; organelle outer membrane; membrane-bounded organelle; intracellular organelle; bounding membrane of orga…	2 iron, 2 sulfur cluster binding; binding; iron-sulfur cluster binding; ion binding; cation binding; metal ion binding; metal cluster binding;				IPR018967; IPR019610;	Iron sulphur-containing domain, CDGSH-type; Iron sulphur domain-containing, mitoNEET, N-terminal;
B1WC61	243	K	Acad9 protein	Acad9	1	0.000278387	97.69	TEVVDSDGSIK(1)DK	2	0.082727	3	0.936	1.186	1.178	1.611	0.747	0.47	0.857	0.67908	mitochondria	cellular component biogenesis; cellular component organization; cellular macromolecular complex assembly; protein complex subunit organization; NADH dehydrogenase complex assembly; oxidation-reduction process; single-organism process; macromolecular complex subunit organization; mitochondrial respiratory chain complex I assembly; metabolic process; mitochondrial respiratory chain complex I biogen…	organelle; intracellular membrane-bounded organelle; intracellular organelle; dendrite; nucleus; cell projection; somatodendritic compartment; intracellular; cell part; cytoplasm; neuron projection; intracellular part; membrane-bounded organelle; cell; neuron part; mitochondrion; cytoplasmic part;	nucleoside phosphate binding; flavin adenine dinucleotide binding; ion binding; nucleotide binding; cofactor binding; oxidoreductase activity; oxidoreductase activity, acting on the CH-CH group of donors; heterocyclic compound binding; organic cyclic compound binding; catalytic activity; binding; anion binding; acyl-CoA dehydrogenase activity; coenzyme binding; small molecule binding;	K15980			IPR013786; IPR009100; IPR006091; IPR009075;	Acyl-CoA dehydrogenase/oxidase, N-terminal; Acyl-CoA dehydrogenase/oxidase, N-terminal and middle domain; Acyl-CoA oxidase/dehydrogenase, central domain; Acyl-CoA dehydrogenase/oxidase C-terminal;
B1WC67	241	K	Protein Slc25a24	Slc25a24	1	0.00386263	66.568	QMVK(1)EGGIR	2	1.3042	4	1.22	0.865	1.085	1.526	1.023	0.55	0.978	0.94094	mitochondria	regulation of cellular process; cellular response to stress; regulation of cell death; ATP transport; mitochondrial transport; single-organism process; purine ribonucleotide transport; response to stimulus; adenine nucleotide transport; establishment of localization; single-organism localization; nucleobase-containing compound transport; response to oxidative stress; carbohydrate derivative trans…	intracellular organelle; membrane; mitochondrial part; organelle membrane; organelle envelope; intracellular organelle part; cytoplasm; intrinsic component of membrane; intracellular part; cell; integral component of membrane; organelle part; mitochondrion; organelle; intracellular membrane-bounded organelle; mitochondrial envelope; intracellular; cell part; membrane part; envelope; organelle inn…	purine nucleotide transmembrane transporter activity; carbohydrate derivative transporter activity; ion transmembrane transporter activity; ion binding; substrate-specific transporter activity; adenine nucleotide transmembrane transporter activity; nucleobase-containing compound transmembrane transporter activity; substrate-specific transmembrane transporter activity; ADP transmembrane transporte…	K14684			IPR011992; IPR002048; IPR023395;	EF-hand domain pair; EF-hand domain; Mitochondrial carrier domain;
B1WC67	318	K	Protein Slc25a24	Slc25a24	1	5.60769e-07	84.859	LAVAK(1)TGQYSGIYGCAK	3	0.48525	7	1.24	0.833	1.12	1.356	0.695		0.964	0.90246	mitochondria	regulation of cellular process; cellular response to stress; regulation of cell death; ATP transport; mitochondrial transport; single-organism process; purine ribonucleotide transport; response to stimulus; adenine nucleotide transport; establishment of localization; single-organism localization; nucleobase-containing compound transport; response to oxidative stress; carbohydrate derivative trans…	intracellular organelle; membrane; mitochondrial part; organelle membrane; organelle envelope; intracellular organelle part; cytoplasm; intrinsic component of membrane; intracellular part; cell; integral component of membrane; organelle part; mitochondrion; organelle; intracellular membrane-bounded organelle; mitochondrial envelope; intracellular; cell part; membrane part; envelope; organelle inn…	purine nucleotide transmembrane transporter activity; carbohydrate derivative transporter activity; ion transmembrane transporter activity; ion binding; substrate-specific transporter activity; adenine nucleotide transmembrane transporter activity; nucleobase-containing compound transmembrane transporter activity; substrate-specific transmembrane transporter activity; ADP transmembrane transporte…	K14684			IPR011992; IPR002048; IPR023395;	EF-hand domain pair; EF-hand domain; Mitochondrial carrier domain;
B1WC67	334	K	Protein Slc25a24	Slc25a24	1	0.0100486	75.738	ILK(1)HEGFR	3	-0.2949	12	1.45	1.008	1.121	1.098	0.735	0.607	0.682	0.127622	mitochondria	regulation of cellular process; cellular response to stress; regulation of cell death; ATP transport; mitochondrial transport; single-organism process; purine ribonucleotide transport; response to stimulus; adenine nucleotide transport; establishment of localization; single-organism localization; nucleobase-containing compound transport; response to oxidative stress; carbohydrate derivative trans…	intracellular organelle; membrane; mitochondrial part; organelle membrane; organelle envelope; intracellular organelle part; cytoplasm; intrinsic component of membrane; intracellular part; cell; integral component of membrane; organelle part; mitochondrion; organelle; intracellular membrane-bounded organelle; mitochondrial envelope; intracellular; cell part; membrane part; envelope; organelle inn…	purine nucleotide transmembrane transporter activity; carbohydrate derivative transporter activity; ion transmembrane transporter activity; ion binding; substrate-specific transporter activity; adenine nucleotide transmembrane transporter activity; nucleobase-containing compound transmembrane transporter activity; substrate-specific transmembrane transporter activity; ADP transmembrane transporte…	K14684			IPR011992; IPR002048; IPR023395;	EF-hand domain pair; EF-hand domain; Mitochondrial carrier domain;
B1WC67	435	K	Protein Slc25a24	Slc25a24	1	4.12451e-06	111.94	IVSK(1)EGVSGLYR	2	-2.2502	14	1.09	0.974	1.16	1.132	0.974	0.742	0.883	0.37472	mitochondria	regulation of cellular process; cellular response to stress; regulation of cell death; ATP transport; mitochondrial transport; single-organism process; purine ribonucleotide transport; response to stimulus; adenine nucleotide transport; establishment of localization; single-organism localization; nucleobase-containing compound transport; response to oxidative stress; carbohydrate derivative trans…	intracellular organelle; membrane; mitochondrial part; organelle membrane; organelle envelope; intracellular organelle part; cytoplasm; intrinsic component of membrane; intracellular part; cell; integral component of membrane; organelle part; mitochondrion; organelle; intracellular membrane-bounded organelle; mitochondrial envelope; intracellular; cell part; membrane part; envelope; organelle inn…	purine nucleotide transmembrane transporter activity; carbohydrate derivative transporter activity; ion transmembrane transporter activity; ion binding; substrate-specific transporter activity; adenine nucleotide transmembrane transporter activity; nucleobase-containing compound transmembrane transporter activity; substrate-specific transmembrane transporter activity; ADP transmembrane transporte…	K14684			IPR011992; IPR002048; IPR023395;	EF-hand domain pair; EF-hand domain; Mitochondrial carrier domain;
B2GV06	185	K	Succinyl-CoA:3-ketoacid coenzyme A transferase 1, mitochondrial	Oxct1	1	0.0101208	50.354	DGSVAIASK(1)PR	2	0.42469	1	1.494	0.953	1.317	0.762	0.637	0.711	0.561	0.027901	mitochondria	regulation of biological quality; ketone catabolic process; brain development; regulation of insulin secretion; regulation of signaling; single-organism process; regulation of secretion; positive regulation of peptide secretion; cellular metabolic process; response to external stimulus; metabolic process; heart development; regulation of cell communication; cellular ketone metabolic process; regu…	mitochondrial matrix; intracellular organelle; mitochondrial part; cytoplasm; intracellular organelle part; nuclear lumen; intracellular part; cell; mitochondrion; organelle part; membrane-enclosed lumen; organelle; intracellular membrane-bounded organelle; nucleus; nucleoplasm; intracellular organelle lumen; cell part; intracellular; membrane-bounded organelle; cytoplasmic part; organelle lumen;…	CoA-transferase activity; identical protein binding; catalytic activity; protein homodimerization activity; binding; protein dimerization activity; protein binding; transferase activity, transferring sulfur-containing groups; transferase activity; 3-oxoacid CoA-transferase activity;	K01027	OXCT; 3-oxoacid CoA-transferase [EC:2.8.3.5]	rno00650 Butanoate metabolism - Rattus norvegicus (rat); rno00072 Synthesis and degradation of ketone bodies - Rattus norvegicus (rat); rno00280 Valine, leucine and isoleucine degradation - Rattus norvegicus (rat);	IPR012792; IPR012791;	3-oxoacid CoA-transferase, subunit A; 3-oxoacid CoA-transferase, subunit B;
B2GV06	421	K	Succinyl-CoA:3-ketoacid coenzyme A transferase 1, mitochondrial	Oxct1	1	4.73693e-09	103.13	MVK(1)GMGGAMDLVSSSK	2	-2.2547	16	1.23	1.022	1.649	0.593	0.996	0.439	0.52	0.065636	mitochondria	regulation of biological quality; ketone catabolic process; brain development; regulation of insulin secretion; regulation of signaling; single-organism process; regulation of secretion; positive regulation of peptide secretion; cellular metabolic process; response to external stimulus; metabolic process; heart development; regulation of cell communication; cellular ketone metabolic process; regu…	mitochondrial matrix; intracellular organelle; mitochondrial part; cytoplasm; intracellular organelle part; nuclear lumen; intracellular part; cell; mitochondrion; organelle part; membrane-enclosed lumen; organelle; intracellular membrane-bounded organelle; nucleus; nucleoplasm; intracellular organelle lumen; cell part; intracellular; membrane-bounded organelle; cytoplasmic part; organelle lumen;…	CoA-transferase activity; identical protein binding; catalytic activity; protein homodimerization activity; binding; protein dimerization activity; protein binding; transferase activity, transferring sulfur-containing groups; transferase activity; 3-oxoacid CoA-transferase activity;	K01027	OXCT; 3-oxoacid CoA-transferase [EC:2.8.3.5]	rno00650 Butanoate metabolism - Rattus norvegicus (rat); rno00072 Synthesis and degradation of ketone bodies - Rattus norvegicus (rat); rno00280 Valine, leucine and isoleucine degradation - Rattus norvegicus (rat);	IPR012792; IPR012791;	3-oxoacid CoA-transferase, subunit A; 3-oxoacid CoA-transferase, subunit B;
B2GV06	451	K	Succinyl-CoA:3-ketoacid coenzyme A transferase 1, mitochondrial	Oxct1	1	0.00320219	63.216	GNAHK(1)IMEK	3	-0.031899	7	1.29	0.984	1.867	0.411	1.309	0.157	0.453	0.157699	mitochondria	regulation of biological quality; ketone catabolic process; brain development; regulation of insulin secretion; regulation of signaling; single-organism process; regulation of secretion; positive regulation of peptide secretion; cellular metabolic process; response to external stimulus; metabolic process; heart development; regulation of cell communication; cellular ketone metabolic process; regu…	mitochondrial matrix; intracellular organelle; mitochondrial part; cytoplasm; intracellular organelle part; nuclear lumen; intracellular part; cell; mitochondrion; organelle part; membrane-enclosed lumen; organelle; intracellular membrane-bounded organelle; nucleus; nucleoplasm; intracellular organelle lumen; cell part; intracellular; membrane-bounded organelle; cytoplasmic part; organelle lumen;…	CoA-transferase activity; identical protein binding; catalytic activity; protein homodimerization activity; binding; protein dimerization activity; protein binding; transferase activity, transferring sulfur-containing groups; transferase activity; 3-oxoacid CoA-transferase activity;	K01027	OXCT; 3-oxoacid CoA-transferase [EC:2.8.3.5]	rno00650 Butanoate metabolism - Rattus norvegicus (rat); rno00072 Synthesis and degradation of ketone bodies - Rattus norvegicus (rat); rno00280 Valine, leucine and isoleucine degradation - Rattus norvegicus (rat);	IPR012792; IPR012791;	3-oxoacid CoA-transferase, subunit A; 3-oxoacid CoA-transferase, subunit B;
B2GV06	455	K	Succinyl-CoA:3-ketoacid coenzyme A transferase 1, mitochondrial	Oxct1	1	0.000333915	88.021	IMEK(1)CTLPLTGK	2	-0.83414	5	1.837	1.23	1.023	0.691	0.634	0.447	0.433	0.038839	mitochondria	regulation of biological quality; ketone catabolic process; brain development; regulation of insulin secretion; regulation of signaling; single-organism process; regulation of secretion; positive regulation of peptide secretion; cellular metabolic process; response to external stimulus; metabolic process; heart development; regulation of cell communication; cellular ketone metabolic process; regu…	mitochondrial matrix; intracellular organelle; mitochondrial part; cytoplasm; intracellular organelle part; nuclear lumen; intracellular part; cell; mitochondrion; organelle part; membrane-enclosed lumen; organelle; intracellular membrane-bounded organelle; nucleus; nucleoplasm; intracellular organelle lumen; cell part; intracellular; membrane-bounded organelle; cytoplasmic part; organelle lumen;…	CoA-transferase activity; identical protein binding; catalytic activity; protein homodimerization activity; binding; protein dimerization activity; protein binding; transferase activity, transferring sulfur-containing groups; transferase activity; 3-oxoacid CoA-transferase activity;	K01027	OXCT; 3-oxoacid CoA-transferase [EC:2.8.3.5]	rno00650 Butanoate metabolism - Rattus norvegicus (rat); rno00072 Synthesis and degradation of ketone bodies - Rattus norvegicus (rat); rno00280 Valine, leucine and isoleucine degradation - Rattus norvegicus (rat);	IPR012792; IPR012791;	3-oxoacid CoA-transferase, subunit A; 3-oxoacid CoA-transferase, subunit B;
B2GV06	473	K	Succinyl-CoA:3-ketoacid coenzyme A transferase 1, mitochondrial	Oxct1	1	0.000101382	77.185	IITEK(1)GVFDVDK	2	0.85437	6	1.587	0.916	1.46	0.654	0.631	0.611	0.478	0.079062	mitochondria	regulation of biological quality; ketone catabolic process; brain development; regulation of insulin secretion; regulation of signaling; single-organism process; regulation of secretion; positive regulation of peptide secretion; cellular metabolic process; response to external stimulus; metabolic process; heart development; regulation of cell communication; cellular ketone metabolic process; regu…	mitochondrial matrix; intracellular organelle; mitochondrial part; cytoplasm; intracellular organelle part; nuclear lumen; intracellular part; cell; mitochondrion; organelle part; membrane-enclosed lumen; organelle; intracellular membrane-bounded organelle; nucleus; nucleoplasm; intracellular organelle lumen; cell part; intracellular; membrane-bounded organelle; cytoplasmic part; organelle lumen;…	CoA-transferase activity; identical protein binding; catalytic activity; protein homodimerization activity; binding; protein dimerization activity; protein binding; transferase activity, transferring sulfur-containing groups; transferase activity; 3-oxoacid CoA-transferase activity;	K01027	OXCT; 3-oxoacid CoA-transferase [EC:2.8.3.5]	rno00650 Butanoate metabolism - Rattus norvegicus (rat); rno00072 Synthesis and degradation of ketone bodies - Rattus norvegicus (rat); rno00280 Valine, leucine and isoleucine degradation - Rattus norvegicus (rat);	IPR012792; IPR012791;	3-oxoacid CoA-transferase, subunit A; 3-oxoacid CoA-transferase, subunit B;
B2GV15	295	K	Dihydrolipoamide acetyltransferase component of pyruvate dehydrogenase complex	Dbt	1	0.000113353	102.05	LREELK(1)PVALAR	3	-1.0499	6	1.313	1.044	1.315	0.856	0.86	0.576	0.624	0.024136	mitochondria	metabolic process;	intracellular organelle; mitochondrial matrix; mitochondrial nucleoid; mitochondrial part; intracellular non-membrane-bounded organelle; cytoplasm; intracellular organelle part; intracellular part; cell; organelle part; mitochondrion; non-membrane-bounded organelle; membrane-enclosed lumen; intracellular membrane-bounded organelle; organelle; intracellular organelle lumen; intracellular; cell par…	transferase activity, transferring acyl groups; ubiquitin protein ligase binding; catalytic activity; binding; protein binding; ubiquitin-like protein ligase binding; transferase activity; enzyme binding;	K09699	DBT; 2-oxoisovalerate dehydrogenase E2 component (dihydrolipoyl transacylase) [EC:2.3.1.168]	rno00640 Propanoate metabolism - Rattus norvegicus (rat); rno01100 Metabolic pathways - Rattus norvegicus (rat); rno00280 Valine, leucine and isoleucine degradation - Rattus norvegicus (rat);	IPR004167; IPR001078; IPR011053; IPR000089; IPR023213;	E3-binding domain; 2-oxoacid dehydrogenase acyltransferase, catalytic domain; Single hybrid motif; Biotin/lipoyl attachment; Chloramphenicol acetyltransferase-like domain;
B2GV15	440	K	Dihydrolipoamide acetyltransferase component of pyruvate dehydrogenase complex	Dbt	1	4.55794e-08	106.75	GDVYK(1)AQIMNVSWSADHR	3	-0.75563	7	1.178	1.371	1.528	0.889	0.457	0.364	0.419	0.0144365	mitochondria	metabolic process;	intracellular organelle; mitochondrial matrix; mitochondrial nucleoid; mitochondrial part; intracellular non-membrane-bounded organelle; cytoplasm; intracellular organelle part; intracellular part; cell; organelle part; mitochondrion; non-membrane-bounded organelle; membrane-enclosed lumen; intracellular membrane-bounded organelle; organelle; intracellular organelle lumen; intracellular; cell par…	transferase activity, transferring acyl groups; ubiquitin protein ligase binding; catalytic activity; binding; protein binding; ubiquitin-like protein ligase binding; transferase activity; enzyme binding;	K09699	DBT; 2-oxoisovalerate dehydrogenase E2 component (dihydrolipoyl transacylase) [EC:2.3.1.168]	rno00640 Propanoate metabolism - Rattus norvegicus (rat); rno01100 Metabolic pathways - Rattus norvegicus (rat); rno00280 Valine, leucine and isoleucine degradation - Rattus norvegicus (rat);	IPR004167; IPR001078; IPR011053; IPR000089; IPR023213;	E3-binding domain; 2-oxoacid dehydrogenase acyltransferase, catalytic domain; Single hybrid motif; Biotin/lipoyl attachment; Chloramphenicol acetyltransferase-like domain;
B2RYS2	19	K	Cytochrome b-c1 complex subunit 7	Uqcrb	1	0.0025012	71.03	K(1)WYYNAAGFNK	2	-0.081543	2	0.946	0.799	0.953						nucleus	cellular component biogenesis; nucleoside metabolic process; purine nucleoside metabolic process; purine ribonucleoside monophosphate metabolic process; nucleotide metabolic process; single-organism process; mitochondrial respiratory chain complex III assembly; cellular metabolic process; phosphate-containing compound metabolic process; mitochondrial electron transport, ubiquinol to cytochrome c;…	membrane; inner mitochondrial membrane protein complex; organelle membrane; membrane protein complex; cytoplasm; intrinsic component of membrane; macromolecular complex; intracellular part; mitochondrial protein complex; cell; mitochondrial membrane part; organelle part; mitochondrial envelope; catalytic complex; membrane part; intracellular; cell part; mitochondrial respiratory chain complex III…	protein binding; binding; protein complex binding; macromolecular complex binding;	K00417	QCR7; ubiquinol-cytochrome c reductase subunit 7	rno04260 Cardiac muscle contraction - Rattus norvegicus (rat); rno00190 Oxidative phosphorylation - Rattus norvegicus (rat); rno05010 Alzheimer's disease - Rattus norvegicus (rat); rno01100 Metabolic pathways - Rattus norvegicus (rat); rno05016 Huntington's disease - Rattus norvegicus (rat); rno05012 Parkinson's disease - Rattus norvegicus (rat); rno04932 Non-alcoholic fatty liver disease (NAFLD)…
B2RYS2	78	K	Cytochrome b-c1 complex subunit 7	Uqcrb	1	0.000430063	74.611	HQILPK(1)DQWTK	3	0.30662	4	1.74	0.812	1.103	0.985	0.615	0.731	0.638	0.20898	nucleus	cellular component biogenesis; nucleoside metabolic process; purine nucleoside metabolic process; purine ribonucleoside monophosphate metabolic process; nucleotide metabolic process; single-organism process; mitochondrial respiratory chain complex III assembly; cellular metabolic process; phosphate-containing compound metabolic process; mitochondrial electron transport, ubiquinol to cytochrome c;…	membrane; inner mitochondrial membrane protein complex; organelle membrane; membrane protein complex; cytoplasm; intrinsic component of membrane; macromolecular complex; intracellular part; mitochondrial protein complex; cell; mitochondrial membrane part; organelle part; mitochondrial envelope; catalytic complex; membrane part; intracellular; cell part; mitochondrial respiratory chain complex III…	protein binding; binding; protein complex binding; macromolecular complex binding;	K00417	QCR7; ubiquinol-cytochrome c reductase subunit 7	rno04260 Cardiac muscle contraction - Rattus norvegicus (rat); rno00190 Oxidative phosphorylation - Rattus norvegicus (rat); rno05010 Alzheimer's disease - Rattus norvegicus (rat); rno01100 Metabolic pathways - Rattus norvegicus (rat); rno05016 Huntington's disease - Rattus norvegicus (rat); rno05012 Parkinson's disease - Rattus norvegicus (rat); rno04932 Non-alcoholic fatty liver disease (NAFLD)…
B2RYT7	20	K	Haloacid dehalogenase-like hydrolase domain containing 3	Hdhd3	1	0.0129332	60.788	DTLIK(1)VR	2	3.0485	1									mitochondria	metabolic process;	organelle; intracellular membrane-bounded organelle; intracellular organelle; cell part; intracellular; cytoplasm; intracellular part; membrane-bounded organelle; cell; mitochondrion; cytoplasmic part;	hydrolase activity; catalytic activity;				IPR023214;	HAD-like domain;
B2RYT7	122	K	Haloacid dehalogenase-like hydrolase domain containing 3	Hdhd3	1	0.000233338	69.03	VLEGAETTLK(1)GCR	2	1.2627	6	1.274	0.851	1.032	1.058	0.899	0.926	0.913	0.52708	mitochondria	metabolic process;	organelle; intracellular membrane-bounded organelle; intracellular organelle; cell part; intracellular; cytoplasm; intracellular part; membrane-bounded organelle; cell; mitochondrion; cytoplasmic part;	hydrolase activity; catalytic activity;				IPR023214;	HAD-like domain;
B2RYW9	128	K	Fumarylacetoacetate hydrolase domain-containing protein 2	Fahd2	1	0.00208001	88.596	VPK(1)NPIIFSK	2	-1.9296	11	1.221	1.164	1.342	0.626	0.749	0.705	0.558	0.00099611	mitochondria	metabolic process;		metal ion binding; cation binding; hydrolase activity; catalytic activity; binding; ion binding;				IPR011234;	Fumarylacetoacetase, C-terminal-related;
B2RYW9	202	K	Fumarylacetoacetate hydrolase domain-containing protein 2	Fahd2	1	0.0117835	51.066	NGK(1)QWLLGK	2	-1.6684	4	1.33	1.103	1.385	0.595	0.909	0.566	0.542	0.0140166	mitochondria	metabolic process;		metal ion binding; cation binding; hydrolase activity; catalytic activity; binding; ion binding;				IPR011234;	Fumarylacetoacetase, C-terminal-related;
B2RYW9	233	K	Fumarylacetoacetate hydrolase domain-containing protein 2	Fahd2	1	0.000388718	53.491	DTIADPHNLK(1)ISCR	3	2.1866	1	1.29			1.685	1.335	0.456	0.898		mitochondria	metabolic process;		metal ion binding; cation binding; hydrolase activity; catalytic activity; binding; ion binding;				IPR011234;	Fumarylacetoacetase, C-terminal-related;
B5DFI9	278	K	Pdk3 protein	Pdk3	1	0.000201178	78.814	TLVTLGK(1)EDLSIK	2	0.9266	6	0.88	1.318	1.418	0.703		0.317	0.423	0.073605	mitochondria	single organism signaling; regulation of biological quality; cellular response to hexose stimulus; response to acid chemical; response to hexose; regulation of acetyl-CoA biosynthetic process from pyruvate; peptidyl-serine modification; glucose homeostasis; single-organism process; response to glucose; regulation of lipid metabolic process; hypoxia-inducible factor-1alpha signaling pathway; cellu…	intracellular organelle; intracellular non-membrane-bounded organelle; cytoplasm; intracellular organelle part; nuclear lumen; intracellular part; nucleolus; cell; mitochondrion; organelle part; non-membrane-bounded organelle; organelle; intracellular membrane-bounded organelle; membrane-enclosed lumen; nucleus; intracellular organelle lumen; cell part; intracellular; membrane-bounded organelle; …	ATP binding; nucleoside phosphate binding; phosphotransferase activity, alcohol group as acceptor; nucleoside binding; ion binding; protein kinase activity; nucleotide binding; organic cyclic compound binding; heterocyclic compound binding; ribonucleoside binding; carbohydrate derivative binding; kinase activity; catalytic activity; ribonucleotide binding; binding; purine ribonucleoside binding; …	K00898			IPR005467; IPR003594; IPR018955;	Histidine kinase domain; Histidine kinase-like ATPase, C-terminal domain; Branched-chain alpha-ketoacid dehydrogenase kinase/Pyruvate dehydrogenase kinase, N-terminal;
D3Z9R8	7	K	6.8 kDa mitochondrial proteolipid	Mp68	1	0.00163406	93.374	MLQSFIK(1)K	2	-2.5554	16	1.227	0.767	1.4	1.308	0.899	0.566	0.817	0.50908	mitochondria		membrane; inner mitochondrial membrane protein complex; organelle membrane; membrane protein complex; cytoplasm; intrinsic component of membrane; macromolecular complex; intracellular part; mitochondrial protein complex; cell; mitochondrial membrane part; organelle part; mitochondrial envelope; intracellular; cell part; membrane part; organelle inner membrane; membrane-bounded organelle; mitochon…
D3ZCA0	125	K	Proline synthetase co-transcribed (Predicted)	Prosc	1	0.00377617	59.198	LADK(1)VNSSWQK	2	3.0042	3	1.648	1.151	1.054	0.883	0.645	0.535	0.535	0.047259	cyto_nucl		intracellular organelle; extracellular region part; cytoplasm; vesicle; intracellular part; cell; extracellular region; mitochondrion; organelle; extracellular exosome; intracellular membrane-bounded organelle; cell part; intracellular; extracellular vesicle; membrane-bounded organelle; extracellular organelle; cytoplasmic part;	organic cyclic compound binding; heterocyclic compound binding; binding; ion binding; anion binding; cofactor binding; pyridoxal phosphate binding;	K06997			IPR029066; IPR001608;	PLP-binding barrel; Alanine racemase, N-terminal;
D3ZEJ2	249	K	Protein Mcur1	Mcur1	1	0.000828084	91.961	TDTK(1)LNFNLEK	2	0.5653	4	0.909	0.857	1.365	1.029	1.306	0.693	0.967	0.89302	cytoplasm	regulation of biological quality; cellular divalent inorganic cation homeostasis; ion transmembrane transport; divalent inorganic cation transport; metal ion transport; cellular cation homeostasis; mitochondrial transport; single-organism process; cellular chemical homeostasis; establishment of localization; homeostatic process; mitochondrial calcium uptake; cation homeostasis; calcium ion transp…	membrane; organelle membrane; cytoplasm; integral component of mitochondrial inner membrane; intrinsic component of membrane; intracellular part; mitochondrial membrane part; cell; intrinsic component of mitochondrial inner membrane; organelle part; mitochondrial envelope; integral component of organelle membrane; cell part; intracellular; membrane part; organelle inner membrane; membrane-bounded…
D3ZFJ6	287	K	Lactamase, beta (Predicted)	Lactb	1	1.46443e-12	138.24	K(1)NDFEQGELYLK	2	0.23594	8	1.246	1.03	1.352	0.901	0.763	0.643	0.636	0.02172	mitochondria		organelle; intracellular membrane-bounded organelle; intracellular organelle; cell part; intracellular; cytoplasm; intracellular part; membrane-bounded organelle; cytosol; cell; mitochondrion; cytoplasmic part;		K17382			IPR012338; IPR001466;	Beta-lactamase/transpeptidase-like; Beta-lactamase-related;
D3ZG43	56	K	NADH dehydrogenase (Ubiquinone) Fe-S protein 3 (Predicted), isoform CRA_c	Ndufs3	1	0.00109583	61.161	PSSDVTHK(1)R	3	-1.1038	2			1.761	0.96	0.748	0.695	0.455		mitochondria	regulation of cellular process; single-multicellular organism process; regulation of cell death; negative regulation of programmed cell death; regulation of growth; negative regulation of signal transduction; brain development; regulation of signaling; regulation of programmed cell death; single-organism process; negative regulation of biological process; negative regulation of cellular process; …	membrane; inner mitochondrial membrane protein complex; organelle membrane; membrane protein complex; cytoplasm; macromolecular complex; respiratory chain complex I; mitochondrial protein complex; intracellular part; mitochondrial respiratory chain complex I; nuclear body; cell; mitochondrial membrane part; organelle part; membrane-enclosed lumen; mitochondrial envelope; nucleoplasm; catalytic co…	oxidoreductase activity, acting on NAD(P)H; NADH dehydrogenase activity; catalytic activity; NADH dehydrogenase (quinone) activity; NADH dehydrogenase (ubiquinone) activity; oxidoreductase activity, acting on NAD(P)H, quinone or similar compound as acceptor; oxidoreductase activity;	K03936	NDUFS3; NADH dehydrogenase (ubiquinone) Fe-S protein 3 [EC:1.6.5.3 1.6.99.3]	rno00190 Oxidative phosphorylation - Rattus norvegicus (rat); rno04723 Retrograde endocannabinoid signaling - Rattus norvegicus (rat); rno05010 Alzheimer's disease - Rattus norvegicus (rat); rno01100 Metabolic pathways - Rattus norvegicus (rat); rno05016 Huntington's disease - Rattus norvegicus (rat); rno05012 Parkinson's disease - Rattus norvegicus (rat); rno04932 Non-alcoholic fatty liver disea…	IPR001268;	NADH:ubiquinone oxidoreductase, 30kDa subunit;
D3ZGU2	158	K	Protein Acss3	Acss3	1	0.0186549	43.77	LAGVLVK(1)QGVK	2	0.77688	1	1.854	1.437		0.503	0.633	0.434	0.318	0.0074006	mitochondria	metabolic process;		catalytic activity;	K01908	prpE; propionyl-CoA synthetase [EC:6.2.1.17]	rno00640 Propanoate metabolism - Rattus norvegicus (rat); rno01100 Metabolic pathways - Rattus norvegicus (rat);	IPR032387; IPR000873;	Acetyl-coenzyme A synthetase, N-terminal domain; AMP-dependent synthetase/ligase;
D3ZKF6	659	K	EF-hand domain (C-terminal) containing 2 (Predicted)	Efhc2	1	0.00414047	45.368	GVLPTTDIK(1)R	3	1.3765	1				1.374					cytoplasm							IPR010554; IPR006602; IPR011992;	Domain of unknown function DUF1126; Uncharacterised domain DM10; EF-hand domain pair;
D3ZT90	249	K	Glutaryl-Coenzyme A dehydrogenase (Predicted)	Gcdh	1	0.00740767	56.258	GFLLEK(1)GMR	2	0.16698	5	1.046	1.531	1.3	0.585	0.824	0.479	0.487	0.01868	mitochondria	cofactor biosynthetic process; lipid oxidation; fatty-acyl-CoA biosynthetic process; fatty-acyl-CoA metabolic process; single-organism process; biosynthetic process; cellular lipid metabolic process; cellular metabolic process; thioester biosynthetic process; sulfur compound biosynthetic process; organic substance metabolic process; metabolic process; lipid modification; cellular catabolic proces…	organelle; intracellular membrane-bounded organelle; intracellular organelle; cell part; intracellular; cytoplasm; intracellular part; membrane-bounded organelle; cell; mitochondrion; cytoplasmic part;	nucleoside phosphate binding; flavin adenine dinucleotide binding; ion binding; glutaryl-CoA dehydrogenase activity; nucleotide binding; sulfur compound binding; cofactor binding; oxidoreductase activity; oxidoreductase activity, acting on the CH-CH group of donors; heterocyclic compound binding; organic cyclic compound binding; catalytic activity; fatty-acyl-CoA binding; binding; anion binding; …	K00252	GCDH; glutaryl-CoA dehydrogenase [EC:1.3.8.6]	rno00071 Fatty acid degradation - Rattus norvegicus (rat); rno01100 Metabolic pathways - Rattus norvegicus (rat); rno00310 Lysine degradation - Rattus norvegicus (rat); rno00380 Tryptophan metabolism - Rattus norvegicus (rat);	IPR009100; IPR013786; IPR006091; IPR009075;	Acyl-CoA dehydrogenase/oxidase, N-terminal and middle domain; Acyl-CoA dehydrogenase/oxidase, N-terminal; Acyl-CoA oxidase/dehydrogenase, central domain; Acyl-CoA dehydrogenase/oxidase C-terminal;
D3ZUF9	677	K	Pitrilysin metallepetidase 1 (Predicted)	Pitrm1	1	0.000161208	74.611	IAEMTDIK(1)PILR	2	0.12219	2	1.287	0.439	1.063						mitochondria	proteolysis; metabolic process; macromolecule metabolic process; protein metabolic process; primary metabolic process; organic substance metabolic process;		metal ion binding; cation binding; catalytic activity; binding; ion binding;	K06972			IPR007863; IPR013578; IPR011765; IPR011249; IPR011237;	Peptidase M16, C-terminal; Peptidase M16C associated; Peptidase M16, N-terminal; Metalloenzyme, LuxS/M16 peptidase-like; Peptidase M16 domain;
D3ZUF9	688	K	Pitrilysin metallepetidase 1 (Predicted)	Pitrm1	1	0.000443064	102.52	K(1)YLLNCDNMR	2	-1.3168	17	1.438	0.883	1.155	0.955	0.937	0.684	0.741	0.175658	mitochondria	proteolysis; metabolic process; macromolecule metabolic process; protein metabolic process; primary metabolic process; organic substance metabolic process;		metal ion binding; cation binding; catalytic activity; binding; ion binding;	K06972			IPR007863; IPR013578; IPR011765; IPR011249; IPR011237;	Peptidase M16, C-terminal; Peptidase M16C associated; Peptidase M16, N-terminal; Metalloenzyme, LuxS/M16 peptidase-like; Peptidase M16 domain;
D3ZUF9	801	K	Pitrilysin metallepetidase 1 (Predicted)	Pitrm1	1	3.84963e-05	50.966	TVPYADPDHASLK(1)ILAR	3	0.60281	3	0.964		1.059		1.423	0.726	1.062	0.87434	mitochondria	proteolysis; metabolic process; macromolecule metabolic process; protein metabolic process; primary metabolic process; organic substance metabolic process;		metal ion binding; cation binding; catalytic activity; binding; ion binding;	K06972			IPR007863; IPR013578; IPR011765; IPR011249; IPR011237;	Peptidase M16, C-terminal; Peptidase M16C associated; Peptidase M16, N-terminal; Metalloenzyme, LuxS/M16 peptidase-like; Peptidase M16 domain;
D3ZUL3	113	K	Protein Col6a1	Col6a1	1	0.00278044	45.433	DELK(1)ASIDAVK	2	-0.11414	1									extracellular	cellular component biogenesis; cellular component organization; osteoblast differentiation; single-multicellular organism process; response to acid chemical; cellular response to organic substance; cellular developmental process; response to oxygen-containing compound; single-organism process; response to stimulus; protein oligomerization; gastrulation; endoderm development; anatomical structure …	membrane; extracellular space; extracellular region part; organelle membrane; cell periphery; vesicle; cytoplasm; macromolecular complex; intracellular part; cell; organelle part; extracellular exosome; lysosomal membrane; intracellular; cell part; whole membrane; lysosome; extracellular vesicle; membrane-bounded organelle; lytic vacuole; intracellular organelle; bounding membrane of organelle; i…	platelet-derived growth factor binding; protein binding; growth factor binding; binding;	K06238	COL6A; collagen, type VI, alpha	rno04974 Protein digestion and absorption - Rattus norvegicus (rat); rno04512 ECM-receptor interaction - Rattus norvegicus (rat); rno04510 Focal adhesion - Rattus norvegicus (rat); rno04151 PI3K-Akt signaling pathway - Rattus norvegicus (rat);	IPR002035;	von Willebrand factor, type A;
D3ZUL3	120	K	Protein Col6a1	Col6a1	1	0.00103918	70.942	ASIDAVK(1)YFGK	2	-1.5123	5	1.054	0.888	0.974		1.29	0.698	1.023	0.92956	extracellular	cellular component biogenesis; cellular component organization; osteoblast differentiation; single-multicellular organism process; response to acid chemical; cellular response to organic substance; cellular developmental process; response to oxygen-containing compound; single-organism process; response to stimulus; protein oligomerization; gastrulation; endoderm development; anatomical structure …	membrane; extracellular space; extracellular region part; organelle membrane; cell periphery; vesicle; cytoplasm; macromolecular complex; intracellular part; cell; organelle part; extracellular exosome; lysosomal membrane; intracellular; cell part; whole membrane; lysosome; extracellular vesicle; membrane-bounded organelle; lytic vacuole; intracellular organelle; bounding membrane of organelle; i…	platelet-derived growth factor binding; protein binding; growth factor binding; binding;	K06238	COL6A; collagen, type VI, alpha	rno04974 Protein digestion and absorption - Rattus norvegicus (rat); rno04512 ECM-receptor interaction - Rattus norvegicus (rat); rno04510 Focal adhesion - Rattus norvegicus (rat); rno04151 PI3K-Akt signaling pathway - Rattus norvegicus (rat);	IPR002035;	von Willebrand factor, type A;
D3ZUL3	124	K	Protein Col6a1	Col6a1	1	0.00838461	43.03	YFGK(1)GTYTDCAIK	2	-0.07426	1	1.137	0.843	1.261	0.703	0.831	1.094	0.811	0.29356	extracellular	cellular component biogenesis; cellular component organization; osteoblast differentiation; single-multicellular organism process; response to acid chemical; cellular response to organic substance; cellular developmental process; response to oxygen-containing compound; single-organism process; response to stimulus; protein oligomerization; gastrulation; endoderm development; anatomical structure …	membrane; extracellular space; extracellular region part; organelle membrane; cell periphery; vesicle; cytoplasm; macromolecular complex; intracellular part; cell; organelle part; extracellular exosome; lysosomal membrane; intracellular; cell part; whole membrane; lysosome; extracellular vesicle; membrane-bounded organelle; lytic vacuole; intracellular organelle; bounding membrane of organelle; i…	platelet-derived growth factor binding; protein binding; growth factor binding; binding;	K06238	COL6A; collagen, type VI, alpha	rno04974 Protein digestion and absorption - Rattus norvegicus (rat); rno04512 ECM-receptor interaction - Rattus norvegicus (rat); rno04510 Focal adhesion - Rattus norvegicus (rat); rno04151 PI3K-Akt signaling pathway - Rattus norvegicus (rat);	IPR002035;	von Willebrand factor, type A;
D3ZUL3	147	K	Protein Col6a1	Col6a1	1	6.84276e-05	50.077	GLEELLIGGSHLK(1)ENK	3	0.72613	1	0.538	1.336	1.351	1.059	0.829	0.769	0.824	0.53972	extracellular	cellular component biogenesis; cellular component organization; osteoblast differentiation; single-multicellular organism process; response to acid chemical; cellular response to organic substance; cellular developmental process; response to oxygen-containing compound; single-organism process; response to stimulus; protein oligomerization; gastrulation; endoderm development; anatomical structure …	membrane; extracellular space; extracellular region part; organelle membrane; cell periphery; vesicle; cytoplasm; macromolecular complex; intracellular part; cell; organelle part; extracellular exosome; lysosomal membrane; intracellular; cell part; whole membrane; lysosome; extracellular vesicle; membrane-bounded organelle; lytic vacuole; intracellular organelle; bounding membrane of organelle; i…	platelet-derived growth factor binding; protein binding; growth factor binding; binding;	K06238	COL6A; collagen, type VI, alpha	rno04974 Protein digestion and absorption - Rattus norvegicus (rat); rno04512 ECM-receptor interaction - Rattus norvegicus (rat); rno04510 Focal adhesion - Rattus norvegicus (rat); rno04151 PI3K-Akt signaling pathway - Rattus norvegicus (rat);	IPR002035;	von Willebrand factor, type A;
D3ZUX7	561	K	Protein Acsf3	Acsf3	1	0.0205046	75.243	NQMGK(1)VNK	2	1.1843	4	1.229	0.934	1.789	0.878	0.731	0.389	0.506	0.087717	mitochondria	dicarboxylic acid metabolic process; organic acid biosynthetic process; single-organism process; biosynthetic process; cellular lipid metabolic process; cellular metabolic process; lipid biosynthetic process; organic substance metabolic process; metabolic process; dicarboxylic acid catabolic process; cellular catabolic process; monocarboxylic acid metabolic process; cellular process; lipid metabo…	organelle; intracellular membrane-bounded organelle; intracellular organelle; cell part; intracellular; cytoplasm; intracellular part; membrane-bounded organelle; cell; mitochondrion; cytoplasmic part;	ligase activity, forming carbon-sulfur bonds; malonyl-CoA synthetase activity; catalytic activity; ligase activity; acid-thiol ligase activity;	K18660	ACSF3; malonyl-CoA/methylmalonyl-CoA synthetase [EC:6.2.1.-]	rno00280 Valine, leucine and isoleucine degradation - Rattus norvegicus (rat);	IPR025110; IPR000873;	AMP-binding enzyme C-terminal domain; AMP-dependent synthetase/ligase;
D3ZVB7	195	K	Osteoglycin (Predicted)	Ogn	1	0.00220403	88.495	LTLLNAK(1)YNK	2	1.2059	5	0.9	0.998	1.453	1.019	0.892	0.722	0.786	0.27812	extracellular	regulation of cellular process; cellular component organization; single-multicellular organism process; regulation of cell proliferation; regulation of smooth muscle cell proliferation; cellular developmental process; neuron development; single-organism process; cellular component morphogenesis; neurogenesis; negative regulation of cellular process; negative regulation of biological process; cell…	extracellular matrix; extracellular space; extracellular region part; extracellular region; proteinaceous extracellular matrix;	protein binding; binding;	K08126			IPR032675;	Leucine-rich repeat domain, L domain-like;
D3ZVB7	205	K	Osteoglycin (Predicted)	Ogn	1	0.0103272	107.9	GIK(1)ANTFK	2	1.2662	6	1.556	1.015	1.04	0.913	1.037	0.519	0.684	0.181343	extracellular	regulation of cellular process; cellular component organization; single-multicellular organism process; regulation of cell proliferation; regulation of smooth muscle cell proliferation; cellular developmental process; neuron development; single-organism process; cellular component morphogenesis; neurogenesis; negative regulation of cellular process; negative regulation of biological process; cell…	extracellular matrix; extracellular space; extracellular region part; extracellular region; proteinaceous extracellular matrix;	protein binding; binding;	K08126			IPR032675;	Leucine-rich repeat domain, L domain-like;
D3ZVB7	281	K	Osteoglycin (Predicted)	Ogn	1	0.000136918	47.68	LEGNPIALGK(1)HPNSFICLK	3	1.4223	1	0.768	0.984	0.831	1.477			1.715		extracellular	regulation of cellular process; cellular component organization; single-multicellular organism process; regulation of cell proliferation; regulation of smooth muscle cell proliferation; cellular developmental process; neuron development; single-organism process; cellular component morphogenesis; neurogenesis; negative regulation of cellular process; negative regulation of biological process; cell…	extracellular matrix; extracellular space; extracellular region part; extracellular region; proteinaceous extracellular matrix;	protein binding; binding;	K08126			IPR032675;	Leucine-rich repeat domain, L domain-like;
D3ZVB7	290	K	Osteoglycin (Predicted)	Ogn	1	0.000922804	60.102	HPNSFICLK(1)R	3	0.26952	2	0.928	0.97	0.906	1.565	1.175	0.731	1.238	0.45468	extracellular	regulation of cellular process; cellular component organization; single-multicellular organism process; regulation of cell proliferation; regulation of smooth muscle cell proliferation; cellular developmental process; neuron development; single-organism process; cellular component morphogenesis; neurogenesis; negative regulation of cellular process; negative regulation of biological process; cell…	extracellular matrix; extracellular space; extracellular region part; extracellular region; proteinaceous extracellular matrix;	protein binding; binding;	K08126			IPR032675;	Leucine-rich repeat domain, L domain-like;
D3ZVN7	37	K	Orexin	Ppox	1	0.00454353	64.711	VILVEGSK(1)R	2	0.070498	2	1.262	0.971	1.627	0.743	0.751	0.542	0.527	0.039384	mitochondria	cofactor biosynthetic process; pigment biosynthetic process; cellular aromatic compound metabolic process; heme biosynthetic process; protoporphyrinogen IX metabolic process; single-organism process; biosynthetic process; organonitrogen compound biosynthetic process; heme metabolic process; response to stimulus; cellular metabolic process; organic substance metabolic process; response to drug; me…	membrane; organelle membrane; cytoplasm; integral component of mitochondrial inner membrane; intrinsic component of membrane; intracellular part; mitochondrial membrane part; cell; intrinsic component of mitochondrial inner membrane; organelle part; mitochondrial envelope; integral component of organelle membrane; cell part; membrane part; intracellular; organelle inner membrane; membrane-bounded…	oxidoreductase activity, acting on the CH-CH group of donors; oxidoreductase activity, acting on the CH-CH group of donors, oxygen as acceptor; catalytic activity; protoporphyrinogen oxidase activity; oxygen-dependent protoporphyrinogen oxidase activity; oxidoreductase activity;	K00231	PPOX; protoporphyrinogen/coproporphyrinogen III oxidase [EC:1.3.3.4 1.3.3.15]	rno01100 Metabolic pathways - Rattus norvegicus (rat); rno00860 Porphyrin and chlorophyll metabolism - Rattus norvegicus (rat);	IPR002937; IPR016040; IPR027418; IPR023753;	Amine oxidase; NAD(P)-binding domain; Protoporphyrinogen oxidase, C-terminal domain; FAD/NAD(P)-binding domain;
D3ZVS2	104	K	L-2-hydroxyglutarate dehydrogenase (Predicted)	L2hgdh	1	4.70712e-10	118.23	NSGVIHSGIYYK(1)PESLK	3	1.8924	6	1.258	1.321	1.447	0.86	0.657	0.323	0.457	0.0118174	mitochondria	metabolic process; oxidation-reduction process; single-organism metabolic process; cellular protein metabolic process; cellular macromolecule metabolic process; single-organism process; macromolecule metabolic process; protein metabolic process; primary metabolic process; cellular process; cellular metabolic process; organic substance metabolic process;	organelle; intracellular membrane-bounded organelle; intracellular organelle; membrane; cell part; intracellular; membrane part; cytoplasm; intrinsic component of membrane; intracellular part; cell; membrane-bounded organelle; integral component of membrane; mitochondrion; cytoplasmic part;	oxidoreductase activity, acting on CH-OH group of donors; 2-hydroxyglutarate dehydrogenase activity; catalytic activity; oxidoreductase activity;	K00109	L2HGDH; 2-hydroxyglutarate dehydrogenase [EC:1.1.99.2]	rno00650 Butanoate metabolism - Rattus norvegicus (rat);	IPR006076; IPR023753;	FAD dependent oxidoreductase; FAD/NAD(P)-binding domain;
D3ZXK4	79	K	Protein Abhd11	Abhd11	1	0.000183336	72.891	SNFNSLAK(1)ALVQR	2	-0.98872	1	0.893	0.778	1.024						mitochondria		organelle; intracellular membrane-bounded organelle; intracellular organelle; cell part; intracellular; cytoplasm; intracellular part; membrane-bounded organelle; cell; mitochondrion; cytoplasmic part;	catalytic activity;	K13703			IPR029058; IPR000073;	Alpha/Beta hydrolase fold; Alpha/beta hydrolase fold-1;
D4A1X2	166	K	Protein Exosc10	Exosc10	1	0.012881	45.081	K(1)AK(1)AETFR	2	2.3153	1									cytoplasm	cellular component biogenesis; ribonucleoprotein complex biogenesis; nuclear retention of pre-mRNA at the site of transcription; maturation of 5.8S rRNA; cellular metabolic process; nuclear polyadenylation-dependent ncRNA catabolic process; metabolic process; rRNA catabolic process; RNA surveillance; CUT catabolic process; rRNA processing; organic cyclic compound catabolic process; macromolecule …	membrane; cytoplasm; macromolecular complex; intracellular part; cell; organelle part; chromosomal part; non-membrane-bounded organelle; membrane-enclosed lumen; exoribonuclease complex; catalytic complex; intracellular organelle lumen; intracellular; cell part; chromosome; membrane-bounded organelle; organelle lumen; intracellular organelle; nuclear exosome (RNase complex); intracellular non-mem…	RNA binding; nucleoside phosphate binding; 3'-5' exonuclease activity; hydrolase activity; nucleotide binding; heterocyclic compound binding; organic cyclic compound binding; catalytic activity; binding; exoribonuclease activity; nucleic acid binding; nuclease activity; hydrolase activity, acting on ester bonds; exonuclease activity; ribonuclease activity; small molecule binding;	K12591	RRP6; exosome complex exonuclease RRP6 [EC:3.1.13.-]	rno03018 RNA degradation - Rattus norvegicus (rat);	IPR012588; IPR010997; IPR012337; IPR002562; IPR002121;	Exosome-associated factor Rrp6, N-terminal; HRDC-like; Ribonuclease H-like domain; 3'-5' exonuclease domain; HRDC domain;
D4A1X2	168	K	Protein Exosc10	Exosc10	1	0.012881	45.081	K(1)AK(1)AETFR	2	2.3153	1									cytoplasm	cellular component biogenesis; ribonucleoprotein complex biogenesis; nuclear retention of pre-mRNA at the site of transcription; maturation of 5.8S rRNA; cellular metabolic process; nuclear polyadenylation-dependent ncRNA catabolic process; metabolic process; rRNA catabolic process; RNA surveillance; CUT catabolic process; rRNA processing; organic cyclic compound catabolic process; macromolecule …	membrane; cytoplasm; macromolecular complex; intracellular part; cell; organelle part; chromosomal part; non-membrane-bounded organelle; membrane-enclosed lumen; exoribonuclease complex; catalytic complex; intracellular organelle lumen; intracellular; cell part; chromosome; membrane-bounded organelle; organelle lumen; intracellular organelle; nuclear exosome (RNase complex); intracellular non-mem…	RNA binding; nucleoside phosphate binding; 3'-5' exonuclease activity; hydrolase activity; nucleotide binding; heterocyclic compound binding; organic cyclic compound binding; catalytic activity; binding; exoribonuclease activity; nucleic acid binding; nuclease activity; hydrolase activity, acting on ester bonds; exonuclease activity; ribonuclease activity; small molecule binding;	K12591	RRP6; exosome complex exonuclease RRP6 [EC:3.1.13.-]	rno03018 RNA degradation - Rattus norvegicus (rat);	IPR012588; IPR010997; IPR012337; IPR002562; IPR002121;	Exosome-associated factor Rrp6, N-terminal; HRDC-like; Ribonuclease H-like domain; 3'-5' exonuclease domain; HRDC domain;
D4A264	197	K	Protein Zadh2	Zadh2	1	0.000545313	47.774	LAK(1)CHVVGTCSSDEK	3	-0.13095	1	1.44	1.27		0.736	0.992	0.596	0.572	0.037538	mitochondria	regulation of cellular process; unsaturated fatty acid metabolic process; negative regulation of developmental process; fatty acid derivative metabolic process; single-organism process; cellular lipid metabolic process; negative regulation of biological process; negative regulation of cellular process; cellular metabolic process; organic substance metabolic process; metabolic process; negative re…	organelle; intracellular membrane-bounded organelle; intracellular organelle; cell part; intracellular; peroxisome; microbody; cytoplasm; intracellular part; cell; membrane-bounded organelle; mitochondrion; cytoplasmic part;	oxidoreductase activity, acting on CH-OH group of donors; oxidoreductase activity, acting on the CH-OH group of donors, NAD or NADP as acceptor; transition metal ion binding; 13-prostaglandin reductase activity; catalytic activity; binding; ion binding; metal ion binding; cation binding; zinc ion binding; oxidoreductase activity;	K07119			IPR011032; IPR020843; IPR016040; IPR013154; IPR013149;	GroES-like; Polyketide synthase, enoylreductase domain; NAD(P)-binding domain; Alcohol dehydrogenase, N-terminal; Alcohol dehydrogenase, C-terminal;
D4A830	38	K	Protein Ppa2	Ppa2	1	4.98473e-06	51.577	HVAGHYISPFHDIPLK(1)ADCEEEHGIPR	5	-0.40569	1	1.726	0.468			0.977		0.891		cytoplasm	regulation of biological quality; cellular protein metabolic process; primary metabolic process; protein dephosphorylation; dephosphorylation; cellular metabolic process; phosphate-containing compound metabolic process; regulation of membrane potential; organic substance metabolic process; metabolic process; phosphorus metabolic process; cellular macromolecule metabolic process; cellular protein …	intracellular organelle; extracellular region part; cytoplasm; vesicle; intracellular part; cell; extracellular region; mitochondrion; organelle; extracellular exosome; intracellular membrane-bounded organelle; intracellular; cell part; extracellular vesicle; membrane-bounded organelle; extracellular organelle; cytoplasmic part;	magnesium ion binding; inorganic diphosphatase activity; protein serine/threonine phosphatase activity; phosphatase activity; ion binding; hydrolase activity, acting on acid anhydrides; hydrolase activity; phosphoprotein phosphatase activity; pyrophosphatase activity; catalytic activity; phosphoric ester hydrolase activity; binding; hydrolase activity, acting on ester bonds; cation binding; metal…	K01507	ppa; inorganic pyrophosphatase [EC:3.6.1.1]	rno00190 Oxidative phosphorylation - Rattus norvegicus (rat);
D4A830	185	K	Protein Ppa2	Ppa2	1	1.07281e-06	56.708	IIAINVNDPEAEK(1)FHDIDDVK	3	2.1755	1	1.054			1.107	1.24	1.059	1.077		cytoplasm	regulation of biological quality; cellular protein metabolic process; primary metabolic process; protein dephosphorylation; dephosphorylation; cellular metabolic process; phosphate-containing compound metabolic process; regulation of membrane potential; organic substance metabolic process; metabolic process; phosphorus metabolic process; cellular macromolecule metabolic process; cellular protein …	intracellular organelle; extracellular region part; cytoplasm; vesicle; intracellular part; cell; extracellular region; mitochondrion; organelle; extracellular exosome; intracellular membrane-bounded organelle; intracellular; cell part; extracellular vesicle; membrane-bounded organelle; extracellular organelle; cytoplasmic part;	magnesium ion binding; inorganic diphosphatase activity; protein serine/threonine phosphatase activity; phosphatase activity; ion binding; hydrolase activity, acting on acid anhydrides; hydrolase activity; phosphoprotein phosphatase activity; pyrophosphatase activity; catalytic activity; phosphoric ester hydrolase activity; binding; hydrolase activity, acting on ester bonds; cation binding; metal…	K01507	ppa; inorganic pyrophosphatase [EC:3.6.1.1]	rno00190 Oxidative phosphorylation - Rattus norvegicus (rat);
D4A830	193	K	Protein Ppa2	Ppa2	1	0.000804786	66.692	FHDIDDVK(1)K	3	-1.2483	2		0.784	1.274			0.5	0.486		cytoplasm	regulation of biological quality; cellular protein metabolic process; primary metabolic process; protein dephosphorylation; dephosphorylation; cellular metabolic process; phosphate-containing compound metabolic process; regulation of membrane potential; organic substance metabolic process; metabolic process; phosphorus metabolic process; cellular macromolecule metabolic process; cellular protein …	intracellular organelle; extracellular region part; cytoplasm; vesicle; intracellular part; cell; extracellular region; mitochondrion; organelle; extracellular exosome; intracellular membrane-bounded organelle; intracellular; cell part; extracellular vesicle; membrane-bounded organelle; extracellular organelle; cytoplasmic part;	magnesium ion binding; inorganic diphosphatase activity; protein serine/threonine phosphatase activity; phosphatase activity; ion binding; hydrolase activity, acting on acid anhydrides; hydrolase activity; phosphoprotein phosphatase activity; pyrophosphatase activity; catalytic activity; phosphoric ester hydrolase activity; binding; hydrolase activity, acting on ester bonds; cation binding; metal…	K01507	ppa; inorganic pyrophosphatase [EC:3.6.1.1]	rno00190 Oxidative phosphorylation - Rattus norvegicus (rat);
D4A830	216	K	Protein Ppa2	Ppa2	1	0.00831943	54.191	VPDGK(1)PENK	2	1.0833	1	1.097	1.121	2.139	0.585	0.547	0.267	0.321	0.051045	cytoplasm	regulation of biological quality; cellular protein metabolic process; primary metabolic process; protein dephosphorylation; dephosphorylation; cellular metabolic process; phosphate-containing compound metabolic process; regulation of membrane potential; organic substance metabolic process; metabolic process; phosphorus metabolic process; cellular macromolecule metabolic process; cellular protein …	intracellular organelle; extracellular region part; cytoplasm; vesicle; intracellular part; cell; extracellular region; mitochondrion; organelle; extracellular exosome; intracellular membrane-bounded organelle; intracellular; cell part; extracellular vesicle; membrane-bounded organelle; extracellular organelle; cytoplasmic part;	magnesium ion binding; inorganic diphosphatase activity; protein serine/threonine phosphatase activity; phosphatase activity; ion binding; hydrolase activity, acting on acid anhydrides; hydrolase activity; phosphoprotein phosphatase activity; pyrophosphatase activity; catalytic activity; phosphoric ester hydrolase activity; binding; hydrolase activity, acting on ester bonds; cation binding; metal…	K01507	ppa; inorganic pyrophosphatase [EC:3.6.1.1]	rno00190 Oxidative phosphorylation - Rattus norvegicus (rat);
D4A830	230	K	Protein Ppa2	Ppa2	1	0.000106356	47.64	NK(1)AFALEVINSAHEHWK	3	-0.67833	2	1.13	1.238		0.85	0.963		0.766	0.07098	cytoplasm	regulation of biological quality; cellular protein metabolic process; primary metabolic process; protein dephosphorylation; dephosphorylation; cellular metabolic process; phosphate-containing compound metabolic process; regulation of membrane potential; organic substance metabolic process; metabolic process; phosphorus metabolic process; cellular macromolecule metabolic process; cellular protein …	intracellular organelle; extracellular region part; cytoplasm; vesicle; intracellular part; cell; extracellular region; mitochondrion; organelle; extracellular exosome; intracellular membrane-bounded organelle; intracellular; cell part; extracellular vesicle; membrane-bounded organelle; extracellular organelle; cytoplasmic part;	magnesium ion binding; inorganic diphosphatase activity; protein serine/threonine phosphatase activity; phosphatase activity; ion binding; hydrolase activity, acting on acid anhydrides; hydrolase activity; phosphoprotein phosphatase activity; pyrophosphatase activity; catalytic activity; phosphoric ester hydrolase activity; binding; hydrolase activity, acting on ester bonds; cation binding; metal…	K01507	ppa; inorganic pyrophosphatase [EC:3.6.1.1]	rno00190 Oxidative phosphorylation - Rattus norvegicus (rat);
D4A9W3	394	K	Protein RGD1311756	RGD1311756	1	0.00270906	59.198	IVEDAVK(1)QGVLK	2	0.86517	3	1.321	0.951	1.011	0.51			0.466		mitochondria		organelle; intracellular membrane-bounded organelle; intracellular organelle; cell part; intracellular; cytoplasm; intracellular part; membrane-bounded organelle; cell; mitochondrion; cytoplasmic part;					IPR025504;	Domain of unknown function DUF4392;
D4AB01	139	K	Histidine triad nucleotide binding protein 2 (Predicted), isoform CRA_a	Hint2	1	0.000403602	40.137	LVVNDGK(1)MGAQSVYHLHIHVLGGR	4	1.9492	1	0.776		1.121						mitochondria	regulation of cellular process; single-multicellular organism process; digestion; regulation of macromolecule metabolic process; regulation of protein modification process; multicellular organism metabolic process; single-organism process; negative regulation of cellular process; negative regulation of biological process; negative regulation of cellular metabolic process; negative regulation of p…	intracellular organelle; intracellular non-membrane-bounded organelle; cytoplasm; intracellular organelle part; nuclear lumen; intracellular part; nucleolus; cell; mitochondrion; organelle part; non-membrane-bounded organelle; organelle; intracellular membrane-bounded organelle; membrane-enclosed lumen; nucleus; intracellular organelle lumen; cell part; intracellular; membrane-bounded organelle; …	catalytic activity;				IPR011146;	HIT-like domain;
E9PSN4	1036	K	Protein Zc3h13	Zc3h13	0.972667	0.00490134	61.962	AK(0.973)APK(0.014)K(0.014)PVK	2	0.32705	4	0.776	0.674	0.972	1.51	1.803	0.77	1.686	0.158202	nucleus		intracellular organelle; intracellular organelle part; nuclear lumen; intracellular part; nuclear body; cell; organelle part; organelle; intracellular membrane-bounded organelle; membrane-enclosed lumen; nucleoplasm; nucleus; intracellular organelle lumen; nuclear speck; cell part; intracellular; membrane-bounded organelle; nucleoplasm part; organelle lumen; nuclear part;	organic cyclic compound binding; heterocyclic compound binding; RNA binding; binding; nucleic acid binding; ion binding; cation binding; metal ion binding;				IPR000571;	Zinc finger, CCCH-type;
F1LM47	90	K	Succinate--CoA ligase [ADP-forming] subunit beta, mitochondrial	Sucla2	1	1.83439e-09	147.74	SSDEAYAIAK(1)K	2	1.2592	7	1.37	1.051	1.659	0.658	0.511	0.533	0.417	0.0119815	mitochondria	sulfur compound metabolic process; tricarboxylic acid metabolic process; dicarboxylic acid metabolic process; succinyl-CoA metabolic process; succinate metabolic process; oxidation-reduction process; small molecule metabolic process; tricarboxylic acid cycle; single-organism cellular process; thioester metabolic process; single-organism process; coenzyme metabolic process; primary metabolic proce…	intracellular organelle; extracellular region part; cytoplasm; vesicle; intracellular part; cell; extracellular region; mitochondrion; organelle; extracellular exosome; intracellular membrane-bounded organelle; cell part; myelin sheath; intracellular; extracellular vesicle; membrane-bounded organelle; extracellular organelle; cytoplasmic part;	magnesium ion binding; ATP binding; nucleoside phosphate binding; CoA-ligase activity; nucleoside binding; ion binding; ligase activity; ligase activity, forming carbon-sulfur bonds; nucleotide binding; heterocyclic compound binding; organic cyclic compound binding; succinate-CoA ligase (ADP-forming) activity; ribonucleoside binding; carbohydrate derivative binding; ribonucleotide binding; succin…	K01900	LSC2; succinyl-CoA synthetase beta subunit [EC:6.2.1.4 6.2.1.5]	rno01200 Carbon metabolism - Rattus norvegicus (rat); rno00640 Propanoate metabolism - Rattus norvegicus (rat); rno01100 Metabolic pathways - Rattus norvegicus (rat); rno00020 Citrate cycle (TCA cycle) - Rattus norvegicus (rat);	IPR005811; IPR011761; IPR013816; IPR013650; IPR013815; IPR016102;	ATP-citrate lyase/succinyl-CoA ligase; ATP-grasp fold; ATP-grasp fold, subdomain 2; ATP-grasp fold, succinyl-CoA synthetase-type; ATP-grasp fold, subdomain 1; Succinyl-CoA synthetase-like;
F1LM47	217	K	Succinate--CoA ligase [ADP-forming] subunit beta, mitochondrial	Sucla2	1	0.00305095	67.08	EPVDIIEGVK(1)K	2	4.3834	1	1.512	1.117	1.082	1.071	0.752	0.481	0.621	0.099216	mitochondria	sulfur compound metabolic process; tricarboxylic acid metabolic process; dicarboxylic acid metabolic process; succinyl-CoA metabolic process; succinate metabolic process; oxidation-reduction process; small molecule metabolic process; tricarboxylic acid cycle; single-organism cellular process; thioester metabolic process; single-organism process; coenzyme metabolic process; primary metabolic proce…	intracellular organelle; extracellular region part; cytoplasm; vesicle; intracellular part; cell; extracellular region; mitochondrion; organelle; extracellular exosome; intracellular membrane-bounded organelle; cell part; myelin sheath; intracellular; extracellular vesicle; membrane-bounded organelle; extracellular organelle; cytoplasmic part;	magnesium ion binding; ATP binding; nucleoside phosphate binding; CoA-ligase activity; nucleoside binding; ion binding; ligase activity; ligase activity, forming carbon-sulfur bonds; nucleotide binding; heterocyclic compound binding; organic cyclic compound binding; succinate-CoA ligase (ADP-forming) activity; ribonucleoside binding; carbohydrate derivative binding; ribonucleotide binding; succin…	K01900	LSC2; succinyl-CoA synthetase beta subunit [EC:6.2.1.4 6.2.1.5]	rno01200 Carbon metabolism - Rattus norvegicus (rat); rno00640 Propanoate metabolism - Rattus norvegicus (rat); rno01100 Metabolic pathways - Rattus norvegicus (rat); rno00020 Citrate cycle (TCA cycle) - Rattus norvegicus (rat);	IPR005811; IPR011761; IPR013816; IPR013650; IPR013815; IPR016102;	ATP-citrate lyase/succinyl-CoA ligase; ATP-grasp fold; ATP-grasp fold, subdomain 2; ATP-grasp fold, succinyl-CoA synthetase-type; ATP-grasp fold, subdomain 1; Succinyl-CoA synthetase-like;
F1LM47	226	K	Succinate--CoA ligase [ADP-forming] subunit beta, mitochondrial	Sucla2	1	0.00134282	80.245	KEQAVTLAK(1)K	2	1.9746	15	1.287	1.085	1.365	0.886	0.762	0.549	0.588	0.0164181	mitochondria	sulfur compound metabolic process; tricarboxylic acid metabolic process; dicarboxylic acid metabolic process; succinyl-CoA metabolic process; succinate metabolic process; oxidation-reduction process; small molecule metabolic process; tricarboxylic acid cycle; single-organism cellular process; thioester metabolic process; single-organism process; coenzyme metabolic process; primary metabolic proce…	intracellular organelle; extracellular region part; cytoplasm; vesicle; intracellular part; cell; extracellular region; mitochondrion; organelle; extracellular exosome; intracellular membrane-bounded organelle; cell part; myelin sheath; intracellular; extracellular vesicle; membrane-bounded organelle; extracellular organelle; cytoplasmic part;	magnesium ion binding; ATP binding; nucleoside phosphate binding; CoA-ligase activity; nucleoside binding; ion binding; ligase activity; ligase activity, forming carbon-sulfur bonds; nucleotide binding; heterocyclic compound binding; organic cyclic compound binding; succinate-CoA ligase (ADP-forming) activity; ribonucleoside binding; carbohydrate derivative binding; ribonucleotide binding; succin…	K01900	LSC2; succinyl-CoA synthetase beta subunit [EC:6.2.1.4 6.2.1.5]	rno01200 Carbon metabolism - Rattus norvegicus (rat); rno00640 Propanoate metabolism - Rattus norvegicus (rat); rno01100 Metabolic pathways - Rattus norvegicus (rat); rno00020 Citrate cycle (TCA cycle) - Rattus norvegicus (rat);	IPR005811; IPR011761; IPR013816; IPR013650; IPR013815; IPR016102;	ATP-citrate lyase/succinyl-CoA ligase; ATP-grasp fold; ATP-grasp fold, subdomain 2; ATP-grasp fold, succinyl-CoA synthetase-type; ATP-grasp fold, subdomain 1; Succinyl-CoA synthetase-like;
F1LML2	48	K	Polyubiquitin-C	Ubc	1	0.000374014	89.301	LIFAGK(1)QLEDGR	2	-0.29153	6	1.332	0.783	1.077	1.135	0.965	0.824	0.916	0.64982	cytoplasm		intracellular part; cell; cell part; intracellular; cytoplasm;	protein binding; binding;	K08770	UBC; ubiquitin C	rno03320 PPAR signaling pathway - Rattus norvegicus (rat);	IPR029071; IPR000626;	Ubiquitin-related domain; Ubiquitin domain;
F1LN88	430	K	Aldehyde dehydrogenase, mitochondrial	Aldh2	1	0.000458427	108.43	FK(1)TIEEVVGR	2	-1.1944	9	1.61	0.751	1.491	0.856	0.623	0.623	0.546	0.105361	mitochondria	single-organism process; metabolic process; oxidation-reduction process; single-organism metabolic process;	organelle; intracellular membrane-bounded organelle; intracellular organelle; cell part; intracellular; cytoplasm; intracellular part; membrane-bounded organelle; cell; mitochondrion; cytoplasmic part;	oxidoreductase activity, acting on the aldehyde or oxo group of donors, NAD or NADP as acceptor; catalytic activity; oxidoreductase activity; oxidoreductase activity, acting on the aldehyde or oxo group of donors;	K00128	ALDH; aldehyde dehydrogenase (NAD+) [EC:1.2.1.3]	rno00340 Histidine metabolism - Rattus norvegicus (rat); rno00053 Ascorbate and aldarate metabolism - Rattus norvegicus (rat); rno00071 Fatty acid degradation - Rattus norvegicus (rat); rno00561 Glycerolipid metabolism - Rattus norvegicus (rat); rno00280 Valine, leucine and isoleucine degradation - Rattus norvegicus (rat); rno00310 Lysine degradation - Rattus norvegicus (rat); rno00330 Arginine a…	IPR016161; IPR015590; IPR016162; IPR016163;	Aldehyde/histidinol dehydrogenase; Aldehyde dehydrogenase domain; Aldehyde dehydrogenase N-terminal domain; Aldehyde dehydrogenase, C-terminal;
F1LN92	501	K	Protein Afg3l2	Afg3l2	1	0.0111282	51.445	LDSALEK(1)DK	2	-0.013352	1	1.299	0.919	1.021		0.706	0.769	0.683	0.104536	mitochondria	neuromuscular junction development; regulation of biological quality; cellular divalent inorganic cation homeostasis; muscle fiber development; ensheathment of neurons; neuron development; mitochondrial transport; cellular developmental process; reflex; cellular component morphogenesis; neurogenesis; single-organism process; protein processing; cellular metabolic process; establishment of localiz…	membrane; inner mitochondrial membrane protein complex; organelle membrane; membrane protein complex; cytoplasm; integral component of mitochondrial inner membrane; macromolecular complex; intrinsic component of membrane; mitochondrial protein complex; intracellular part; mitochondrial membrane part; cell; intrinsic component of mitochondrial inner membrane; organelle part; mitochondrial envelope…	metalloendopeptidase activity; peptidase activity; ATP binding; nucleoside phosphate binding; nucleoside binding; ion binding; metallopeptidase activity; hydrolase activity; nucleotide binding; zinc ion binding; endopeptidase activity; organic cyclic compound binding; heterocyclic compound binding; ribonucleoside binding; carbohydrate derivative binding; transition metal ion binding; catalytic ac…	K08956			IPR003593; IPR003959; IPR000642; IPR011546; IPR027417;	AAA+ ATPase domain; ATPase, AAA-type, core; Peptidase M41; Peptidase M41, FtsH extracellular; P-loop containing nucleoside triphosphate hydrolase;
F1LNF7	74	K	Isocitrate dehydrogenase [NAD] subunit, mitochondrial	Idh3a	1	0.00088467	52.527	IFDAAK(1)APIQWEER	2	-1.363	1	0.861	1.074			1.095		1.132		cytoplasm	tricarboxylic acid metabolic process; oxidation-reduction process; small molecule metabolic process; single-organism cellular process; tricarboxylic acid cycle; single-organism process; primary metabolic process; cellular metabolic process; cellular respiration; organic substance metabolic process; citrate metabolic process; metabolic process; generation of precursor metabolites and energy; singl…	organelle; intracellular membrane-bounded organelle; intracellular organelle; nucleus; myelin sheath; cell part; intracellular; cytoplasm; intracellular part; membrane-bounded organelle; cell; mitochondrion; cytoplasmic part;	magnesium ion binding; nucleoside phosphate binding; ion binding; isocitrate dehydrogenase activity; nucleotide binding; cofactor binding; oxidoreductase activity; oxidoreductase activity, acting on CH-OH group of donors; heterocyclic compound binding; organic cyclic compound binding; oxidoreductase activity, acting on the CH-OH group of donors, NAD or NADP as acceptor; catalytic activity; NAD bi…	K00030	IDH3; isocitrate dehydrogenase (NAD+) [EC:1.1.1.41]	rno01200 Carbon metabolism - Rattus norvegicus (rat); rno01210 2-Oxocarboxylic acid metabolism - Rattus norvegicus (rat); rno01100 Metabolic pathways - Rattus norvegicus (rat); rno01230 Biosynthesis of amino acids - Rattus norvegicus (rat); rno00020 Citrate cycle (TCA cycle) - Rattus norvegicus (rat);	IPR024084;	Isopropylmalate dehydrogenase-like domain;
F1LNF7	116	K	Isocitrate dehydrogenase [NAD] subunit, mitochondrial	Idh3a	1	1.98301e-10	80.859	GPLK(1)TPIAAGHPSMNLLLR	3	-2.2758	14	0.963	1.084	1.694	1.022	0.594	0.534	0.575	0.124465	cytoplasm	tricarboxylic acid metabolic process; oxidation-reduction process; small molecule metabolic process; single-organism cellular process; tricarboxylic acid cycle; single-organism process; primary metabolic process; cellular metabolic process; cellular respiration; organic substance metabolic process; citrate metabolic process; metabolic process; generation of precursor metabolites and energy; singl…	organelle; intracellular membrane-bounded organelle; intracellular organelle; nucleus; myelin sheath; cell part; intracellular; cytoplasm; intracellular part; membrane-bounded organelle; cell; mitochondrion; cytoplasmic part;	magnesium ion binding; nucleoside phosphate binding; ion binding; isocitrate dehydrogenase activity; nucleotide binding; cofactor binding; oxidoreductase activity; oxidoreductase activity, acting on CH-OH group of donors; heterocyclic compound binding; organic cyclic compound binding; oxidoreductase activity, acting on the CH-OH group of donors, NAD or NADP as acceptor; catalytic activity; NAD bi…	K00030	IDH3; isocitrate dehydrogenase (NAD+) [EC:1.1.1.41]	rno01200 Carbon metabolism - Rattus norvegicus (rat); rno01210 2-Oxocarboxylic acid metabolism - Rattus norvegicus (rat); rno01100 Metabolic pathways - Rattus norvegicus (rat); rno01230 Biosynthesis of amino acids - Rattus norvegicus (rat); rno00020 Citrate cycle (TCA cycle) - Rattus norvegicus (rat);	IPR024084;	Isopropylmalate dehydrogenase-like domain;
F1LNF7	352	K	Isocitrate dehydrogenase [NAD] subunit, mitochondrial	Idh3a	1	0.000209271	70.889	IEAACFATIK(1)DGK	2	0.077868	5	1.399	0.902	0.933	0.995	0.697	1.018	0.838	0.41248	cytoplasm	tricarboxylic acid metabolic process; oxidation-reduction process; small molecule metabolic process; single-organism cellular process; tricarboxylic acid cycle; single-organism process; primary metabolic process; cellular metabolic process; cellular respiration; organic substance metabolic process; citrate metabolic process; metabolic process; generation of precursor metabolites and energy; singl…	organelle; intracellular membrane-bounded organelle; intracellular organelle; nucleus; myelin sheath; cell part; intracellular; cytoplasm; intracellular part; membrane-bounded organelle; cell; mitochondrion; cytoplasmic part;	magnesium ion binding; nucleoside phosphate binding; ion binding; isocitrate dehydrogenase activity; nucleotide binding; cofactor binding; oxidoreductase activity; oxidoreductase activity, acting on CH-OH group of donors; heterocyclic compound binding; organic cyclic compound binding; oxidoreductase activity, acting on the CH-OH group of donors, NAD or NADP as acceptor; catalytic activity; NAD bi…	K00030	IDH3; isocitrate dehydrogenase (NAD+) [EC:1.1.1.41]	rno01200 Carbon metabolism - Rattus norvegicus (rat); rno01210 2-Oxocarboxylic acid metabolism - Rattus norvegicus (rat); rno01100 Metabolic pathways - Rattus norvegicus (rat); rno01230 Biosynthesis of amino acids - Rattus norvegicus (rat); rno00020 Citrate cycle (TCA cycle) - Rattus norvegicus (rat);	IPR024084;	Isopropylmalate dehydrogenase-like domain;
F1LNH3	128	K	Procollagen, type VI, alpha 2, isoform CRA_a	Col6a2	1	3.46311e-09	140.49	ASFTK(1)SLQGIR	2	-2.0867	6	1.37	0.918	1.125	1.089	0.709	0.785	0.757	0.188576	extracellular	cellular component biogenesis; cellular component organization; response to hexose; protein complex subunit organization; protein trimerization; response to oxygen-containing compound; response to organic substance; response to stimulus; response to glucose; protein heterotrimerization; protein oligomerization; macromolecular complex subunit organization; protein heterooligomerization; response t…	membrane; extracellular space; extracellular region part; cell periphery; vesicle; macromolecular complex; cell; extracellular region; collagen trimer; plasma membrane; organelle; extracellular exosome; extracellular matrix; cell part; extracellular vesicle; proteinaceous extracellular matrix; membrane-bounded organelle; protein complex; sarcolemma; extracellular organelle;		K06238	COL6A; collagen, type VI, alpha	rno04974 Protein digestion and absorption - Rattus norvegicus (rat); rno04512 ECM-receptor interaction - Rattus norvegicus (rat); rno04510 Focal adhesion - Rattus norvegicus (rat); rno04151 PI3K-Akt signaling pathway - Rattus norvegicus (rat);	IPR002035;	von Willebrand factor, type A;
F1LNH3	617	K	Procollagen, type VI, alpha 2, isoform CRA_a	Col6a2	1	0.0053386	97.734	ETCGCCDCEK(1)R	2	-0.98952	2	0.987	1.345	1.155	0.813	0.902	0.672	0.685	0.040884	extracellular	cellular component biogenesis; cellular component organization; response to hexose; protein complex subunit organization; protein trimerization; response to oxygen-containing compound; response to organic substance; response to stimulus; response to glucose; protein heterotrimerization; protein oligomerization; macromolecular complex subunit organization; protein heterooligomerization; response t…	membrane; extracellular space; extracellular region part; cell periphery; vesicle; macromolecular complex; cell; extracellular region; collagen trimer; plasma membrane; organelle; extracellular exosome; extracellular matrix; cell part; extracellular vesicle; proteinaceous extracellular matrix; membrane-bounded organelle; protein complex; sarcolemma; extracellular organelle;		K06238	COL6A; collagen, type VI, alpha	rno04974 Protein digestion and absorption - Rattus norvegicus (rat); rno04512 ECM-receptor interaction - Rattus norvegicus (rat); rno04510 Focal adhesion - Rattus norvegicus (rat); rno04151 PI3K-Akt signaling pathway - Rattus norvegicus (rat);	IPR002035;	von Willebrand factor, type A;
F1LNH3	661	K	Procollagen, type VI, alpha 2, isoform CRA_a	Col6a2	1	0.00321302	76.228	DPK(1)SETGTR	2	0.62921	6	0.575	1.425	1.244	0.771	1.079	0.768	0.807	0.49512	extracellular	cellular component biogenesis; cellular component organization; response to hexose; protein complex subunit organization; protein trimerization; response to oxygen-containing compound; response to organic substance; response to stimulus; response to glucose; protein heterotrimerization; protein oligomerization; macromolecular complex subunit organization; protein heterooligomerization; response t…	membrane; extracellular space; extracellular region part; cell periphery; vesicle; macromolecular complex; cell; extracellular region; collagen trimer; plasma membrane; organelle; extracellular exosome; extracellular matrix; cell part; extracellular vesicle; proteinaceous extracellular matrix; membrane-bounded organelle; protein complex; sarcolemma; extracellular organelle;		K06238	COL6A; collagen, type VI, alpha	rno04974 Protein digestion and absorption - Rattus norvegicus (rat); rno04512 ECM-receptor interaction - Rattus norvegicus (rat); rno04510 Focal adhesion - Rattus norvegicus (rat); rno04151 PI3K-Akt signaling pathway - Rattus norvegicus (rat);	IPR002035;	von Willebrand factor, type A;
F1LNH3	724	K	Procollagen, type VI, alpha 2, isoform CRA_a	Col6a2	1	0.000958723	93.345	FAYNQLIK(1)ESR	2	0.3185	7	1.488	0.771	1.025	1.058	1.026	0.768	0.868	0.56374	extracellular	cellular component biogenesis; cellular component organization; response to hexose; protein complex subunit organization; protein trimerization; response to oxygen-containing compound; response to organic substance; response to stimulus; response to glucose; protein heterotrimerization; protein oligomerization; macromolecular complex subunit organization; protein heterooligomerization; response t…	membrane; extracellular space; extracellular region part; cell periphery; vesicle; macromolecular complex; cell; extracellular region; collagen trimer; plasma membrane; organelle; extracellular exosome; extracellular matrix; cell part; extracellular vesicle; proteinaceous extracellular matrix; membrane-bounded organelle; protein complex; sarcolemma; extracellular organelle;		K06238	COL6A; collagen, type VI, alpha	rno04974 Protein digestion and absorption - Rattus norvegicus (rat); rno04512 ECM-receptor interaction - Rattus norvegicus (rat); rno04510 Focal adhesion - Rattus norvegicus (rat); rno04151 PI3K-Akt signaling pathway - Rattus norvegicus (rat);	IPR002035;	von Willebrand factor, type A;
F1LP05	126	K	ATP synthase subunit alpha	Atp5a1	1	0.00194781	103.55	LIK(1)EGDIVK	2	2.8879	8	1.3	1.137	1.313	0.756	0.881	0.538	0.58	0.0103363	mitochondria	nucleoside metabolic process; purine nucleoside metabolic process; purine ribonucleoside monophosphate metabolic process; ATP hydrolysis coupled transmembrane transport; nucleotide metabolic process; single-organism process; biosynthetic process; nucleoside biosynthetic process; purine ribonucleoside biosynthetic process; ribonucleoside monophosphate biosynthetic process; cellular metabolic proce…	intracellular organelle; membrane; mitochondrial part; organelle membrane; membrane protein complex; organelle envelope; intracellular organelle part; cytoplasm; macromolecular complex; intracellular part; cell; organelle part; proton-transporting ATP synthase complex; mitochondrion; mitochondrial envelope; intracellular membrane-bounded organelle; organelle; proton-transporting ATP synthase comp…	ATPase coupled ion transmembrane transporter activity; nucleoside phosphate binding; primary active transmembrane transporter activity; substrate-specific transporter activity; hydrolase activity, acting on acid anhydrides; ATPase activity, coupled to transmembrane movement of ions, rotational mechanism; monovalent inorganic cation transmembrane transporter activity; hydrolase activity; hydrogen …	K02132	ATPeF1A; F-type H+-transporting ATPase subunit alpha	rno00190 Oxidative phosphorylation - Rattus norvegicus (rat); rno05010 Alzheimer's disease - Rattus norvegicus (rat); rno01100 Metabolic pathways - Rattus norvegicus (rat); rno05016 Huntington's disease - Rattus norvegicus (rat); rno05012 Parkinson's disease - Rattus norvegicus (rat);	IPR000793; IPR004100; IPR000194; IPR027417; IPR023366; IPR033732;	ATP synthase, alpha subunit, C-terminal; ATPase, F1/V1/A1 complex, alpha/beta subunit, N-terminal domain; ATPase, F1/V1/A1 complex, alpha/beta subunit, nucleotide-binding domain; P-loop containing nucleoside triphosphate hydrolase; ATP synthase subunit alpha-like domain; ATP synthase, F1 complex, alpha subunit nucleotide-binding domain;
F1LP05	161	K	ATP synthase subunit alpha	Atp5a1	1	2.40681e-07	96.143	VVDALGNAIDGK(1)GPVGSK	2	0.40914	4	1.219	1.044	1.693	0.161		0.406	0.215	0.030215	mitochondria	nucleoside metabolic process; purine nucleoside metabolic process; purine ribonucleoside monophosphate metabolic process; ATP hydrolysis coupled transmembrane transport; nucleotide metabolic process; single-organism process; biosynthetic process; nucleoside biosynthetic process; purine ribonucleoside biosynthetic process; ribonucleoside monophosphate biosynthetic process; cellular metabolic proce…	intracellular organelle; membrane; mitochondrial part; organelle membrane; membrane protein complex; organelle envelope; intracellular organelle part; cytoplasm; macromolecular complex; intracellular part; cell; organelle part; proton-transporting ATP synthase complex; mitochondrion; mitochondrial envelope; intracellular membrane-bounded organelle; organelle; proton-transporting ATP synthase comp…	ATPase coupled ion transmembrane transporter activity; nucleoside phosphate binding; primary active transmembrane transporter activity; substrate-specific transporter activity; hydrolase activity, acting on acid anhydrides; ATPase activity, coupled to transmembrane movement of ions, rotational mechanism; monovalent inorganic cation transmembrane transporter activity; hydrolase activity; hydrogen …	K02132	ATPeF1A; F-type H+-transporting ATPase subunit alpha	rno00190 Oxidative phosphorylation - Rattus norvegicus (rat); rno05010 Alzheimer's disease - Rattus norvegicus (rat); rno01100 Metabolic pathways - Rattus norvegicus (rat); rno05016 Huntington's disease - Rattus norvegicus (rat); rno05012 Parkinson's disease - Rattus norvegicus (rat);	IPR000793; IPR004100; IPR000194; IPR027417; IPR023366; IPR033732;	ATP synthase, alpha subunit, C-terminal; ATPase, F1/V1/A1 complex, alpha/beta subunit, N-terminal domain; ATPase, F1/V1/A1 complex, alpha/beta subunit, nucleotide-binding domain; P-loop containing nucleoside triphosphate hydrolase; ATP synthase subunit alpha-like domain; ATP synthase, F1 complex, alpha subunit nucleotide-binding domain;
F1LP05	167	K	ATP synthase subunit alpha	Atp5a1	1	0.0103386	104.37	GPVGSK(1)IR	2	0.65636	11	1.418	0.983	1.296	0.727	0.885	0.635	0.608	0.031362	mitochondria	nucleoside metabolic process; purine nucleoside metabolic process; purine ribonucleoside monophosphate metabolic process; ATP hydrolysis coupled transmembrane transport; nucleotide metabolic process; single-organism process; biosynthetic process; nucleoside biosynthetic process; purine ribonucleoside biosynthetic process; ribonucleoside monophosphate biosynthetic process; cellular metabolic proce…	intracellular organelle; membrane; mitochondrial part; organelle membrane; membrane protein complex; organelle envelope; intracellular organelle part; cytoplasm; macromolecular complex; intracellular part; cell; organelle part; proton-transporting ATP synthase complex; mitochondrion; mitochondrial envelope; intracellular membrane-bounded organelle; organelle; proton-transporting ATP synthase comp…	ATPase coupled ion transmembrane transporter activity; nucleoside phosphate binding; primary active transmembrane transporter activity; substrate-specific transporter activity; hydrolase activity, acting on acid anhydrides; ATPase activity, coupled to transmembrane movement of ions, rotational mechanism; monovalent inorganic cation transmembrane transporter activity; hydrolase activity; hydrogen …	K02132	ATPeF1A; F-type H+-transporting ATPase subunit alpha	rno00190 Oxidative phosphorylation - Rattus norvegicus (rat); rno05010 Alzheimer's disease - Rattus norvegicus (rat); rno01100 Metabolic pathways - Rattus norvegicus (rat); rno05016 Huntington's disease - Rattus norvegicus (rat); rno05012 Parkinson's disease - Rattus norvegicus (rat);	IPR000793; IPR004100; IPR000194; IPR027417; IPR023366; IPR033732;	ATP synthase, alpha subunit, C-terminal; ATPase, F1/V1/A1 complex, alpha/beta subunit, N-terminal domain; ATPase, F1/V1/A1 complex, alpha/beta subunit, nucleotide-binding domain; P-loop containing nucleoside triphosphate hydrolase; ATP synthase subunit alpha-like domain; ATP synthase, F1 complex, alpha subunit nucleotide-binding domain;
F1LP05	230	K	ATP synthase subunit alpha	Atp5a1	1	0.000700903	77.185	TSIAIDTIINQK(1)R	2	1.3332	3	1.793	1.148	0.876	0.596	0.515		0.437	0.134759	mitochondria	nucleoside metabolic process; purine nucleoside metabolic process; purine ribonucleoside monophosphate metabolic process; ATP hydrolysis coupled transmembrane transport; nucleotide metabolic process; single-organism process; biosynthetic process; nucleoside biosynthetic process; purine ribonucleoside biosynthetic process; ribonucleoside monophosphate biosynthetic process; cellular metabolic proce…	intracellular organelle; membrane; mitochondrial part; organelle membrane; membrane protein complex; organelle envelope; intracellular organelle part; cytoplasm; macromolecular complex; intracellular part; cell; organelle part; proton-transporting ATP synthase complex; mitochondrion; mitochondrial envelope; intracellular membrane-bounded organelle; organelle; proton-transporting ATP synthase comp…	ATPase coupled ion transmembrane transporter activity; nucleoside phosphate binding; primary active transmembrane transporter activity; substrate-specific transporter activity; hydrolase activity, acting on acid anhydrides; ATPase activity, coupled to transmembrane movement of ions, rotational mechanism; monovalent inorganic cation transmembrane transporter activity; hydrolase activity; hydrogen …	K02132	ATPeF1A; F-type H+-transporting ATPase subunit alpha	rno00190 Oxidative phosphorylation - Rattus norvegicus (rat); rno05010 Alzheimer's disease - Rattus norvegicus (rat); rno01100 Metabolic pathways - Rattus norvegicus (rat); rno05016 Huntington's disease - Rattus norvegicus (rat); rno05012 Parkinson's disease - Rattus norvegicus (rat);	IPR000793; IPR004100; IPR000194; IPR027417; IPR023366; IPR033732;	ATP synthase, alpha subunit, C-terminal; ATPase, F1/V1/A1 complex, alpha/beta subunit, N-terminal domain; ATPase, F1/V1/A1 complex, alpha/beta subunit, nucleotide-binding domain; P-loop containing nucleoside triphosphate hydrolase; ATP synthase subunit alpha-like domain; ATP synthase, F1 complex, alpha subunit nucleotide-binding domain;
F1LP05	239	K	ATP synthase subunit alpha	Atp5a1	1	0.000214797	111.63	RFNDGTDEK(1)K	3	0.89515	22	1.244	1.117	1.186	0.773	0.949	0.672	0.675	0.0124007	mitochondria	nucleoside metabolic process; purine nucleoside metabolic process; purine ribonucleoside monophosphate metabolic process; ATP hydrolysis coupled transmembrane transport; nucleotide metabolic process; single-organism process; biosynthetic process; nucleoside biosynthetic process; purine ribonucleoside biosynthetic process; ribonucleoside monophosphate biosynthetic process; cellular metabolic proce…	intracellular organelle; membrane; mitochondrial part; organelle membrane; membrane protein complex; organelle envelope; intracellular organelle part; cytoplasm; macromolecular complex; intracellular part; cell; organelle part; proton-transporting ATP synthase complex; mitochondrion; mitochondrial envelope; intracellular membrane-bounded organelle; organelle; proton-transporting ATP synthase comp…	ATPase coupled ion transmembrane transporter activity; nucleoside phosphate binding; primary active transmembrane transporter activity; substrate-specific transporter activity; hydrolase activity, acting on acid anhydrides; ATPase activity, coupled to transmembrane movement of ions, rotational mechanism; monovalent inorganic cation transmembrane transporter activity; hydrolase activity; hydrogen …	K02132	ATPeF1A; F-type H+-transporting ATPase subunit alpha	rno00190 Oxidative phosphorylation - Rattus norvegicus (rat); rno05010 Alzheimer's disease - Rattus norvegicus (rat); rno01100 Metabolic pathways - Rattus norvegicus (rat); rno05016 Huntington's disease - Rattus norvegicus (rat); rno05012 Parkinson's disease - Rattus norvegicus (rat);	IPR000793; IPR004100; IPR000194; IPR027417; IPR023366; IPR033732;	ATP synthase, alpha subunit, C-terminal; ATPase, F1/V1/A1 complex, alpha/beta subunit, N-terminal domain; ATPase, F1/V1/A1 complex, alpha/beta subunit, nucleotide-binding domain; P-loop containing nucleoside triphosphate hydrolase; ATP synthase subunit alpha-like domain; ATP synthase, F1 complex, alpha subunit nucleotide-binding domain;
F1LP05	261	K	ATP synthase subunit alpha	Atp5a1	1	0.000161115	136.8	STVAQLVK(1)R	2	-0.78631	9	1.224	1.097	1.186	1.063	0.612	0.734	0.687	0.058977	mitochondria	nucleoside metabolic process; purine nucleoside metabolic process; purine ribonucleoside monophosphate metabolic process; ATP hydrolysis coupled transmembrane transport; nucleotide metabolic process; single-organism process; biosynthetic process; nucleoside biosynthetic process; purine ribonucleoside biosynthetic process; ribonucleoside monophosphate biosynthetic process; cellular metabolic proce…	intracellular organelle; membrane; mitochondrial part; organelle membrane; membrane protein complex; organelle envelope; intracellular organelle part; cytoplasm; macromolecular complex; intracellular part; cell; organelle part; proton-transporting ATP synthase complex; mitochondrion; mitochondrial envelope; intracellular membrane-bounded organelle; organelle; proton-transporting ATP synthase comp…	ATPase coupled ion transmembrane transporter activity; nucleoside phosphate binding; primary active transmembrane transporter activity; substrate-specific transporter activity; hydrolase activity, acting on acid anhydrides; ATPase activity, coupled to transmembrane movement of ions, rotational mechanism; monovalent inorganic cation transmembrane transporter activity; hydrolase activity; hydrogen …	K02132	ATPeF1A; F-type H+-transporting ATPase subunit alpha	rno00190 Oxidative phosphorylation - Rattus norvegicus (rat); rno05010 Alzheimer's disease - Rattus norvegicus (rat); rno01100 Metabolic pathways - Rattus norvegicus (rat); rno05016 Huntington's disease - Rattus norvegicus (rat); rno05012 Parkinson's disease - Rattus norvegicus (rat);	IPR000793; IPR004100; IPR000194; IPR027417; IPR023366; IPR033732;	ATP synthase, alpha subunit, C-terminal; ATPase, F1/V1/A1 complex, alpha/beta subunit, N-terminal domain; ATPase, F1/V1/A1 complex, alpha/beta subunit, nucleotide-binding domain; P-loop containing nucleoside triphosphate hydrolase; ATP synthase subunit alpha-like domain; ATP synthase, F1 complex, alpha subunit nucleotide-binding domain;
F1LP05	305	K	ATP synthase subunit alpha	Atp5a1	1	0.00017598	53.168	DNGK(1)HALIIYDDLSK	3	1.0594	1	1.201	1.041	1.457	0.488	0.724	0.845	0.556	0.026864	mitochondria	nucleoside metabolic process; purine nucleoside metabolic process; purine ribonucleoside monophosphate metabolic process; ATP hydrolysis coupled transmembrane transport; nucleotide metabolic process; single-organism process; biosynthetic process; nucleoside biosynthetic process; purine ribonucleoside biosynthetic process; ribonucleoside monophosphate biosynthetic process; cellular metabolic proce…	intracellular organelle; membrane; mitochondrial part; organelle membrane; membrane protein complex; organelle envelope; intracellular organelle part; cytoplasm; macromolecular complex; intracellular part; cell; organelle part; proton-transporting ATP synthase complex; mitochondrion; mitochondrial envelope; intracellular membrane-bounded organelle; organelle; proton-transporting ATP synthase comp…	ATPase coupled ion transmembrane transporter activity; nucleoside phosphate binding; primary active transmembrane transporter activity; substrate-specific transporter activity; hydrolase activity, acting on acid anhydrides; ATPase activity, coupled to transmembrane movement of ions, rotational mechanism; monovalent inorganic cation transmembrane transporter activity; hydrolase activity; hydrogen …	K02132	ATPeF1A; F-type H+-transporting ATPase subunit alpha	rno00190 Oxidative phosphorylation - Rattus norvegicus (rat); rno05010 Alzheimer's disease - Rattus norvegicus (rat); rno01100 Metabolic pathways - Rattus norvegicus (rat); rno05016 Huntington's disease - Rattus norvegicus (rat); rno05012 Parkinson's disease - Rattus norvegicus (rat);	IPR000793; IPR004100; IPR000194; IPR027417; IPR023366; IPR033732;	ATP synthase, alpha subunit, C-terminal; ATPase, F1/V1/A1 complex, alpha/beta subunit, N-terminal domain; ATPase, F1/V1/A1 complex, alpha/beta subunit, nucleotide-binding domain; P-loop containing nucleoside triphosphate hydrolase; ATP synthase subunit alpha-like domain; ATP synthase, F1 complex, alpha subunit nucleotide-binding domain;
F1LP05	427	K	ATP synthase subunit alpha	Atp5a1	1	0.000399309	83.862	AMK(1)QVAGTMK	2	-0.25925	14	1.424	1.201	1.14	0.746	0.751	0.61	0.56	0.0048441	mitochondria	nucleoside metabolic process; purine nucleoside metabolic process; purine ribonucleoside monophosphate metabolic process; ATP hydrolysis coupled transmembrane transport; nucleotide metabolic process; single-organism process; biosynthetic process; nucleoside biosynthetic process; purine ribonucleoside biosynthetic process; ribonucleoside monophosphate biosynthetic process; cellular metabolic proce…	intracellular organelle; membrane; mitochondrial part; organelle membrane; membrane protein complex; organelle envelope; intracellular organelle part; cytoplasm; macromolecular complex; intracellular part; cell; organelle part; proton-transporting ATP synthase complex; mitochondrion; mitochondrial envelope; intracellular membrane-bounded organelle; organelle; proton-transporting ATP synthase comp…	ATPase coupled ion transmembrane transporter activity; nucleoside phosphate binding; primary active transmembrane transporter activity; substrate-specific transporter activity; hydrolase activity, acting on acid anhydrides; ATPase activity, coupled to transmembrane movement of ions, rotational mechanism; monovalent inorganic cation transmembrane transporter activity; hydrolase activity; hydrogen …	K02132	ATPeF1A; F-type H+-transporting ATPase subunit alpha	rno00190 Oxidative phosphorylation - Rattus norvegicus (rat); rno05010 Alzheimer's disease - Rattus norvegicus (rat); rno01100 Metabolic pathways - Rattus norvegicus (rat); rno05016 Huntington's disease - Rattus norvegicus (rat); rno05012 Parkinson's disease - Rattus norvegicus (rat);	IPR000793; IPR004100; IPR000194; IPR027417; IPR023366; IPR033732;	ATP synthase, alpha subunit, C-terminal; ATPase, F1/V1/A1 complex, alpha/beta subunit, N-terminal domain; ATPase, F1/V1/A1 complex, alpha/beta subunit, nucleotide-binding domain; P-loop containing nucleoside triphosphate hydrolase; ATP synthase subunit alpha-like domain; ATP synthase, F1 complex, alpha subunit nucleotide-binding domain;
F1LP05	498	K	ATP synthase subunit alpha	Atp5a1	1	0.00186346	83.862	GYLDK(1)LEPSK	2	-1.2941	8	1.469	0.985	1.432	0.714	0.678	0.597	0.512	0.0165593	mitochondria	nucleoside metabolic process; purine nucleoside metabolic process; purine ribonucleoside monophosphate metabolic process; ATP hydrolysis coupled transmembrane transport; nucleotide metabolic process; single-organism process; biosynthetic process; nucleoside biosynthetic process; purine ribonucleoside biosynthetic process; ribonucleoside monophosphate biosynthetic process; cellular metabolic proce…	intracellular organelle; membrane; mitochondrial part; organelle membrane; membrane protein complex; organelle envelope; intracellular organelle part; cytoplasm; macromolecular complex; intracellular part; cell; organelle part; proton-transporting ATP synthase complex; mitochondrion; mitochondrial envelope; intracellular membrane-bounded organelle; organelle; proton-transporting ATP synthase comp…	ATPase coupled ion transmembrane transporter activity; nucleoside phosphate binding; primary active transmembrane transporter activity; substrate-specific transporter activity; hydrolase activity, acting on acid anhydrides; ATPase activity, coupled to transmembrane movement of ions, rotational mechanism; monovalent inorganic cation transmembrane transporter activity; hydrolase activity; hydrogen …	K02132	ATPeF1A; F-type H+-transporting ATPase subunit alpha	rno00190 Oxidative phosphorylation - Rattus norvegicus (rat); rno05010 Alzheimer's disease - Rattus norvegicus (rat); rno01100 Metabolic pathways - Rattus norvegicus (rat); rno05016 Huntington's disease - Rattus norvegicus (rat); rno05012 Parkinson's disease - Rattus norvegicus (rat);	IPR000793; IPR004100; IPR000194; IPR027417; IPR023366; IPR033732;	ATP synthase, alpha subunit, C-terminal; ATPase, F1/V1/A1 complex, alpha/beta subunit, N-terminal domain; ATPase, F1/V1/A1 complex, alpha/beta subunit, nucleotide-binding domain; P-loop containing nucleoside triphosphate hydrolase; ATP synthase subunit alpha-like domain; ATP synthase, F1 complex, alpha subunit nucleotide-binding domain;
F1LP05	531	K	ATP synthase subunit alpha	Atp5a1	1	2.92663e-09	123.26	SDGK(1)ISEQSDAK	2	-0.20352	6	1.207	1.117	1.151	0.904	1.083	0.575	0.737	0.114185	mitochondria	nucleoside metabolic process; purine nucleoside metabolic process; purine ribonucleoside monophosphate metabolic process; ATP hydrolysis coupled transmembrane transport; nucleotide metabolic process; single-organism process; biosynthetic process; nucleoside biosynthetic process; purine ribonucleoside biosynthetic process; ribonucleoside monophosphate biosynthetic process; cellular metabolic proce…	intracellular organelle; membrane; mitochondrial part; organelle membrane; membrane protein complex; organelle envelope; intracellular organelle part; cytoplasm; macromolecular complex; intracellular part; cell; organelle part; proton-transporting ATP synthase complex; mitochondrion; mitochondrial envelope; intracellular membrane-bounded organelle; organelle; proton-transporting ATP synthase comp…	ATPase coupled ion transmembrane transporter activity; nucleoside phosphate binding; primary active transmembrane transporter activity; substrate-specific transporter activity; hydrolase activity, acting on acid anhydrides; ATPase activity, coupled to transmembrane movement of ions, rotational mechanism; monovalent inorganic cation transmembrane transporter activity; hydrolase activity; hydrogen …	K02132	ATPeF1A; F-type H+-transporting ATPase subunit alpha	rno00190 Oxidative phosphorylation - Rattus norvegicus (rat); rno05010 Alzheimer's disease - Rattus norvegicus (rat); rno01100 Metabolic pathways - Rattus norvegicus (rat); rno05016 Huntington's disease - Rattus norvegicus (rat); rno05012 Parkinson's disease - Rattus norvegicus (rat);	IPR000793; IPR004100; IPR000194; IPR027417; IPR023366; IPR033732;	ATP synthase, alpha subunit, C-terminal; ATPase, F1/V1/A1 complex, alpha/beta subunit, N-terminal domain; ATPase, F1/V1/A1 complex, alpha/beta subunit, nucleotide-binding domain; P-loop containing nucleoside triphosphate hydrolase; ATP synthase subunit alpha-like domain; ATP synthase, F1 complex, alpha subunit nucleotide-binding domain;
F1LP05	539	K	ATP synthase subunit alpha	Atp5a1	1	0.00186346	101.97	ISEQSDAK(1)LK	2	0.37265	6	1.269	0.971	1.408	0.747	0.928	0.631	0.632	0.044901	mitochondria	nucleoside metabolic process; purine nucleoside metabolic process; purine ribonucleoside monophosphate metabolic process; ATP hydrolysis coupled transmembrane transport; nucleotide metabolic process; single-organism process; biosynthetic process; nucleoside biosynthetic process; purine ribonucleoside biosynthetic process; ribonucleoside monophosphate biosynthetic process; cellular metabolic proce…	intracellular organelle; membrane; mitochondrial part; organelle membrane; membrane protein complex; organelle envelope; intracellular organelle part; cytoplasm; macromolecular complex; intracellular part; cell; organelle part; proton-transporting ATP synthase complex; mitochondrion; mitochondrial envelope; intracellular membrane-bounded organelle; organelle; proton-transporting ATP synthase comp…	ATPase coupled ion transmembrane transporter activity; nucleoside phosphate binding; primary active transmembrane transporter activity; substrate-specific transporter activity; hydrolase activity, acting on acid anhydrides; ATPase activity, coupled to transmembrane movement of ions, rotational mechanism; monovalent inorganic cation transmembrane transporter activity; hydrolase activity; hydrogen …	K02132	ATPeF1A; F-type H+-transporting ATPase subunit alpha	rno00190 Oxidative phosphorylation - Rattus norvegicus (rat); rno05010 Alzheimer's disease - Rattus norvegicus (rat); rno01100 Metabolic pathways - Rattus norvegicus (rat); rno05016 Huntington's disease - Rattus norvegicus (rat); rno05012 Parkinson's disease - Rattus norvegicus (rat);	IPR000793; IPR004100; IPR000194; IPR027417; IPR023366; IPR033732;	ATP synthase, alpha subunit, C-terminal; ATPase, F1/V1/A1 complex, alpha/beta subunit, N-terminal domain; ATPase, F1/V1/A1 complex, alpha/beta subunit, nucleotide-binding domain; P-loop containing nucleoside triphosphate hydrolase; ATP synthase subunit alpha-like domain; ATP synthase, F1 complex, alpha subunit nucleotide-binding domain;
F1LPD7	1026	K	Protein Thsd7b	Thsd7b	1	0.0125197	45.335	IRSK(1)WLK	2	1.7448	1									peroxisome		intrinsic component of membrane; membrane; integral component of membrane; membrane part;
F1LPV8	49	K	Succinate-CoA ligase subunit beta	Suclg2	1	0.00148703	71.614	K(1)LMSEHGVR	3	0.24986	9	1.486	1.384	0.957	1.124	0.804	0.271	0.575	0.141595	peroxisome	sulfur compound metabolic process; tricarboxylic acid metabolic process; dicarboxylic acid metabolic process; succinyl-CoA metabolic process; succinate metabolic process; oxidation-reduction process; small molecule metabolic process; tricarboxylic acid cycle; single-organism cellular process; thioester metabolic process; single-organism process; coenzyme metabolic process; primary metabolic proce…	membrane; intracellular organelle; mitochondrial matrix; succinate-CoA ligase complex (GDP-forming); mitochondrial part; cell periphery; succinate-CoA ligase complex; cytoplasm; intracellular organelle part; macromolecular complex; intracellular part; mitochondrial protein complex; cell; organelle part; mitochondrion; plasma membrane; membrane-enclosed lumen; intracellular membrane-bounded organe…	nucleoside phosphate binding; ligase activity; protein dimerization activity; ligase activity, forming carbon-sulfur bonds; protein binding; organic cyclic compound binding; heterocyclic compound binding; GDP binding; succinate-CoA ligase activity; catalytic activity; ribonucleotide binding; binding; purine ribonucleoside binding; cation binding; anion binding; adenyl ribonucleotide binding; aden…	K01900	LSC2; succinyl-CoA synthetase beta subunit [EC:6.2.1.4 6.2.1.5]	rno01200 Carbon metabolism - Rattus norvegicus (rat); rno00640 Propanoate metabolism - Rattus norvegicus (rat); rno01100 Metabolic pathways - Rattus norvegicus (rat); rno00020 Citrate cycle (TCA cycle) - Rattus norvegicus (rat);	IPR005811; IPR011761; IPR013816; IPR013650; IPR013815; IPR016102;	ATP-citrate lyase/succinyl-CoA ligase; ATP-grasp fold; ATP-grasp fold, subdomain 2; ATP-grasp fold, succinyl-CoA synthetase-type; ATP-grasp fold, subdomain 1; Succinyl-CoA synthetase-like;
F1LPV8	68	K	Succinate-CoA ligase subunit beta	Suclg2	1	2.75891e-05	97.797	FFVASTAK(1)EAQEAAK	2	0.33546	9	1.323	1.235	1.22	1.076	0.794	0.358	0.59	0.134362	peroxisome	sulfur compound metabolic process; tricarboxylic acid metabolic process; dicarboxylic acid metabolic process; succinyl-CoA metabolic process; succinate metabolic process; oxidation-reduction process; small molecule metabolic process; tricarboxylic acid cycle; single-organism cellular process; thioester metabolic process; single-organism process; coenzyme metabolic process; primary metabolic proce…	membrane; intracellular organelle; mitochondrial matrix; succinate-CoA ligase complex (GDP-forming); mitochondrial part; cell periphery; succinate-CoA ligase complex; cytoplasm; intracellular organelle part; macromolecular complex; intracellular part; mitochondrial protein complex; cell; organelle part; mitochondrion; plasma membrane; membrane-enclosed lumen; intracellular membrane-bounded organe…	nucleoside phosphate binding; ligase activity; protein dimerization activity; ligase activity, forming carbon-sulfur bonds; protein binding; organic cyclic compound binding; heterocyclic compound binding; GDP binding; succinate-CoA ligase activity; catalytic activity; ribonucleotide binding; binding; purine ribonucleoside binding; cation binding; anion binding; adenyl ribonucleotide binding; aden…	K01900	LSC2; succinyl-CoA synthetase beta subunit [EC:6.2.1.4 6.2.1.5]	rno01200 Carbon metabolism - Rattus norvegicus (rat); rno00640 Propanoate metabolism - Rattus norvegicus (rat); rno01100 Metabolic pathways - Rattus norvegicus (rat); rno00020 Citrate cycle (TCA cycle) - Rattus norvegicus (rat);	IPR005811; IPR011761; IPR013816; IPR013650; IPR013815; IPR016102;	ATP-citrate lyase/succinyl-CoA ligase; ATP-grasp fold; ATP-grasp fold, subdomain 2; ATP-grasp fold, succinyl-CoA synthetase-type; ATP-grasp fold, subdomain 1; Succinyl-CoA synthetase-like;
F1LPV8	75	K	Succinate-CoA ligase subunit beta	Suclg2	1	0.00402758	121.05	EAQEAAK(1)R	2	0.33346	4	1.685	1.262	1.093	0.901	0.518	0.417	0.454	0.03292	peroxisome	sulfur compound metabolic process; tricarboxylic acid metabolic process; dicarboxylic acid metabolic process; succinyl-CoA metabolic process; succinate metabolic process; oxidation-reduction process; small molecule metabolic process; tricarboxylic acid cycle; single-organism cellular process; thioester metabolic process; single-organism process; coenzyme metabolic process; primary metabolic proce…	membrane; intracellular organelle; mitochondrial matrix; succinate-CoA ligase complex (GDP-forming); mitochondrial part; cell periphery; succinate-CoA ligase complex; cytoplasm; intracellular organelle part; macromolecular complex; intracellular part; mitochondrial protein complex; cell; organelle part; mitochondrion; plasma membrane; membrane-enclosed lumen; intracellular membrane-bounded organe…	nucleoside phosphate binding; ligase activity; protein dimerization activity; ligase activity, forming carbon-sulfur bonds; protein binding; organic cyclic compound binding; heterocyclic compound binding; GDP binding; succinate-CoA ligase activity; catalytic activity; ribonucleotide binding; binding; purine ribonucleoside binding; cation binding; anion binding; adenyl ribonucleotide binding; aden…	K01900	LSC2; succinyl-CoA synthetase beta subunit [EC:6.2.1.4 6.2.1.5]	rno01200 Carbon metabolism - Rattus norvegicus (rat); rno00640 Propanoate metabolism - Rattus norvegicus (rat); rno01100 Metabolic pathways - Rattus norvegicus (rat); rno00020 Citrate cycle (TCA cycle) - Rattus norvegicus (rat);	IPR005811; IPR011761; IPR013816; IPR013650; IPR013815; IPR016102;	ATP-citrate lyase/succinyl-CoA ligase; ATP-grasp fold; ATP-grasp fold, subdomain 2; ATP-grasp fold, succinyl-CoA synthetase-type; ATP-grasp fold, subdomain 1; Succinyl-CoA synthetase-like;
F1LPV8	225	K	Succinate-CoA ligase subunit beta	Suclg2	1	0.00773917	74.376	NQAADQIK(1)K	2	0.52435	3	1.368	0.942	1.684	0.791	0.709	0.43	0.483	0.046258	peroxisome	sulfur compound metabolic process; tricarboxylic acid metabolic process; dicarboxylic acid metabolic process; succinyl-CoA metabolic process; succinate metabolic process; oxidation-reduction process; small molecule metabolic process; tricarboxylic acid cycle; single-organism cellular process; thioester metabolic process; single-organism process; coenzyme metabolic process; primary metabolic proce…	membrane; intracellular organelle; mitochondrial matrix; succinate-CoA ligase complex (GDP-forming); mitochondrial part; cell periphery; succinate-CoA ligase complex; cytoplasm; intracellular organelle part; macromolecular complex; intracellular part; mitochondrial protein complex; cell; organelle part; mitochondrion; plasma membrane; membrane-enclosed lumen; intracellular membrane-bounded organe…	nucleoside phosphate binding; ligase activity; protein dimerization activity; ligase activity, forming carbon-sulfur bonds; protein binding; organic cyclic compound binding; heterocyclic compound binding; GDP binding; succinate-CoA ligase activity; catalytic activity; ribonucleotide binding; binding; purine ribonucleoside binding; cation binding; anion binding; adenyl ribonucleotide binding; aden…	K01900	LSC2; succinyl-CoA synthetase beta subunit [EC:6.2.1.4 6.2.1.5]	rno01200 Carbon metabolism - Rattus norvegicus (rat); rno00640 Propanoate metabolism - Rattus norvegicus (rat); rno01100 Metabolic pathways - Rattus norvegicus (rat); rno00020 Citrate cycle (TCA cycle) - Rattus norvegicus (rat);	IPR005811; IPR011761; IPR013816; IPR013650; IPR013815; IPR016102;	ATP-citrate lyase/succinyl-CoA ligase; ATP-grasp fold; ATP-grasp fold, subdomain 2; ATP-grasp fold, succinyl-CoA synthetase-type; ATP-grasp fold, subdomain 1; Succinyl-CoA synthetase-like;
F1LPV8	226	K	Succinate-CoA ligase subunit beta	Suclg2	1	4.55762e-09	94.114	K(1)LYHLFLK	3	-0.43292	7	1.246	0.917	1.067	0.585			0.543		peroxisome	sulfur compound metabolic process; tricarboxylic acid metabolic process; dicarboxylic acid metabolic process; succinyl-CoA metabolic process; succinate metabolic process; oxidation-reduction process; small molecule metabolic process; tricarboxylic acid cycle; single-organism cellular process; thioester metabolic process; single-organism process; coenzyme metabolic process; primary metabolic proce…	membrane; intracellular organelle; mitochondrial matrix; succinate-CoA ligase complex (GDP-forming); mitochondrial part; cell periphery; succinate-CoA ligase complex; cytoplasm; intracellular organelle part; macromolecular complex; intracellular part; mitochondrial protein complex; cell; organelle part; mitochondrion; plasma membrane; membrane-enclosed lumen; intracellular membrane-bounded organe…	nucleoside phosphate binding; ligase activity; protein dimerization activity; ligase activity, forming carbon-sulfur bonds; protein binding; organic cyclic compound binding; heterocyclic compound binding; GDP binding; succinate-CoA ligase activity; catalytic activity; ribonucleotide binding; binding; purine ribonucleoside binding; cation binding; anion binding; adenyl ribonucleotide binding; aden…	K01900	LSC2; succinyl-CoA synthetase beta subunit [EC:6.2.1.4 6.2.1.5]	rno01200 Carbon metabolism - Rattus norvegicus (rat); rno00640 Propanoate metabolism - Rattus norvegicus (rat); rno01100 Metabolic pathways - Rattus norvegicus (rat); rno00020 Citrate cycle (TCA cycle) - Rattus norvegicus (rat);	IPR005811; IPR011761; IPR013816; IPR013650; IPR013815; IPR016102;	ATP-citrate lyase/succinyl-CoA ligase; ATP-grasp fold; ATP-grasp fold, subdomain 2; ATP-grasp fold, succinyl-CoA synthetase-type; ATP-grasp fold, subdomain 1; Succinyl-CoA synthetase-like;
F1LRE1	25	K	Glutathione reductase	Gsr	1	0.00851823	47.96	SK(1)FNWHVIK	3	-2.121	3			1.524	0.801	0.763	1.002	0.561		cytoplasm	sulfur compound metabolic process; regulation of cellular process; regulation of biological quality; peptide metabolic process; oxidation-reduction process; response to toxic substance; cell redox homeostasis; single-organism cellular process; nitrogen compound metabolic process; cellular homeostasis; single-organism process; cellular amide metabolic process; response to stimulus; cellular metabo…	cell;	oxidoreductase activity, acting on NAD(P)H; nucleoside phosphate binding; flavin adenine dinucleotide binding; ion binding; antioxidant activity; nucleotide binding; oxidoreductase activity, acting on a sulfur group of donors, NAD(P) as acceptor; cofactor binding; glutathione-disulfide reductase activity; oxidoreductase activity; heterocyclic compound binding; organic cyclic compound binding; dis…	K00383	GSR; glutathione reductase (NADPH) [EC:1.8.1.7]	rno00480 Glutathione metabolism - Rattus norvegicus (rat); rno04918 Thyroid hormone synthesis - Rattus norvegicus (rat);	IPR016156; IPR004099; IPR023753;	FAD/NAD-linked reductase, dimerisation domain; Pyridine nucleotide-disulphide oxidoreductase, dimerisation domain; FAD/NAD(P)-binding domain;
F1LRE1	184	K	Glutathione reductase	Gsr	1	0.0103612	97.431	FSQVK(1)EVK	2	0.27563	5	1.477	1.113	1.184	0.868	0.79	0.522	0.578	0.025483	cytoplasm	sulfur compound metabolic process; regulation of cellular process; regulation of biological quality; peptide metabolic process; oxidation-reduction process; response to toxic substance; cell redox homeostasis; single-organism cellular process; nitrogen compound metabolic process; cellular homeostasis; single-organism process; cellular amide metabolic process; response to stimulus; cellular metabo…	cell;	oxidoreductase activity, acting on NAD(P)H; nucleoside phosphate binding; flavin adenine dinucleotide binding; ion binding; antioxidant activity; nucleotide binding; oxidoreductase activity, acting on a sulfur group of donors, NAD(P) as acceptor; cofactor binding; glutathione-disulfide reductase activity; oxidoreductase activity; heterocyclic compound binding; organic cyclic compound binding; dis…	K00383	GSR; glutathione reductase (NADPH) [EC:1.8.1.7]	rno00480 Glutathione metabolism - Rattus norvegicus (rat); rno04918 Thyroid hormone synthesis - Rattus norvegicus (rat);	IPR016156; IPR004099; IPR023753;	FAD/NAD-linked reductase, dimerisation domain; Pyridine nucleotide-disulphide oxidoreductase, dimerisation domain; FAD/NAD(P)-binding domain;
F1LU70	888	K	G patch domain containing 1 (Predicted), isoform CRA_a	Gpatch1	0.950791	0.00836133	42.336	SK(0.714)QK(0.168)NK(0.168)K(0.951)SEK	4	-2.2872	1		0.785							nucleus	RNA processing; cellular aromatic compound metabolic process; organic cyclic compound metabolic process; nitrogen compound metabolic process; primary metabolic process; cellular metabolic process; organic substance metabolic process; mRNA processing; RNA metabolic process; metabolic process; nucleic acid metabolic process; heterocycle metabolic process; nucleobase-containing compound metabolic pr…	intracellular organelle; intracellular organelle part; macromolecular complex; intracellular part; spliceosomal complex; cell; organelle part; intracellular membrane-bounded organelle; organelle; catalytic complex; nucleus; cell part; intracellular; catalytic step 2 spliceosome; ribonucleoprotein complex; membrane-bounded organelle; intracellular ribonucleoprotein complex; nuclear part;	organic cyclic compound binding; heterocyclic compound binding; binding; nucleic acid binding;	K13123			IPR011666; IPR000467;	G patch domain-containing protein, N-terminal; G-patch domain;
F1LU71	76	K	AU RNA binding protein/enoyl-coenzyme A hydratase (Predicted), isoform CRA_a	Auh	1	0.00318028	90.15	AYGK(1)NSLSK	2	2.0342	4	1.685	1.249	1.21	0.67	0.613	0.408	0.408	0.0089029	mitochondria	lipid oxidation; single-organism process; cellular lipid metabolic process; cellular metabolic process; organic substance metabolic process; metabolic process; lipid modification; cellular catabolic process; monocarboxylic acid metabolic process; cellular process; lipid metabolic process; lipid catabolic process; fatty acid oxidation; oxidation-reduction process; single-organism catabolic process…	organelle; intracellular membrane-bounded organelle; intracellular organelle; cell part; intracellular; cytoplasm; intracellular part; membrane-bounded organelle; cell; mitochondrion; cytoplasmic part;	organic cyclic compound binding; heterocyclic compound binding; RNA binding; mRNA binding; catalytic activity; mRNA 3'-UTR binding; binding; nucleic acid binding; lyase activity; hydro-lyase activity; carbon-oxygen lyase activity; enoyl-CoA hydratase activity;	K05607	AUH; methylglutaconyl-CoA hydratase [EC:4.2.1.18]	rno01100 Metabolic pathways - Rattus norvegicus (rat); rno00280 Valine, leucine and isoleucine degradation - Rattus norvegicus (rat);	IPR029045; IPR014748;	ClpP/crotonase-like domain; Crontonase, C-terminal;
F1LU71	81	K	AU RNA binding protein/enoyl-coenzyme A hydratase (Predicted), isoform CRA_a	Auh	1	0.00334982	82.287	NSLSK(1)NLLK	2	-2.1562	2	1.319	1.045	1.764	0.607	0.759	0.369	0.42	0.028624	mitochondria	lipid oxidation; single-organism process; cellular lipid metabolic process; cellular metabolic process; organic substance metabolic process; metabolic process; lipid modification; cellular catabolic process; monocarboxylic acid metabolic process; cellular process; lipid metabolic process; lipid catabolic process; fatty acid oxidation; oxidation-reduction process; single-organism catabolic process…	organelle; intracellular membrane-bounded organelle; intracellular organelle; cell part; intracellular; cytoplasm; intracellular part; membrane-bounded organelle; cell; mitochondrion; cytoplasmic part;	organic cyclic compound binding; heterocyclic compound binding; RNA binding; mRNA binding; catalytic activity; mRNA 3'-UTR binding; binding; nucleic acid binding; lyase activity; hydro-lyase activity; carbon-oxygen lyase activity; enoyl-CoA hydratase activity;	K05607	AUH; methylglutaconyl-CoA hydratase [EC:4.2.1.18]	rno01100 Metabolic pathways - Rattus norvegicus (rat); rno00280 Valine, leucine and isoleucine degradation - Rattus norvegicus (rat);	IPR029045; IPR014748;	ClpP/crotonase-like domain; Crontonase, C-terminal;
F1LU71	85	K	AU RNA binding protein/enoyl-coenzyme A hydratase (Predicted), isoform CRA_a	Auh	1	0.0199721	76.221	NLLK(1)MLSK	2	1.0984	4	1.21	1.239	1.226		0.48	0.447	0.378	2.0966e-05	mitochondria	lipid oxidation; single-organism process; cellular lipid metabolic process; cellular metabolic process; organic substance metabolic process; metabolic process; lipid modification; cellular catabolic process; monocarboxylic acid metabolic process; cellular process; lipid metabolic process; lipid catabolic process; fatty acid oxidation; oxidation-reduction process; single-organism catabolic process…	organelle; intracellular membrane-bounded organelle; intracellular organelle; cell part; intracellular; cytoplasm; intracellular part; membrane-bounded organelle; cell; mitochondrion; cytoplasmic part;	organic cyclic compound binding; heterocyclic compound binding; RNA binding; mRNA binding; catalytic activity; mRNA 3'-UTR binding; binding; nucleic acid binding; lyase activity; hydro-lyase activity; carbon-oxygen lyase activity; enoyl-CoA hydratase activity;	K05607	AUH; methylglutaconyl-CoA hydratase [EC:4.2.1.18]	rno01100 Metabolic pathways - Rattus norvegicus (rat); rno00280 Valine, leucine and isoleucine degradation - Rattus norvegicus (rat);	IPR029045; IPR014748;	ClpP/crotonase-like domain; Crontonase, C-terminal;
F1LU71	89	K	AU RNA binding protein/enoyl-coenzyme A hydratase (Predicted), isoform CRA_a	Auh	1	0.0167645	47.302	MLSK(1)AVDALK	2	-0.18326	1	1.425	1.023	1.173	0.812	0.573		0.574	0.06106	mitochondria	lipid oxidation; single-organism process; cellular lipid metabolic process; cellular metabolic process; organic substance metabolic process; metabolic process; lipid modification; cellular catabolic process; monocarboxylic acid metabolic process; cellular process; lipid metabolic process; lipid catabolic process; fatty acid oxidation; oxidation-reduction process; single-organism catabolic process…	organelle; intracellular membrane-bounded organelle; intracellular organelle; cell part; intracellular; cytoplasm; intracellular part; membrane-bounded organelle; cell; mitochondrion; cytoplasmic part;	organic cyclic compound binding; heterocyclic compound binding; RNA binding; mRNA binding; catalytic activity; mRNA 3'-UTR binding; binding; nucleic acid binding; lyase activity; hydro-lyase activity; carbon-oxygen lyase activity; enoyl-CoA hydratase activity;	K05607	AUH; methylglutaconyl-CoA hydratase [EC:4.2.1.18]	rno01100 Metabolic pathways - Rattus norvegicus (rat); rno00280 Valine, leucine and isoleucine degradation - Rattus norvegicus (rat);	IPR029045; IPR014748;	ClpP/crotonase-like domain; Crontonase, C-terminal;
F1LU71	180	K	AU RNA binding protein/enoyl-coenzyme A hydratase (Predicted), isoform CRA_a	Auh	1	1.25545e-28	167.32	VAASSAK(1)MGLVETK	3	-0.95967	26	1.954	0.788	1.335	0.885	0.669	0.397	0.479	0.124305	mitochondria	lipid oxidation; single-organism process; cellular lipid metabolic process; cellular metabolic process; organic substance metabolic process; metabolic process; lipid modification; cellular catabolic process; monocarboxylic acid metabolic process; cellular process; lipid metabolic process; lipid catabolic process; fatty acid oxidation; oxidation-reduction process; single-organism catabolic process…	organelle; intracellular membrane-bounded organelle; intracellular organelle; cell part; intracellular; cytoplasm; intracellular part; membrane-bounded organelle; cell; mitochondrion; cytoplasmic part;	organic cyclic compound binding; heterocyclic compound binding; RNA binding; mRNA binding; catalytic activity; mRNA 3'-UTR binding; binding; nucleic acid binding; lyase activity; hydro-lyase activity; carbon-oxygen lyase activity; enoyl-CoA hydratase activity;	K05607	AUH; methylglutaconyl-CoA hydratase [EC:4.2.1.18]	rno01100 Metabolic pathways - Rattus norvegicus (rat); rno00280 Valine, leucine and isoleucine degradation - Rattus norvegicus (rat);	IPR029045; IPR014748;	ClpP/crotonase-like domain; Crontonase, C-terminal;
F1LU71	187	K	AU RNA binding protein/enoyl-coenzyme A hydratase (Predicted), isoform CRA_a	Auh	1	1.24378e-16	73.928	MGLVETK(1)LAIIPGGGGTQR	2	0.58193	2	1.119	0.951	1.269	0.768	0.894	0.911	0.771	0.0671	mitochondria	lipid oxidation; single-organism process; cellular lipid metabolic process; cellular metabolic process; organic substance metabolic process; metabolic process; lipid modification; cellular catabolic process; monocarboxylic acid metabolic process; cellular process; lipid metabolic process; lipid catabolic process; fatty acid oxidation; oxidation-reduction process; single-organism catabolic process…	organelle; intracellular membrane-bounded organelle; intracellular organelle; cell part; intracellular; cytoplasm; intracellular part; membrane-bounded organelle; cell; mitochondrion; cytoplasmic part;	organic cyclic compound binding; heterocyclic compound binding; RNA binding; mRNA binding; catalytic activity; mRNA 3'-UTR binding; binding; nucleic acid binding; lyase activity; hydro-lyase activity; carbon-oxygen lyase activity; enoyl-CoA hydratase activity;	K05607	AUH; methylglutaconyl-CoA hydratase [EC:4.2.1.18]	rno01100 Metabolic pathways - Rattus norvegicus (rat); rno00280 Valine, leucine and isoleucine degradation - Rattus norvegicus (rat);	IPR029045; IPR014748;	ClpP/crotonase-like domain; Crontonase, C-terminal;
F1M572	116	K	Kynurenine--oxoglutarate transaminase 3	Kyat3	1	0.000789991	89.266	ALSCLYGK(1)IYQK	2	-0.068626	5	1.197	0.956	1.346	0.717	0.836		0.666	0.084396	mitochondria	dicarboxylic acid metabolic process; benzene-containing compound metabolic process; cellular aromatic compound metabolic process; small molecule metabolic process; single-organism cellular process; organic cyclic compound metabolic process; nitrogen compound metabolic process; single-organism process; biosynthetic process; L-kynurenine metabolic process; alpha-amino acid metabolic process; primar…	organelle; intracellular membrane-bounded organelle; intracellular organelle; cell part; intracellular; cytoplasm; intracellular part; membrane-bounded organelle; cell; mitochondrion; cytoplasmic part;	transferase activity, transferring nitrogenous groups; RNA binding; kynurenine-glyoxylate transaminase activity; ion binding; protein dimerization activity; protein binding; cofactor binding; pyridoxal phosphate binding; heterocyclic compound binding; organic cyclic compound binding; identical protein binding; catalytic activity; kynurenine-oxoglutarate transaminase activity; binding; protein hom…				IPR015424; IPR004839; IPR015421; IPR015422;	Pyridoxal phosphate-dependent transferase; Aminotransferase, class I/classII; Pyridoxal phosphate-dependent transferase, major region, subdomain 1; Pyridoxal phosphate-dependent transferase, major region, subdomain 2;
F1M614	2489	K	Protein Lama2	Lama2	1	0.0135353	44.318	ARPEVNVK(1)K	3	-0.29492	1	0.744	0.922	1.631	1.224	0.994	0.585	0.85	0.64312	extracellular	neuron development; regulation of signaling; cellular developmental process; Schwann cell differentiation; cellular component morphogenesis; single-organism process; neurogenesis; biological adhesion; response to external stimulus; positive regulation of synaptic transmission; regulation of cell communication; cell part morphogenesis; regulation of localization; cell adhesion; cell projection mor…	membrane; dendrite; extracellular space; extracellular region part; cell periphery; vesicle; cell; extracellular matrix component; dendritic spine; basement membrane; extracellular exosome; basal lamina; neuron spine; cell part; extracellular vesicle; neuron projection; membrane-bounded organelle; neuron part; synapse part; cell projection; cell projection part; extracellular region; synapse; pla…	protein binding; receptor binding; binding;	K05637	LAMA1_2; laminin, alpha 1/2	rno04510 Focal adhesion - Rattus norvegicus (rat); rno05416 Viral myocarditis - Rattus norvegicus (rat); rno04151 PI3K-Akt signaling pathway - Rattus norvegicus (rat); rno05222 Small cell lung cancer - Rattus norvegicus (rat); rno05414 Dilated cardiomyopathy - Rattus norvegicus (rat); rno05146 Amoebiasis - Rattus norvegicus (rat); rno04512 ECM-receptor interaction - Rattus norvegicus (rat); rno05…	IPR000034; IPR000742; IPR008211; IPR009030; IPR001791; IPR013320; IPR009254; IPR002049; IPR010307;	Laminin IV; EGF-like domain; Laminin, N-terminal; Growth factor receptor cysteine-rich domain; Laminin G domain; Concanavalin A-like lectin/glucanase domain; Laminin alpha, domain I; Laminin EGF domain; Laminin domain II;
F1M953	138	K	Stress-70 protein, mitochondrial	Hspa9	1	0.011812	93.267	DTK(1)NVPFK	2	-1.5273	3	0.97	0.809	1.07	1.445	0.919	0.942	1.16	0.4626	mitochondria	negative regulation of developmental process; regulation of biological quality; myeloid cell homeostasis; cellular developmental process; regulation of myeloid cell differentiation; single-organism process; negative regulation of multicellular organismal process; nuclear transport; nuclear export; protein transport; negative regulation of erythrocyte differentiation; establishment of localization…	extracellular region part; cell junction; vesicle; cytoplasm; intracellular part; cell; organelle part; non-membrane-bounded organelle; extracellular exosome; membrane-enclosed lumen; focal adhesion; intracellular organelle lumen; myelin sheath; cell part; intracellular; adherens junction; extracellular vesicle; cell-substrate junction; membrane-bounded organelle; cell-substrate adherens junction…	RNA binding; ATP binding; nucleoside phosphate binding; ubiquitin protein ligase binding; nucleoside binding; ion binding; protein binding; nucleotide binding; heterocyclic compound binding; organic cyclic compound binding; ribonucleoside binding; carbohydrate derivative binding; ribonucleotide binding; binding; nucleic acid binding; purine ribonucleoside binding; anion binding; purine ribonucleo…	K04043	dnaK; molecular chaperone DnaK	rno03018 RNA degradation - Rattus norvegicus (rat); rno05152 Tuberculosis - Rattus norvegicus (rat);	IPR029048; IPR029047;	Heat shock protein 70kD, C-terminal domain; Heat shock protein 70kD, peptide-binding domain;
F1M953	206	K	Stress-70 protein, mitochondrial	Hspa9	1	0.000259409	47.548	QATK(1)DAGQISGLNVLR	2	-0.68185	3	0.987	0.778	0.94						mitochondria	negative regulation of developmental process; regulation of biological quality; myeloid cell homeostasis; cellular developmental process; regulation of myeloid cell differentiation; single-organism process; negative regulation of multicellular organismal process; nuclear transport; nuclear export; protein transport; negative regulation of erythrocyte differentiation; establishment of localization…	extracellular region part; cell junction; vesicle; cytoplasm; intracellular part; cell; organelle part; non-membrane-bounded organelle; extracellular exosome; membrane-enclosed lumen; focal adhesion; intracellular organelle lumen; myelin sheath; cell part; intracellular; adherens junction; extracellular vesicle; cell-substrate junction; membrane-bounded organelle; cell-substrate adherens junction…	RNA binding; ATP binding; nucleoside phosphate binding; ubiquitin protein ligase binding; nucleoside binding; ion binding; protein binding; nucleotide binding; heterocyclic compound binding; organic cyclic compound binding; ribonucleoside binding; carbohydrate derivative binding; ribonucleotide binding; binding; nucleic acid binding; purine ribonucleoside binding; anion binding; purine ribonucleo…	K04043	dnaK; molecular chaperone DnaK	rno03018 RNA degradation - Rattus norvegicus (rat); rno05152 Tuberculosis - Rattus norvegicus (rat);	IPR029048; IPR029047;	Heat shock protein 70kD, C-terminal domain; Heat shock protein 70kD, peptide-binding domain;
F1M953	300	K	Stress-70 protein, mitochondrial	Hspa9	1	1.41236e-17	135.91	ETGVDLTK(1)DNMALQR	2	-0.32625	12	1.44	1.173	1.059	1.015	0.831	0.489	0.636	0.080002	mitochondria	negative regulation of developmental process; regulation of biological quality; myeloid cell homeostasis; cellular developmental process; regulation of myeloid cell differentiation; single-organism process; negative regulation of multicellular organismal process; nuclear transport; nuclear export; protein transport; negative regulation of erythrocyte differentiation; establishment of localization…	extracellular region part; cell junction; vesicle; cytoplasm; intracellular part; cell; organelle part; non-membrane-bounded organelle; extracellular exosome; membrane-enclosed lumen; focal adhesion; intracellular organelle lumen; myelin sheath; cell part; intracellular; adherens junction; extracellular vesicle; cell-substrate junction; membrane-bounded organelle; cell-substrate adherens junction…	RNA binding; ATP binding; nucleoside phosphate binding; ubiquitin protein ligase binding; nucleoside binding; ion binding; protein binding; nucleotide binding; heterocyclic compound binding; organic cyclic compound binding; ribonucleoside binding; carbohydrate derivative binding; ribonucleotide binding; binding; nucleic acid binding; purine ribonucleoside binding; anion binding; purine ribonucleo…	K04043	dnaK; molecular chaperone DnaK	rno03018 RNA degradation - Rattus norvegicus (rat); rno05152 Tuberculosis - Rattus norvegicus (rat);	IPR029048; IPR029047;	Heat shock protein 70kD, C-terminal domain; Heat shock protein 70kD, peptide-binding domain;
F1M953	368	K	Stress-70 protein, mitochondrial	Hspa9	1	5.26804e-06	92.8	TIAPCQK(1)AMQDAEVSK	2	-0.009703	6	1.391	1	1.156	0.723	0.776		0.634	0.061299	mitochondria	negative regulation of developmental process; regulation of biological quality; myeloid cell homeostasis; cellular developmental process; regulation of myeloid cell differentiation; single-organism process; negative regulation of multicellular organismal process; nuclear transport; nuclear export; protein transport; negative regulation of erythrocyte differentiation; establishment of localization…	extracellular region part; cell junction; vesicle; cytoplasm; intracellular part; cell; organelle part; non-membrane-bounded organelle; extracellular exosome; membrane-enclosed lumen; focal adhesion; intracellular organelle lumen; myelin sheath; cell part; intracellular; adherens junction; extracellular vesicle; cell-substrate junction; membrane-bounded organelle; cell-substrate adherens junction…	RNA binding; ATP binding; nucleoside phosphate binding; ubiquitin protein ligase binding; nucleoside binding; ion binding; protein binding; nucleotide binding; heterocyclic compound binding; organic cyclic compound binding; ribonucleoside binding; carbohydrate derivative binding; ribonucleotide binding; binding; nucleic acid binding; purine ribonucleoside binding; anion binding; purine ribonucleo…	K04043	dnaK; molecular chaperone DnaK	rno03018 RNA degradation - Rattus norvegicus (rat); rno05152 Tuberculosis - Rattus norvegicus (rat);	IPR029048; IPR029047;	Heat shock protein 70kD, C-terminal domain; Heat shock protein 70kD, peptide-binding domain;
F1M953	394	K	Stress-70 protein, mitochondrial	Hspa9	1	0.00407527	101.3	MPK(1)VQQTVQDLFGR	2	-0.37199	2	0.557	0.921	1.069	1.512			1.781		mitochondria	negative regulation of developmental process; regulation of biological quality; myeloid cell homeostasis; cellular developmental process; regulation of myeloid cell differentiation; single-organism process; negative regulation of multicellular organismal process; nuclear transport; nuclear export; protein transport; negative regulation of erythrocyte differentiation; establishment of localization…	extracellular region part; cell junction; vesicle; cytoplasm; intracellular part; cell; organelle part; non-membrane-bounded organelle; extracellular exosome; membrane-enclosed lumen; focal adhesion; intracellular organelle lumen; myelin sheath; cell part; intracellular; adherens junction; extracellular vesicle; cell-substrate junction; membrane-bounded organelle; cell-substrate adherens junction…	RNA binding; ATP binding; nucleoside phosphate binding; ubiquitin protein ligase binding; nucleoside binding; ion binding; protein binding; nucleotide binding; heterocyclic compound binding; organic cyclic compound binding; ribonucleoside binding; carbohydrate derivative binding; ribonucleotide binding; binding; nucleic acid binding; purine ribonucleoside binding; anion binding; purine ribonucleo…	K04043	dnaK; molecular chaperone DnaK	rno03018 RNA degradation - Rattus norvegicus (rat); rno05152 Tuberculosis - Rattus norvegicus (rat);	IPR029048; IPR029047;	Heat shock protein 70kD, C-terminal domain; Heat shock protein 70kD, peptide-binding domain;
F1M964	476	K	Mitochondrial-processing peptidase subunit alpha	Pmpca	0.999794	0.00205864	70.056	NVKPEDIK(1)R	3	0.79104	6	1.329	1.19	1.121	0.714	0.665	0.788	0.595	0.002278	mitochondria	proteolysis; metabolic process; macromolecule metabolic process; protein metabolic process; primary metabolic process; organic substance metabolic process;		endopeptidase activity; metalloendopeptidase activity; peptidase activity; catalytic activity; binding; ion binding; peptidase activity, acting on L-amino acid peptides; cation binding; metal ion binding; metallopeptidase activity; hydrolase activity;				IPR007863; IPR011765; IPR011249; IPR011237;	Peptidase M16, C-terminal; Peptidase M16, N-terminal; Metalloenzyme, LuxS/M16 peptidase-like; Peptidase M16 domain;
F1M9C9	445	K	Protein Hars2	Hars2	1	0.00843233	52.579	AEMLYK(1)NNPK	2	-0.088705	1	1.427	1.077	1.423	0.071		0.503	0.219	0.0187796	mitochondria	peptide metabolic process; cellular aromatic compound metabolic process; cellular protein metabolic process; single-organism process; biosynthetic process; organonitrogen compound biosynthetic process; tRNA aminoacylation; cellular metabolic process; organic substance metabolic process; metabolic process; cellular amino acid metabolic process; heterocycle metabolic process; nucleobase-containing …	organelle; intracellular membrane-bounded organelle; intracellular organelle; cell part; intracellular; cytoplasm; intracellular part; membrane-bounded organelle; cell; mitochondrion; cytoplasmic part;	ligase activity, forming aminoacyl-tRNA and related compounds; nucleoside phosphate binding; ligase activity, forming carbon-oxygen bonds; ligase activity; protein dimerization activity; protein binding; heterocyclic compound binding; organic cyclic compound binding; identical protein binding; catalytic activity; ribonucleotide binding; binding; purine ribonucleoside binding; anion binding; adeny…	K01892	HARS; histidyl-tRNA synthetase [EC:6.1.1.21]	rno00970 Aminoacyl-tRNA biosynthesis - Rattus norvegicus (rat);	IPR004154; IPR033656; IPR006195;	Anticodon-binding; Histidyl-anticodon-binding; Aminoacyl-tRNA synthetase, class II;
F1M9V7	713	K	Protein Npepps	Npepps	1	0.0157107	48.794	GLVLGK(1)LGK	2	1.3481	1	1.131		1.199	1.056	1.114		0.931	0.2153	mitochondria	regulation of cellular process; cellular response to stress; peptide metabolic process; positive regulation of protein targeting to mitochondrion; positive regulation of intracellular protein transport; positive regulation of cellular protein localization; regulation of protein targeting; response to abiotic stimulus; response to stimulus; cellular metabolic process; regulation of mitochondrion o…	extracellular exosome; organelle; extracellular region part; cell part; intracellular; cytoplasm; vesicle; extracellular vesicle; intracellular part; cytosol; cell; membrane-bounded organelle; extracellular region; extracellular organelle; cytoplasmic part;	peptidase activity; exopeptidase activity; ion binding; metalloaminopeptidase activity; metalloexopeptidase activity; aminopeptidase activity; hydrolase activity; metallopeptidase activity; amide binding; zinc ion binding; transition metal ion binding; peptide binding; catalytic activity; binding; peptidase activity, acting on L-amino acid peptides; metal ion binding; cation binding;	K08776			IPR014782; IPR024571;	Peptidase M1, membrane alanine aminopeptidase, N-terminal; ERAP1-like C-terminal domain;
F1MAA7	1352	K	Protein Lamc1	Lamc1	1	0.00858543	70.256	ALAEEAAK(1)K	2	0.48478	3	1.476	1.082		1.006		0.36	0.534	0.25586	extracellular	cellular component biogenesis; cell junction assembly; single-multicellular organism process; cellular component organization; cell migration; localization of cell; cellular developmental process; cellular component morphogenesis; single-organism process; cell development; cell morphogenesis involved in differentiation; basement membrane organization; anatomical structure morphogenesis; biologica…	extracellular region part; laminin-1 complex; vesicle; macromolecular complex; extracellular matrix component; extracellular region; laminin complex; basement membrane; organelle; extracellular exosome; extracellular matrix; basal lamina; extracellular vesicle; proteinaceous extracellular matrix; membrane-bounded organelle; protein complex; extracellular organelle;	extracellular matrix structural constituent; protein binding; structural molecule activity; binding;	K05635	LAMC1; laminin, gamma 1	rno04510 Focal adhesion - Rattus norvegicus (rat); rno04151 PI3K-Akt signaling pathway - Rattus norvegicus (rat); rno05020 Prion diseases - Rattus norvegicus (rat); rno05222 Small cell lung cancer - Rattus norvegicus (rat); rno05146 Amoebiasis - Rattus norvegicus (rat); rno04512 ECM-receptor interaction - Rattus norvegicus (rat); rno05200 Pathways in cancer - Rattus norvegicus (rat); rno05145 Tox…	IPR000034; IPR002049; IPR008211; IPR000742; IPR008979;	Laminin IV; Laminin EGF domain; Laminin, N-terminal; EGF-like domain; Galactose-binding domain-like;
F1MAA7	1591	K	Protein Lamc1	Lamc1	1	0.000699243	82.914	DIHNLEDIK(1)K	3	0.19129	5	1.041	1.216	1.002	0.797	1.037		0.844	0.26346	extracellular	cellular component biogenesis; cell junction assembly; single-multicellular organism process; cellular component organization; cell migration; localization of cell; cellular developmental process; cellular component morphogenesis; single-organism process; cell development; cell morphogenesis involved in differentiation; basement membrane organization; anatomical structure morphogenesis; biologica…	extracellular region part; laminin-1 complex; vesicle; macromolecular complex; extracellular matrix component; extracellular region; laminin complex; basement membrane; organelle; extracellular exosome; extracellular matrix; basal lamina; extracellular vesicle; proteinaceous extracellular matrix; membrane-bounded organelle; protein complex; extracellular organelle;	extracellular matrix structural constituent; protein binding; structural molecule activity; binding;	K05635	LAMC1; laminin, gamma 1	rno04510 Focal adhesion - Rattus norvegicus (rat); rno04151 PI3K-Akt signaling pathway - Rattus norvegicus (rat); rno05020 Prion diseases - Rattus norvegicus (rat); rno05222 Small cell lung cancer - Rattus norvegicus (rat); rno05146 Amoebiasis - Rattus norvegicus (rat); rno04512 ECM-receptor interaction - Rattus norvegicus (rat); rno05200 Pathways in cancer - Rattus norvegicus (rat); rno05145 Tox…	IPR000034; IPR002049; IPR008211; IPR000742; IPR008979;	Laminin IV; Laminin EGF domain; Laminin, N-terminal; EGF-like domain; Galactose-binding domain-like;
F1MAN8	259	K	Laminin, alpha 5, isoform CRA_a	Lama5	1	0.0126293	44.863	DFTK(1)ATNIR	2	-1.2164	1									plasma membrane	single organism signaling; nephron morphogenesis; cellular component biogenesis; morphogenesis of a polarized epithelium; gland development; renal tubule morphogenesis; cell surface receptor signaling pathway; nephron tubule development; respiratory tube development; cellular component morphogenesis; cilium assembly; establishment of protein localization to plasma membrane; cilium organization; b…	intracellular organelle; extracellular space; extracellular region part; vesicle; macromolecular complex; intracellular part; cell; extracellular region; extracellular matrix component; synaptic cleft; synapse; laminin complex; basement membrane; intracellular membrane-bounded organelle; extracellular matrix; organelle; extracellular exosome; basal lamina; nucleus; cell part; intracellular; extra…	cell adhesion molecule binding; receptor binding; binding; macromolecular complex binding; protein binding; integrin binding; protein complex binding;	K06240	LAMA3_5; laminin, alpha 3/5	rno04510 Focal adhesion - Rattus norvegicus (rat); rno04151 PI3K-Akt signaling pathway - Rattus norvegicus (rat); rno05222 Small cell lung cancer - Rattus norvegicus (rat); rno05146 Amoebiasis - Rattus norvegicus (rat); rno04512 ECM-receptor interaction - Rattus norvegicus (rat); rno05200 Pathways in cancer - Rattus norvegicus (rat); rno01100 Metabolic pathways - Rattus norvegicus (rat); rno05145…	IPR000034; IPR000742; IPR008211; IPR001791; IPR013320; IPR009254; IPR002049; IPR010307;	Laminin IV; EGF-like domain; Laminin, N-terminal; Laminin G domain; Concanavalin A-like lectin/glucanase domain; Laminin alpha, domain I; Laminin EGF domain; Laminin domain II;
F1MAN8	1231	K	Laminin, alpha 5, isoform CRA_a	Lama5	1	0.00403071	58.699	FPK(1)PPQPIVLK	2	2.7911	1	1.613	0.795	1.211	0.665	1.24	0.579	0.686	0.29512	plasma membrane	single organism signaling; nephron morphogenesis; cellular component biogenesis; morphogenesis of a polarized epithelium; gland development; renal tubule morphogenesis; cell surface receptor signaling pathway; nephron tubule development; respiratory tube development; cellular component morphogenesis; cilium assembly; establishment of protein localization to plasma membrane; cilium organization; b…	intracellular organelle; extracellular space; extracellular region part; vesicle; macromolecular complex; intracellular part; cell; extracellular region; extracellular matrix component; synaptic cleft; synapse; laminin complex; basement membrane; intracellular membrane-bounded organelle; extracellular matrix; organelle; extracellular exosome; basal lamina; nucleus; cell part; intracellular; extra…	cell adhesion molecule binding; receptor binding; binding; macromolecular complex binding; protein binding; integrin binding; protein complex binding;	K06240	LAMA3_5; laminin, alpha 3/5	rno04510 Focal adhesion - Rattus norvegicus (rat); rno04151 PI3K-Akt signaling pathway - Rattus norvegicus (rat); rno05222 Small cell lung cancer - Rattus norvegicus (rat); rno05146 Amoebiasis - Rattus norvegicus (rat); rno04512 ECM-receptor interaction - Rattus norvegicus (rat); rno05200 Pathways in cancer - Rattus norvegicus (rat); rno01100 Metabolic pathways - Rattus norvegicus (rat); rno05145…	IPR000034; IPR000742; IPR008211; IPR001791; IPR013320; IPR009254; IPR002049; IPR010307;	Laminin IV; EGF-like domain; Laminin, N-terminal; Laminin G domain; Concanavalin A-like lectin/glucanase domain; Laminin alpha, domain I; Laminin EGF domain; Laminin domain II;
F1MAN8	2631	K	Laminin, alpha 5, isoform CRA_a	Lama5	1	0.000160342	71.176	IAHAK(1)AVAAEAR	3	-0.54196	5	1.419	0.868	0.744	1.231	1.089		1.148	0.62168	plasma membrane	single organism signaling; nephron morphogenesis; cellular component biogenesis; morphogenesis of a polarized epithelium; gland development; renal tubule morphogenesis; cell surface receptor signaling pathway; nephron tubule development; respiratory tube development; cellular component morphogenesis; cilium assembly; establishment of protein localization to plasma membrane; cilium organization; b…	intracellular organelle; extracellular space; extracellular region part; vesicle; macromolecular complex; intracellular part; cell; extracellular region; extracellular matrix component; synaptic cleft; synapse; laminin complex; basement membrane; intracellular membrane-bounded organelle; extracellular matrix; organelle; extracellular exosome; basal lamina; nucleus; cell part; intracellular; extra…	cell adhesion molecule binding; receptor binding; binding; macromolecular complex binding; protein binding; integrin binding; protein complex binding;	K06240	LAMA3_5; laminin, alpha 3/5	rno04510 Focal adhesion - Rattus norvegicus (rat); rno04151 PI3K-Akt signaling pathway - Rattus norvegicus (rat); rno05222 Small cell lung cancer - Rattus norvegicus (rat); rno05146 Amoebiasis - Rattus norvegicus (rat); rno04512 ECM-receptor interaction - Rattus norvegicus (rat); rno05200 Pathways in cancer - Rattus norvegicus (rat); rno01100 Metabolic pathways - Rattus norvegicus (rat); rno05145…	IPR000034; IPR000742; IPR008211; IPR001791; IPR013320; IPR009254; IPR002049; IPR010307;	Laminin IV; EGF-like domain; Laminin, N-terminal; Laminin G domain; Concanavalin A-like lectin/glucanase domain; Laminin alpha, domain I; Laminin EGF domain; Laminin domain II;
F7FKI5	77	K	Pyruvate dehydrogenase E1 component subunit alpha	Pdha1	1	0.000559642	120.06	RMELK(1)ADQLYK	2	1.881	14	0.974	1.193	1.526	0.828	0.894	0.501	0.602	0.071642	mitochondria	cofactor biosynthetic process; single-organism process; biosynthetic process; cellular metabolic process; thioester biosynthetic process; sulfur compound biosynthetic process; organic substance metabolic process; acetyl-CoA biosynthetic process; pyruvate metabolic process; metabolic process; monocarboxylic acid metabolic process; coenzyme biosynthetic process; cellular process; sulfur compound me…	intracellular membrane-bounded organelle; organelle; intracellular organelle; cell part; intracellular; intracellular part; membrane-bounded organelle; cell;	pyruvate dehydrogenase activity; pyruvate dehydrogenase (acetyl-transferring) activity; catalytic activity; oxidoreductase activity, acting on the aldehyde or oxo group of donors, disulfide as acceptor; oxidoreductase activity; oxidoreductase activity, acting on the aldehyde or oxo group of donors;	K00161	PDHA; pyruvate dehydrogenase E1 component alpha subunit [EC:1.2.4.1]	rno01200 Carbon metabolism - Rattus norvegicus (rat); rno04922 Glucagon signaling pathway - Rattus norvegicus (rat); rno05230 Central carbon metabolism in cancer - Rattus norvegicus (rat); rno00620 Pyruvate metabolism - Rattus norvegicus (rat); rno01100 Metabolic pathways - Rattus norvegicus (rat); rno04066 HIF-1 signaling pathway - Rattus norvegicus (rat); rno00010 Glycolysis / Gluconeogenesis -…	IPR029061; IPR001017;	Thiamin diphosphate-binding fold; Dehydrogenase, E1 component;
F7FKI5	83	K	Pyruvate dehydrogenase E1 component subunit alpha	Pdha1	1	0.01177	93.374	ADQLYK(1)QK	2	-0.0054178	9	1.447	1.413	1.495	0.46	0.431	0.403	0.297	1.9267e-06	mitochondria	cofactor biosynthetic process; single-organism process; biosynthetic process; cellular metabolic process; thioester biosynthetic process; sulfur compound biosynthetic process; organic substance metabolic process; acetyl-CoA biosynthetic process; pyruvate metabolic process; metabolic process; monocarboxylic acid metabolic process; coenzyme biosynthetic process; cellular process; sulfur compound me…	intracellular membrane-bounded organelle; organelle; intracellular organelle; cell part; intracellular; intracellular part; membrane-bounded organelle; cell;	pyruvate dehydrogenase activity; pyruvate dehydrogenase (acetyl-transferring) activity; catalytic activity; oxidoreductase activity, acting on the aldehyde or oxo group of donors, disulfide as acceptor; oxidoreductase activity; oxidoreductase activity, acting on the aldehyde or oxo group of donors;	K00161	PDHA; pyruvate dehydrogenase E1 component alpha subunit [EC:1.2.4.1]	rno01200 Carbon metabolism - Rattus norvegicus (rat); rno04922 Glucagon signaling pathway - Rattus norvegicus (rat); rno05230 Central carbon metabolism in cancer - Rattus norvegicus (rat); rno00620 Pyruvate metabolism - Rattus norvegicus (rat); rno01100 Metabolic pathways - Rattus norvegicus (rat); rno04066 HIF-1 signaling pathway - Rattus norvegicus (rat); rno00010 Glycolysis / Gluconeogenesis -…	IPR029061; IPR001017;	Thiamin diphosphate-binding fold; Dehydrogenase, E1 component;
F7FKI5	243	K	Pyruvate dehydrogenase E1 component subunit alpha	Pdha1	1	0.00551718	86.898	AAASTDYYK(1)R	2	1.8651	6	1.578	1.036	1.449	0.776	0.591	0.452	0.448	0.0165602	mitochondria	cofactor biosynthetic process; single-organism process; biosynthetic process; cellular metabolic process; thioester biosynthetic process; sulfur compound biosynthetic process; organic substance metabolic process; acetyl-CoA biosynthetic process; pyruvate metabolic process; metabolic process; monocarboxylic acid metabolic process; coenzyme biosynthetic process; cellular process; sulfur compound me…	intracellular membrane-bounded organelle; organelle; intracellular organelle; cell part; intracellular; intracellular part; membrane-bounded organelle; cell;	pyruvate dehydrogenase activity; pyruvate dehydrogenase (acetyl-transferring) activity; catalytic activity; oxidoreductase activity, acting on the aldehyde or oxo group of donors, disulfide as acceptor; oxidoreductase activity; oxidoreductase activity, acting on the aldehyde or oxo group of donors;	K00161	PDHA; pyruvate dehydrogenase E1 component alpha subunit [EC:1.2.4.1]	rno01200 Carbon metabolism - Rattus norvegicus (rat); rno04922 Glucagon signaling pathway - Rattus norvegicus (rat); rno05230 Central carbon metabolism in cancer - Rattus norvegicus (rat); rno00620 Pyruvate metabolism - Rattus norvegicus (rat); rno01100 Metabolic pathways - Rattus norvegicus (rat); rno04066 HIF-1 signaling pathway - Rattus norvegicus (rat); rno00010 Glycolysis / Gluconeogenesis -…	IPR029061; IPR001017;	Thiamin diphosphate-binding fold; Dehydrogenase, E1 component;
F7FKI5	320	K	Pyruvate dehydrogenase E1 component subunit alpha	Pdha1	1	0.00219957	68.536	SDPIMLLK(1)DR	2	-0.34677	8	1.329	1.133	1.183	0.661	0.644		0.537	0.0051376	mitochondria	cofactor biosynthetic process; single-organism process; biosynthetic process; cellular metabolic process; thioester biosynthetic process; sulfur compound biosynthetic process; organic substance metabolic process; acetyl-CoA biosynthetic process; pyruvate metabolic process; metabolic process; monocarboxylic acid metabolic process; coenzyme biosynthetic process; cellular process; sulfur compound me…	intracellular membrane-bounded organelle; organelle; intracellular organelle; cell part; intracellular; intracellular part; membrane-bounded organelle; cell;	pyruvate dehydrogenase activity; pyruvate dehydrogenase (acetyl-transferring) activity; catalytic activity; oxidoreductase activity, acting on the aldehyde or oxo group of donors, disulfide as acceptor; oxidoreductase activity; oxidoreductase activity, acting on the aldehyde or oxo group of donors;	K00161	PDHA; pyruvate dehydrogenase E1 component alpha subunit [EC:1.2.4.1]	rno01200 Carbon metabolism - Rattus norvegicus (rat); rno04922 Glucagon signaling pathway - Rattus norvegicus (rat); rno05230 Central carbon metabolism in cancer - Rattus norvegicus (rat); rno00620 Pyruvate metabolism - Rattus norvegicus (rat); rno01100 Metabolic pathways - Rattus norvegicus (rat); rno04066 HIF-1 signaling pathway - Rattus norvegicus (rat); rno00010 Glycolysis / Gluconeogenesis -…	IPR029061; IPR001017;	Thiamin diphosphate-binding fold; Dehydrogenase, E1 component;
G3V6D3	124	K	ATP synthase subunit beta	Atp5b	1	0.000260254	100.04	GQK(1)VLDSGAPIK	2	-0.17214	12	1.364	0.595	1.413	1.341	0.695	0.724	0.819	0.57916	mitochondria	osteoblast differentiation; regulation of biological quality; nucleoside metabolic process; regulation of cellular pH; cellular monovalent inorganic cation homeostasis; nucleoside biosynthetic process; purine ribonucleoside biosynthetic process; cellular metabolic process; ribose phosphate biosynthetic process; angiogenesis; metabolic process; carbohydrate derivative biosynthetic process; ribose …	membrane; extracellular region part; inner mitochondrial membrane protein complex; organelle membrane; membrane protein complex; cell periphery; vesicle; cytoplasm; macromolecular complex; mitochondrial protein complex; intracellular part; mitochondrial membrane part; cell; organelle part; non-membrane-bounded organelle; mitochondrial envelope; proton-transporting ATP synthase complex, catalytic …	ATPase coupled ion transmembrane transporter activity; nucleoside phosphate binding; receptor binding; primary active transmembrane transporter activity; substrate-specific transporter activity; hydrolase activity, acting on acid anhydrides; ATPase activity, coupled to transmembrane movement of ions, rotational mechanism; monovalent inorganic cation transmembrane transporter activity; hydrolase a…	K02133	ATPeF1B; F-type H+-transporting ATPase subunit beta [EC:3.6.3.14]	rno00190 Oxidative phosphorylation - Rattus norvegicus (rat); rno05010 Alzheimer's disease - Rattus norvegicus (rat); rno01100 Metabolic pathways - Rattus norvegicus (rat); rno05016 Huntington's disease - Rattus norvegicus (rat); rno05012 Parkinson's disease - Rattus norvegicus (rat);	IPR003593; IPR004100; IPR000194; IPR027417; IPR024034;	AAA+ ATPase domain; ATPase, F1/V1/A1 complex, alpha/beta subunit, N-terminal domain; ATPase, F1/V1/A1 complex, alpha/beta subunit, nucleotide-binding domain; P-loop containing nucleoside triphosphate hydrolase; ATPase, F1/V1 complex, beta subunit, C-terminal;
G3V6D3	133	K	ATP synthase subunit beta	Atp5b	1	4.40611e-18	130.02	VLDSGAPIK(1)IPVGPETLGR	2	1.8393	15	0.931	1.029	1.5	0.904		0.385	0.559	0.186298	mitochondria	osteoblast differentiation; regulation of biological quality; nucleoside metabolic process; regulation of cellular pH; cellular monovalent inorganic cation homeostasis; nucleoside biosynthetic process; purine ribonucleoside biosynthetic process; cellular metabolic process; ribose phosphate biosynthetic process; angiogenesis; metabolic process; carbohydrate derivative biosynthetic process; ribose …	membrane; extracellular region part; inner mitochondrial membrane protein complex; organelle membrane; membrane protein complex; cell periphery; vesicle; cytoplasm; macromolecular complex; mitochondrial protein complex; intracellular part; mitochondrial membrane part; cell; organelle part; non-membrane-bounded organelle; mitochondrial envelope; proton-transporting ATP synthase complex, catalytic …	ATPase coupled ion transmembrane transporter activity; nucleoside phosphate binding; receptor binding; primary active transmembrane transporter activity; substrate-specific transporter activity; hydrolase activity, acting on acid anhydrides; ATPase activity, coupled to transmembrane movement of ions, rotational mechanism; monovalent inorganic cation transmembrane transporter activity; hydrolase a…	K02133	ATPeF1B; F-type H+-transporting ATPase subunit beta [EC:3.6.3.14]	rno00190 Oxidative phosphorylation - Rattus norvegicus (rat); rno05010 Alzheimer's disease - Rattus norvegicus (rat); rno01100 Metabolic pathways - Rattus norvegicus (rat); rno05016 Huntington's disease - Rattus norvegicus (rat); rno05012 Parkinson's disease - Rattus norvegicus (rat);	IPR003593; IPR004100; IPR000194; IPR027417; IPR024034;	AAA+ ATPase domain; ATPase, F1/V1/A1 complex, alpha/beta subunit, N-terminal domain; ATPase, F1/V1/A1 complex, alpha/beta subunit, nucleotide-binding domain; P-loop containing nucleoside triphosphate hydrolase; ATPase, F1/V1 complex, beta subunit, C-terminal;
G3V6D3	198	K	ATP synthase subunit beta	Atp5b	1	0.000681751	62.088	VVDLLAPYAK(1)GGK	2	3.0317	5	0.863	1.486	0.702			0.401	0.394		mitochondria	osteoblast differentiation; regulation of biological quality; nucleoside metabolic process; regulation of cellular pH; cellular monovalent inorganic cation homeostasis; nucleoside biosynthetic process; purine ribonucleoside biosynthetic process; cellular metabolic process; ribose phosphate biosynthetic process; angiogenesis; metabolic process; carbohydrate derivative biosynthetic process; ribose …	membrane; extracellular region part; inner mitochondrial membrane protein complex; organelle membrane; membrane protein complex; cell periphery; vesicle; cytoplasm; macromolecular complex; mitochondrial protein complex; intracellular part; mitochondrial membrane part; cell; organelle part; non-membrane-bounded organelle; mitochondrial envelope; proton-transporting ATP synthase complex, catalytic …	ATPase coupled ion transmembrane transporter activity; nucleoside phosphate binding; receptor binding; primary active transmembrane transporter activity; substrate-specific transporter activity; hydrolase activity, acting on acid anhydrides; ATPase activity, coupled to transmembrane movement of ions, rotational mechanism; monovalent inorganic cation transmembrane transporter activity; hydrolase a…	K02133	ATPeF1B; F-type H+-transporting ATPase subunit beta [EC:3.6.3.14]	rno00190 Oxidative phosphorylation - Rattus norvegicus (rat); rno05010 Alzheimer's disease - Rattus norvegicus (rat); rno01100 Metabolic pathways - Rattus norvegicus (rat); rno05016 Huntington's disease - Rattus norvegicus (rat); rno05012 Parkinson's disease - Rattus norvegicus (rat);	IPR003593; IPR004100; IPR000194; IPR027417; IPR024034;	AAA+ ATPase domain; ATPase, F1/V1/A1 complex, alpha/beta subunit, N-terminal domain; ATPase, F1/V1/A1 complex, alpha/beta subunit, nucleotide-binding domain; P-loop containing nucleoside triphosphate hydrolase; ATPase, F1/V1 complex, beta subunit, C-terminal;
G3V6D3	485	K	ATP synthase subunit beta	Atp5b	1	0.00409626	63.816	LVPLK(1)ETIK	2	-0.42708	6	1.175	1.158	1.1	0.933	0.773	0.771	0.722	0.00544	mitochondria	osteoblast differentiation; regulation of biological quality; nucleoside metabolic process; regulation of cellular pH; cellular monovalent inorganic cation homeostasis; nucleoside biosynthetic process; purine ribonucleoside biosynthetic process; cellular metabolic process; ribose phosphate biosynthetic process; angiogenesis; metabolic process; carbohydrate derivative biosynthetic process; ribose …	membrane; extracellular region part; inner mitochondrial membrane protein complex; organelle membrane; membrane protein complex; cell periphery; vesicle; cytoplasm; macromolecular complex; mitochondrial protein complex; intracellular part; mitochondrial membrane part; cell; organelle part; non-membrane-bounded organelle; mitochondrial envelope; proton-transporting ATP synthase complex, catalytic …	ATPase coupled ion transmembrane transporter activity; nucleoside phosphate binding; receptor binding; primary active transmembrane transporter activity; substrate-specific transporter activity; hydrolase activity, acting on acid anhydrides; ATPase activity, coupled to transmembrane movement of ions, rotational mechanism; monovalent inorganic cation transmembrane transporter activity; hydrolase a…	K02133	ATPeF1B; F-type H+-transporting ATPase subunit beta [EC:3.6.3.14]	rno00190 Oxidative phosphorylation - Rattus norvegicus (rat); rno05010 Alzheimer's disease - Rattus norvegicus (rat); rno01100 Metabolic pathways - Rattus norvegicus (rat); rno05016 Huntington's disease - Rattus norvegicus (rat); rno05012 Parkinson's disease - Rattus norvegicus (rat);	IPR003593; IPR004100; IPR000194; IPR027417; IPR024034;	AAA+ ATPase domain; ATPase, F1/V1/A1 complex, alpha/beta subunit, N-terminal domain; ATPase, F1/V1/A1 complex, alpha/beta subunit, nucleotide-binding domain; P-loop containing nucleoside triphosphate hydrolase; ATPase, F1/V1 complex, beta subunit, C-terminal;
G3V6P2	268	K	Dihydrolipoamide S-succinyltransferase (E2 component of 2-oxo-glutarate complex), isoform CRA_a	Dlst	1	0.00984386	114.5	HK(1)DAFLK(1)K	3	-0.27439	9	1.162	1.128	1.337	0.576	0.622	0.903	0.579	0.0136436	mitochondria	tricarboxylic acid metabolic process; oxidation-reduction process; small molecule metabolic process; single-organism cellular process; tricarboxylic acid cycle; single-organism process; primary metabolic process; cellular metabolic process; cellular respiration; organic substance metabolic process; citrate metabolic process; metabolic process; generation of precursor metabolites and energy; aerob…	intracellular organelle; membrane; extracellular region part; cytoplasm; vesicle; macromolecular complex; intracellular part; transferase complex; cell; extracellular region; mitochondrion; dihydrolipoyl dehydrogenase complex; organelle; extracellular exosome; intracellular membrane-bounded organelle; catalytic complex; nucleus; myelin sheath; intracellular; cell part; oxidoreductase complex; ext…	S-acyltransferase activity; S-succinyltransferase activity; transferase activity, transferring acyl groups; dihydrolipoyllysine-residue succinyltransferase activity; catalytic activity; succinyltransferase activity; transferase activity; transferase activity, transferring acyl groups other than amino-acyl groups;	K00658	DLST; 2-oxoglutarate dehydrogenase E2 component (dihydrolipoamide succinyltransferase) [EC:2.3.1.61]	rno01200 Carbon metabolism - Rattus norvegicus (rat); rno01100 Metabolic pathways - Rattus norvegicus (rat); rno00310 Lysine degradation - Rattus norvegicus (rat); rno00020 Citrate cycle (TCA cycle) - Rattus norvegicus (rat);	IPR001078; IPR011053; IPR000089; IPR023213;	2-oxoacid dehydrogenase acyltransferase, catalytic domain; Single hybrid motif; Biotin/lipoyl attachment; Chloramphenicol acetyltransferase-like domain;
G3V6P2	273	K	Dihydrolipoamide S-succinyltransferase (E2 component of 2-oxo-glutarate complex), isoform CRA_a	Dlst	1	0.00984386	69.628	HK(1)DAFLK(1)K	3	-0.27439	4	1.622	1.581	1.336	0.446	0.327	0.297	0.236	0.00032108	mitochondria	tricarboxylic acid metabolic process; oxidation-reduction process; small molecule metabolic process; single-organism cellular process; tricarboxylic acid cycle; single-organism process; primary metabolic process; cellular metabolic process; cellular respiration; organic substance metabolic process; citrate metabolic process; metabolic process; generation of precursor metabolites and energy; aerob…	intracellular organelle; membrane; extracellular region part; cytoplasm; vesicle; macromolecular complex; intracellular part; transferase complex; cell; extracellular region; mitochondrion; dihydrolipoyl dehydrogenase complex; organelle; extracellular exosome; intracellular membrane-bounded organelle; catalytic complex; nucleus; myelin sheath; intracellular; cell part; oxidoreductase complex; ext…	S-acyltransferase activity; S-succinyltransferase activity; transferase activity, transferring acyl groups; dihydrolipoyllysine-residue succinyltransferase activity; catalytic activity; succinyltransferase activity; transferase activity; transferase activity, transferring acyl groups other than amino-acyl groups;	K00658	DLST; 2-oxoglutarate dehydrogenase E2 component (dihydrolipoamide succinyltransferase) [EC:2.3.1.61]	rno01200 Carbon metabolism - Rattus norvegicus (rat); rno01100 Metabolic pathways - Rattus norvegicus (rat); rno00310 Lysine degradation - Rattus norvegicus (rat); rno00020 Citrate cycle (TCA cycle) - Rattus norvegicus (rat);	IPR001078; IPR011053; IPR000089; IPR023213;	2-oxoacid dehydrogenase acyltransferase, catalytic domain; Single hybrid motif; Biotin/lipoyl attachment; Chloramphenicol acetyltransferase-like domain;
G3V6P2	278	K	Dihydrolipoamide S-succinyltransferase (E2 component of 2-oxo-glutarate complex), isoform CRA_a	Dlst	1	0.000195285	86.803	HNLK(1)LGFMSAFVK	3	-1.0889	2	0.806	1.144	0.679						mitochondria	tricarboxylic acid metabolic process; oxidation-reduction process; small molecule metabolic process; single-organism cellular process; tricarboxylic acid cycle; single-organism process; primary metabolic process; cellular metabolic process; cellular respiration; organic substance metabolic process; citrate metabolic process; metabolic process; generation of precursor metabolites and energy; aerob…	intracellular organelle; membrane; extracellular region part; cytoplasm; vesicle; macromolecular complex; intracellular part; transferase complex; cell; extracellular region; mitochondrion; dihydrolipoyl dehydrogenase complex; organelle; extracellular exosome; intracellular membrane-bounded organelle; catalytic complex; nucleus; myelin sheath; intracellular; cell part; oxidoreductase complex; ext…	S-acyltransferase activity; S-succinyltransferase activity; transferase activity, transferring acyl groups; dihydrolipoyllysine-residue succinyltransferase activity; catalytic activity; succinyltransferase activity; transferase activity; transferase activity, transferring acyl groups other than amino-acyl groups;	K00658	DLST; 2-oxoglutarate dehydrogenase E2 component (dihydrolipoamide succinyltransferase) [EC:2.3.1.61]	rno01200 Carbon metabolism - Rattus norvegicus (rat); rno01100 Metabolic pathways - Rattus norvegicus (rat); rno00310 Lysine degradation - Rattus norvegicus (rat); rno00020 Citrate cycle (TCA cycle) - Rattus norvegicus (rat);	IPR001078; IPR011053; IPR000089; IPR023213;	2-oxoacid dehydrogenase acyltransferase, catalytic domain; Single hybrid motif; Biotin/lipoyl attachment; Chloramphenicol acetyltransferase-like domain;
G3V6T7	243	K	Protein disulfide-isomerase A4	Pdia4	1	0.0127713	53.448	VDATEQTDLAK(1)R	2	0.79631	1		0.785							extracellular	regulation of cellular process; homeostatic process; regulation of biological quality; regulation of biological process; cell redox homeostasis; single-organism cellular process; cellular homeostasis; single-organism process; cellular process; biological regulation;	endoplasmic reticulum lumen; intracellular organelle; endoplasmic reticulum; cytoplasm; intracellular organelle part; endomembrane system; intracellular part; cell; organelle part; organelle; intracellular membrane-bounded organelle; membrane-enclosed lumen; intracellular organelle lumen; endoplasmic reticulum part; cell part; intracellular; cell surface; membrane-bounded organelle; cytoplasmic p…	organic cyclic compound binding; heterocyclic compound binding; intramolecular oxidoreductase activity, transposing S-S bonds; RNA binding; isomerase activity; catalytic activity; binding; nucleic acid binding; intramolecular oxidoreductase activity; protein disulfide isomerase activity;	K09582	PDIA4; protein disulfide-isomerase A4 [EC:5.3.4.1]	rno04141 Protein processing in endoplasmic reticulum - Rattus norvegicus (rat); rno04918 Thyroid hormone synthesis - Rattus norvegicus (rat);	IPR005788; IPR013766; IPR012336;	Disulphide isomerase; Thioredoxin domain; Thioredoxin-like fold;
G3V741	203	K	Phosphate carrier protein, mitochondrial	Slc25a3	1	7.3771e-08	124.42	MYK(1)EEGLNAFYK	2	-1.2223	10	1.206	1.288	1.424	0.651	0.733	0.505	0.482	0.00183643	nucleus	transport; localization; establishment of localization;	intrinsic component of membrane; membrane; integral component of membrane; membrane part;		K15102			IPR023395;	Mitochondrial carrier domain;
G3V741	307	K	Phosphate carrier protein, mitochondrial	Slc25a3	1	0.00388102	66.351	GVWK(1)GLFAR	2	0.81924	1	1.646				0.776	0.683	0.443		nucleus	transport; localization; establishment of localization;	intrinsic component of membrane; membrane; integral component of membrane; membrane part;		K15102			IPR023395;	Mitochondrial carrier domain;
G3V796	259	K	Acetyl-Coenzyme A dehydrogenase, medium chain	Acadm	1	9.9634e-05	61.265	VPK(1)ENVLIGEGAGFK	2	-0.80508	3	0.95	1.028	1.102		0.758		0.738		mitochondria	gland development; cellular developmental process; single-organism process; biosynthetic process; cellular lipid metabolic process; cellular metabolic process; cellular polysaccharide metabolic process; response to external stimulus; metabolic process; heart development; generation of precursor metabolites and energy; cellular carbohydrate metabolic process; lipid modification; glycogen biosynthe…	intracellular organelle; intracellular organelle part; cytoplasm; nuclear lumen; intracellular part; nuclear body; cell; organelle part; mitochondrion; membrane-enclosed lumen; intracellular membrane-bounded organelle; organelle; nucleoplasm; nucleus; intracellular organelle lumen; nuclear speck; intracellular; cell part; membrane-bounded organelle; nucleoplasm part; organelle lumen; cytoplasmic …	nucleoside phosphate binding; flavin adenine dinucleotide binding; ion binding; nucleotide binding; cofactor binding; oxidoreductase activity; heterocyclic compound binding; organic cyclic compound binding; oxidoreductase activity, acting on the CH-CH group of donors; catalytic activity; binding; anion binding; medium-chain-acyl-CoA dehydrogenase activity; acyl-CoA dehydrogenase activity; coenzym…	K00249	ACADM; acyl-CoA dehydrogenase [EC:1.3.8.7]	rno03320 PPAR signaling pathway - Rattus norvegicus (rat); rno01200 Carbon metabolism - Rattus norvegicus (rat); rno00071 Fatty acid degradation - Rattus norvegicus (rat); rno01212 Fatty acid metabolism - Rattus norvegicus (rat); rno00280 Valine, leucine and isoleucine degradation - Rattus norvegicus (rat); rno00640 Propanoate metabolism - Rattus norvegicus (rat); rno01100 Metabolic pathways - Ra…	IPR009100; IPR013786; IPR006091; IPR009075;	Acyl-CoA dehydrogenase/oxidase, N-terminal and middle domain; Acyl-CoA dehydrogenase/oxidase, N-terminal; Acyl-CoA oxidase/dehydrogenase, central domain; Acyl-CoA dehydrogenase/oxidase C-terminal;
G3V7I0	92	K	Peroxiredoxin 3	Prdx3	1	0.0186892	44.425	ELSLDDFK(1)GK	2	2.373	1		0.785							mitochondria	regulation of biological quality; regulation of cell death; reproductive process; cellular metabolic process; response to biotic stimulus; response to external stimulus; negative regulation of peptidase activity; metabolic process; positive regulation of molecular function; single organism reproductive process; multi-multicellular organism process; cellular oxidant detoxification; macromolecule m…	extracellular region part; transferase complex, transferring phosphorus-containing groups; cytoplasmic vesicle; vesicle; cytoplasm; IkappaB kinase complex; macromolecular complex; intracellular part; serine/threonine protein kinase complex; cell; protein kinase complex; early endosome; extracellular exosome; catalytic complex; myelin sheath; intracellular; cell part; extracellular vesicle; endoso…	cysteine-type endopeptidase inhibitor activity involved in apoptotic process; peptidase regulator activity; cysteine-type endopeptidase regulator activity involved in apoptotic process; protein kinase binding; antioxidant activity; protein binding; enzyme inhibitor activity; molecular function regulator; kinase binding; endopeptidase inhibitor activity; cysteine-type endopeptidase inhibitor activ…	K20011			IPR019479; IPR000866; IPR013766; IPR012336;	Peroxiredoxin, C-terminal; Alkyl hydroperoxide reductase subunit C/ Thiol specific antioxidant; Thioredoxin domain; Thioredoxin-like fold;
G3V7J0	47	K	Aldehyde dehydrogenase family 6, subfamily A1, isoform CRA_b	Aldh6a1	1	0.00130811	80.245	LFIDGK(1)FVESK	2	0.032729	5	1.324	1.236	1.11	1.025	0.675	0.559	0.616	0.0373	mitochondria	alpha-amino acid catabolic process; cellular aromatic compound metabolic process; cellular developmental process; single-organism process; thymine catabolic process; cellular metabolic process; valine metabolic process; organic substance metabolic process; cellular nitrogen compound catabolic process; cell differentiation; metabolic process; cellular amino acid metabolic process; heterocycle meta…	intracellular organelle; extracellular region part; cytoplasm; intracellular organelle part; vesicle; nuclear lumen; intracellular part; cell; extracellular region; mitochondrion; organelle part; membrane-enclosed lumen; organelle; extracellular exosome; intracellular membrane-bounded organelle; nucleus; nucleoplasm; intracellular organelle lumen; intracellular; cell part; extracellular vesicle; …	organic cyclic compound binding; heterocyclic compound binding; oxidoreductase activity, acting on the aldehyde or oxo group of donors, NAD or NADP as acceptor; RNA binding; catalytic activity; binding; nucleic acid binding; oxidoreductase activity, acting on the aldehyde or oxo group of donors; methylmalonate-semialdehyde dehydrogenase (acylating) activity; oxidoreductase activity;	K00140	mmsA; malonate-semialdehyde dehydrogenase (acetylating) / methylmalonate-semialdehyde dehydrogenase [EC:1.2.1.18 1.2.1.27]	rno01200 Carbon metabolism - Rattus norvegicus (rat); rno00640 Propanoate metabolism - Rattus norvegicus (rat); rno00410 beta-Alanine metabolism - Rattus norvegicus (rat); rno01100 Metabolic pathways - Rattus norvegicus (rat); rno00280 Valine, leucine and isoleucine degradation - Rattus norvegicus (rat); rno00562 Inositol phosphate metabolism - Rattus norvegicus (rat);	IPR016161; IPR015590; IPR016162; IPR016163;	Aldehyde/histidinol dehydrogenase; Aldehyde dehydrogenase domain; Aldehyde dehydrogenase N-terminal domain; Aldehyde dehydrogenase, C-terminal;
G3V7J0	55	K	Aldehyde dehydrogenase family 6, subfamily A1, isoform CRA_b	Aldh6a1	1	3.308e-14	122.01	SDK(1)WIDIHNPATNEVVGR	3	0.79078	9	1.684	0.868	1.48	1.144	0.522	0.331	0.495	0.122215	mitochondria	alpha-amino acid catabolic process; cellular aromatic compound metabolic process; cellular developmental process; single-organism process; thymine catabolic process; cellular metabolic process; valine metabolic process; organic substance metabolic process; cellular nitrogen compound catabolic process; cell differentiation; metabolic process; cellular amino acid metabolic process; heterocycle meta…	intracellular organelle; extracellular region part; cytoplasm; intracellular organelle part; vesicle; nuclear lumen; intracellular part; cell; extracellular region; mitochondrion; organelle part; membrane-enclosed lumen; organelle; extracellular exosome; intracellular membrane-bounded organelle; nucleus; nucleoplasm; intracellular organelle lumen; intracellular; cell part; extracellular vesicle; …	organic cyclic compound binding; heterocyclic compound binding; oxidoreductase activity, acting on the aldehyde or oxo group of donors, NAD or NADP as acceptor; RNA binding; catalytic activity; binding; nucleic acid binding; oxidoreductase activity, acting on the aldehyde or oxo group of donors; methylmalonate-semialdehyde dehydrogenase (acylating) activity; oxidoreductase activity;	K00140	mmsA; malonate-semialdehyde dehydrogenase (acetylating) / methylmalonate-semialdehyde dehydrogenase [EC:1.2.1.18 1.2.1.27]	rno01200 Carbon metabolism - Rattus norvegicus (rat); rno00640 Propanoate metabolism - Rattus norvegicus (rat); rno00410 beta-Alanine metabolism - Rattus norvegicus (rat); rno01100 Metabolic pathways - Rattus norvegicus (rat); rno00280 Valine, leucine and isoleucine degradation - Rattus norvegicus (rat); rno00562 Inositol phosphate metabolism - Rattus norvegicus (rat);	IPR016161; IPR015590; IPR016162; IPR016163;	Aldehyde/histidinol dehydrogenase; Aldehyde dehydrogenase domain; Aldehyde dehydrogenase N-terminal domain; Aldehyde dehydrogenase, C-terminal;
G3V7J0	76	K	Aldehyde dehydrogenase family 6, subfamily A1, isoform CRA_b	Aldh6a1	1	3.70469e-06	92.773	VPQSTK(1)AEMEAAVAACK	2	-2.6401	7	1.214	1.094	1.06	1.051	1.186	0.528	0.821	0.38448	mitochondria	alpha-amino acid catabolic process; cellular aromatic compound metabolic process; cellular developmental process; single-organism process; thymine catabolic process; cellular metabolic process; valine metabolic process; organic substance metabolic process; cellular nitrogen compound catabolic process; cell differentiation; metabolic process; cellular amino acid metabolic process; heterocycle meta…	intracellular organelle; extracellular region part; cytoplasm; intracellular organelle part; vesicle; nuclear lumen; intracellular part; cell; extracellular region; mitochondrion; organelle part; membrane-enclosed lumen; organelle; extracellular exosome; intracellular membrane-bounded organelle; nucleus; nucleoplasm; intracellular organelle lumen; intracellular; cell part; extracellular vesicle; …	organic cyclic compound binding; heterocyclic compound binding; oxidoreductase activity, acting on the aldehyde or oxo group of donors, NAD or NADP as acceptor; RNA binding; catalytic activity; binding; nucleic acid binding; oxidoreductase activity, acting on the aldehyde or oxo group of donors; methylmalonate-semialdehyde dehydrogenase (acylating) activity; oxidoreductase activity;	K00140	mmsA; malonate-semialdehyde dehydrogenase (acetylating) / methylmalonate-semialdehyde dehydrogenase [EC:1.2.1.18 1.2.1.27]	rno01200 Carbon metabolism - Rattus norvegicus (rat); rno00640 Propanoate metabolism - Rattus norvegicus (rat); rno00410 beta-Alanine metabolism - Rattus norvegicus (rat); rno01100 Metabolic pathways - Rattus norvegicus (rat); rno00280 Valine, leucine and isoleucine degradation - Rattus norvegicus (rat); rno00562 Inositol phosphate metabolism - Rattus norvegicus (rat);	IPR016161; IPR015590; IPR016162; IPR016163;	Aldehyde/histidinol dehydrogenase; Aldehyde dehydrogenase domain; Aldehyde dehydrogenase N-terminal domain; Aldehyde dehydrogenase, C-terminal;
G3V7J0	87	K	Aldehyde dehydrogenase family 6, subfamily A1, isoform CRA_b	Aldh6a1	1	0.00541002	60.255	AEMEAAVAACK(1)R	2	0.128	4	1.923	1.157	1.12	0.76	0.523	0.388	0.398	0.040959	mitochondria	alpha-amino acid catabolic process; cellular aromatic compound metabolic process; cellular developmental process; single-organism process; thymine catabolic process; cellular metabolic process; valine metabolic process; organic substance metabolic process; cellular nitrogen compound catabolic process; cell differentiation; metabolic process; cellular amino acid metabolic process; heterocycle meta…	intracellular organelle; extracellular region part; cytoplasm; intracellular organelle part; vesicle; nuclear lumen; intracellular part; cell; extracellular region; mitochondrion; organelle part; membrane-enclosed lumen; organelle; extracellular exosome; intracellular membrane-bounded organelle; nucleus; nucleoplasm; intracellular organelle lumen; intracellular; cell part; extracellular vesicle; …	organic cyclic compound binding; heterocyclic compound binding; oxidoreductase activity, acting on the aldehyde or oxo group of donors, NAD or NADP as acceptor; RNA binding; catalytic activity; binding; nucleic acid binding; oxidoreductase activity, acting on the aldehyde or oxo group of donors; methylmalonate-semialdehyde dehydrogenase (acylating) activity; oxidoreductase activity;	K00140	mmsA; malonate-semialdehyde dehydrogenase (acetylating) / methylmalonate-semialdehyde dehydrogenase [EC:1.2.1.18 1.2.1.27]	rno01200 Carbon metabolism - Rattus norvegicus (rat); rno00640 Propanoate metabolism - Rattus norvegicus (rat); rno00410 beta-Alanine metabolism - Rattus norvegicus (rat); rno01100 Metabolic pathways - Rattus norvegicus (rat); rno00280 Valine, leucine and isoleucine degradation - Rattus norvegicus (rat); rno00562 Inositol phosphate metabolism - Rattus norvegicus (rat);	IPR016161; IPR015590; IPR016162; IPR016163;	Aldehyde/histidinol dehydrogenase; Aldehyde dehydrogenase domain; Aldehyde dehydrogenase N-terminal domain; Aldehyde dehydrogenase, C-terminal;
G3V7J0	113	K	Aldehyde dehydrogenase family 6, subfamily A1, isoform CRA_b	Aldh6a1	1	0.00164371	104.22	YQQLIK(1)ENLK	2	0.68397	6	1.261	1.102	1.475	0.651	0.681	0.641	0.514	0.029258	mitochondria	alpha-amino acid catabolic process; cellular aromatic compound metabolic process; cellular developmental process; single-organism process; thymine catabolic process; cellular metabolic process; valine metabolic process; organic substance metabolic process; cellular nitrogen compound catabolic process; cell differentiation; metabolic process; cellular amino acid metabolic process; heterocycle meta…	intracellular organelle; extracellular region part; cytoplasm; intracellular organelle part; vesicle; nuclear lumen; intracellular part; cell; extracellular region; mitochondrion; organelle part; membrane-enclosed lumen; organelle; extracellular exosome; intracellular membrane-bounded organelle; nucleus; nucleoplasm; intracellular organelle lumen; intracellular; cell part; extracellular vesicle; …	organic cyclic compound binding; heterocyclic compound binding; oxidoreductase activity, acting on the aldehyde or oxo group of donors, NAD or NADP as acceptor; RNA binding; catalytic activity; binding; nucleic acid binding; oxidoreductase activity, acting on the aldehyde or oxo group of donors; methylmalonate-semialdehyde dehydrogenase (acylating) activity; oxidoreductase activity;	K00140	mmsA; malonate-semialdehyde dehydrogenase (acetylating) / methylmalonate-semialdehyde dehydrogenase [EC:1.2.1.18 1.2.1.27]	rno01200 Carbon metabolism - Rattus norvegicus (rat); rno00640 Propanoate metabolism - Rattus norvegicus (rat); rno00410 beta-Alanine metabolism - Rattus norvegicus (rat); rno01100 Metabolic pathways - Rattus norvegicus (rat); rno00280 Valine, leucine and isoleucine degradation - Rattus norvegicus (rat); rno00562 Inositol phosphate metabolism - Rattus norvegicus (rat);	IPR016161; IPR015590; IPR016162; IPR016163;	Aldehyde/histidinol dehydrogenase; Aldehyde dehydrogenase domain; Aldehyde dehydrogenase N-terminal domain; Aldehyde dehydrogenase, C-terminal;
G3V7N5	239	K	Carnitine O-palmitoyltransferase 2, mitochondrial	Cpt2	1	0.00687968	55.353	DELFTDTK(1)AR	2	-0.29083	2	1.353	1.08	1.254	1.183	0.744	0.43	0.639	0.129204	mitochondria		intracellular organelle; intracellular non-membrane-bounded organelle; cytoplasm; intracellular organelle part; nuclear lumen; intracellular part; nucleolus; cell; mitochondrion; organelle part; non-membrane-bounded organelle; organelle; intracellular membrane-bounded organelle; membrane-enclosed lumen; nucleoplasm; nucleus; intracellular organelle lumen; cell part; intracellular; membrane-bounde…	transferase activity, transferring acyl groups; catalytic activity; transferase activity;	K08766	CPT2; carnitine O-palmitoyltransferase 2 [EC:2.3.1.21]	rno03320 PPAR signaling pathway - Rattus norvegicus (rat); rno00071 Fatty acid degradation - Rattus norvegicus (rat); rno01212 Fatty acid metabolism - Rattus norvegicus (rat);
G3V7N5	305	K	Carnitine O-palmitoyltransferase 2, mitochondrial	Cpt2	1	0.00852599	42.785	QK(1)LIFDGNEETLK	2	-0.10764	1	1.483		1.139	1.014	0.762		0.677	0.185704	mitochondria		intracellular organelle; intracellular non-membrane-bounded organelle; cytoplasm; intracellular organelle part; nuclear lumen; intracellular part; nucleolus; cell; mitochondrion; organelle part; non-membrane-bounded organelle; organelle; intracellular membrane-bounded organelle; membrane-enclosed lumen; nucleoplasm; nucleus; intracellular organelle lumen; cell part; intracellular; membrane-bounde…	transferase activity, transferring acyl groups; catalytic activity; transferase activity;	K08766	CPT2; carnitine O-palmitoyltransferase 2 [EC:2.3.1.21]	rno03320 PPAR signaling pathway - Rattus norvegicus (rat); rno00071 Fatty acid degradation - Rattus norvegicus (rat); rno01212 Fatty acid metabolism - Rattus norvegicus (rat);
G3V7Y3	136	K	ATP synthase subunit delta, mitochondrial	Atp5d	1	1.49095e-16	124.63	ANLEK(1)AQSELSGAADEAAR	2	-0.87323	13	1.423	1.296	1.256	0.566	0.725	0.527	0.457	0.00079923	mitochondria	nucleoside metabolic process; purine nucleoside metabolic process; purine ribonucleoside monophosphate metabolic process; ATP hydrolysis coupled transmembrane transport; nucleotide metabolic process; single-organism process; purine ribonucleoside biosynthetic process; nucleoside biosynthetic process; biosynthetic process; ribonucleoside monophosphate biosynthetic process; cellular metabolic proce…	membrane; inner mitochondrial membrane protein complex; organelle membrane; membrane protein complex; cytoplasm; macromolecular complex; mitochondrial protein complex; intracellular part; mitochondrial membrane part; cell; organelle part; mitochondrial envelope; proton-transporting ATP synthase complex, catalytic core F(1); intracellular; cell part; membrane part; organelle inner membrane; membra…	active transmembrane transporter activity; ATPase coupled ion transmembrane transporter activity; ion transmembrane transporter activity; active ion transmembrane transporter activity; primary active transmembrane transporter activity; substrate-specific transporter activity; ATPase activity, coupled to transmembrane movement of ions, rotational mechanism; hydrolase activity, acting on acid anhyd…	K02134	ATPeF1D; F-type H+-transporting ATPase subunit delta	rno00190 Oxidative phosphorylation - Rattus norvegicus (rat); rno05010 Alzheimer's disease - Rattus norvegicus (rat); rno01100 Metabolic pathways - Rattus norvegicus (rat); rno05016 Huntington's disease - Rattus norvegicus (rat); rno05012 Parkinson's disease - Rattus norvegicus (rat);	IPR020546; IPR020547;	ATP synthase, F1 complex, delta/epsilon subunit, N-terminal; ATP synthase delta/epsilon subunit, C-terminal domain;
G3V804	169	K	Sideroflexin	Sfxn3	1	0.000246992	94.584	SLTK(1)HLPPLVGR	3	-2.7789	7	1.261		1.294	0.791	0.856	0.955	0.679	0.0072825	cytoplasm	transport; transmembrane transport; ion transmembrane transport; localization; ion transport; establishment of localization;	intracellular organelle; membrane; mitochondrial part; organelle membrane; cytoplasm; intracellular organelle part; organelle envelope; intrinsic component of membrane; intracellular part; cell; integral component of membrane; organelle part; mitochondrion; organelle; intracellular membrane-bounded organelle; mitochondrial envelope; intracellular; cell part; membrane part; envelope; membrane-boun…	substrate-specific transporter activity; ion transmembrane transporter activity; transporter activity; transmembrane transporter activity; substrate-specific transmembrane transporter activity;
G3V822	376	K	Carboxylic ester hydrolase	Ces1d	1	0.0103384	124.08	TAK(1)SLLWK	2	0.29211	5	1.095	0.89	1.944	0.747	0.789	0.451	0.506	0.129418	extracellular	cellular component biogenesis; cellular component organization; single-multicellular organism process; glycerolipid metabolic process; very-low-density lipoprotein particle assembly; single-organism process; cellular lipid metabolic process; cellular metabolic process; acylglycerol catabolic process; organic substance metabolic process; regulation of plasma lipoprotein particle levels; neutral li…	endoplasmic reticulum lumen; intracellular organelle; endoplasmic reticulum; intracellular non-membrane-bounded organelle; cytoplasm; intracellular organelle part; endomembrane system; intracellular part; cytosol; cell; organelle part; non-membrane-bounded organelle; organelle; intracellular membrane-bounded organelle; membrane-enclosed lumen; intracellular organelle lumen; endoplasmic reticulum …	carboxylic ester hydrolase activity; catalytic activity; sterol esterase activity; hydrolase activity, acting on ester bonds; hydrolase activity; lipase activity; triglyceride lipase activity;	K01044	CES1; carboxylesterase 1 [EC:3.1.1.1]	rno01100 Metabolic pathways - Rattus norvegicus (rat); rno00983 Drug metabolism - other enzymes - Rattus norvegicus (rat);	IPR029058; IPR002018;	Alpha/Beta hydrolase fold; Carboxylesterase, type B;
G3V822	381	K	Carboxylic ester hydrolase	Ces1d	1	0.0101208	50.354	SLLWK(1)SYPTLK	2	-0.76593	1	0.715	1.324	1.194			0.245	0.227		extracellular	cellular component biogenesis; cellular component organization; single-multicellular organism process; glycerolipid metabolic process; very-low-density lipoprotein particle assembly; single-organism process; cellular lipid metabolic process; cellular metabolic process; acylglycerol catabolic process; organic substance metabolic process; regulation of plasma lipoprotein particle levels; neutral li…	endoplasmic reticulum lumen; intracellular organelle; endoplasmic reticulum; intracellular non-membrane-bounded organelle; cytoplasm; intracellular organelle part; endomembrane system; intracellular part; cytosol; cell; organelle part; non-membrane-bounded organelle; organelle; intracellular membrane-bounded organelle; membrane-enclosed lumen; intracellular organelle lumen; endoplasmic reticulum …	carboxylic ester hydrolase activity; catalytic activity; sterol esterase activity; hydrolase activity, acting on ester bonds; hydrolase activity; lipase activity; triglyceride lipase activity;	K01044	CES1; carboxylesterase 1 [EC:3.1.1.1]	rno01100 Metabolic pathways - Rattus norvegicus (rat); rno00983 Drug metabolism - other enzymes - Rattus norvegicus (rat);	IPR029058; IPR002018;	Alpha/Beta hydrolase fold; Carboxylesterase, type B;
G3V8U8	322	K	Branched-chain-amino-acid aminotransferase	Bcat2	1	0.0104122	89.886	VTMK(1)ELK	2	-0.49594	13	1.521	0.982	1.543	0.747	0.573	0.498	0.449	0.0198393	mitochondria	alpha-amino acid catabolic process; regulation of biological quality; organic acid biosynthetic process; branched-chain amino acid biosynthetic process; single-organism process; biosynthetic process; organonitrogen compound biosynthetic process; cellular metabolic process; valine metabolic process; organic substance metabolic process; metabolic process; cellular amino acid metabolic process; cell…	organelle; intracellular membrane-bounded organelle; intracellular organelle; cell part; intracellular; cytoplasm; intracellular part; membrane-bounded organelle; cell; mitochondrion; cytoplasmic part;	L-leucine transaminase activity; transferase activity, transferring nitrogenous groups; catalytic activity; L-valine transaminase activity; branched-chain-amino-acid transaminase activity; L-isoleucine transaminase activity; transaminase activity; transferase activity;	K00826	E2.6.1.42; branched-chain amino acid aminotransferase [EC:2.6.1.42]	rno00770 Pantothenate and CoA biosynthesis - Rattus norvegicus (rat); rno01210 2-Oxocarboxylic acid metabolism - Rattus norvegicus (rat); rno00270 Cysteine and methionine metabolism - Rattus norvegicus (rat); rno01100 Metabolic pathways - Rattus norvegicus (rat); rno00280 Valine, leucine and isoleucine degradation - Rattus norvegicus (rat); rno01230 Biosynthesis of amino acids - Rattus norvegicus…
G3V8U8	378	K	Branched-chain-amino-acid aminotransferase	Bcat2	1	1.17504e-27	149	ELK(1)AIQYGTSAHDWMLR	3	0.19773	25	1.438	1.022	1.446	0.996	0.561	0.468	0.518	0.043217	mitochondria	alpha-amino acid catabolic process; regulation of biological quality; organic acid biosynthetic process; branched-chain amino acid biosynthetic process; single-organism process; biosynthetic process; organonitrogen compound biosynthetic process; cellular metabolic process; valine metabolic process; organic substance metabolic process; metabolic process; cellular amino acid metabolic process; cell…	organelle; intracellular membrane-bounded organelle; intracellular organelle; cell part; intracellular; cytoplasm; intracellular part; membrane-bounded organelle; cell; mitochondrion; cytoplasmic part;	L-leucine transaminase activity; transferase activity, transferring nitrogenous groups; catalytic activity; L-valine transaminase activity; branched-chain-amino-acid transaminase activity; L-isoleucine transaminase activity; transaminase activity; transferase activity;	K00826	E2.6.1.42; branched-chain amino acid aminotransferase [EC:2.6.1.42]	rno00770 Pantothenate and CoA biosynthesis - Rattus norvegicus (rat); rno01210 2-Oxocarboxylic acid metabolism - Rattus norvegicus (rat); rno00270 Cysteine and methionine metabolism - Rattus norvegicus (rat); rno01100 Metabolic pathways - Rattus norvegicus (rat); rno00280 Valine, leucine and isoleucine degradation - Rattus norvegicus (rat); rno01230 Biosynthesis of amino acids - Rattus norvegicus…
G3V936	43	K	Citrate synthase	Cs	1	1.07506e-10	129.54	DILSNLIPK(1)EQAR	3	-0.43995	2	1.095	0.886	0.831	1.202			1.282		mitochondria	tricarboxylic acid metabolic process; oxidation-reduction process; small molecule metabolic process; tricarboxylic acid cycle; single-organism cellular process; single-organism process; carbohydrate metabolic process; primary metabolic process; cellular respiration; cellular metabolic process; organic substance metabolic process; citrate metabolic process; metabolic process; generation of precurs…	mitochondrial matrix; intracellular organelle; extracellular region part; mitochondrial part; cytoplasm; intracellular organelle part; vesicle; intracellular part; cell; extracellular region; organelle part; mitochondrion; intracellular membrane-bounded organelle; membrane-enclosed lumen; organelle; extracellular exosome; nucleus; intracellular organelle lumen; intracellular; cell part; extracell…	citrate synthase activity; organic cyclic compound binding; heterocyclic compound binding; RNA binding; transferase activity, transferring acyl groups; transferase activity, transferring acyl groups, acyl groups converted into alkyl on transfer; catalytic activity; binding; nucleic acid binding; transferase activity; citrate (Si)-synthase activity;	K01647	CS; citrate synthase [EC:2.3.3.1]	rno01200 Carbon metabolism - Rattus norvegicus (rat); rno01210 2-Oxocarboxylic acid metabolism - Rattus norvegicus (rat); rno01100 Metabolic pathways - Rattus norvegicus (rat); rno00630 Glyoxylate and dicarboxylate metabolism - Rattus norvegicus (rat); rno01230 Biosynthesis of amino acids - Rattus norvegicus (rat); rno00020 Citrate cycle (TCA cycle) - Rattus norvegicus (rat);	IPR016142;	Citrate synthase-like, large alpha subdomain;
G3V936	76	K	Citrate synthase	Cs	1	3.50161e-10	105.99	GMK(1)GLVYETSVLDPDEGIR	3	-0.41676	22	1.66	0.945	1.375	0.655	0.751	0.526	0.485	0.035038	mitochondria	tricarboxylic acid metabolic process; oxidation-reduction process; small molecule metabolic process; tricarboxylic acid cycle; single-organism cellular process; single-organism process; carbohydrate metabolic process; primary metabolic process; cellular respiration; cellular metabolic process; organic substance metabolic process; citrate metabolic process; metabolic process; generation of precurs…	mitochondrial matrix; intracellular organelle; extracellular region part; mitochondrial part; cytoplasm; intracellular organelle part; vesicle; intracellular part; cell; extracellular region; organelle part; mitochondrion; intracellular membrane-bounded organelle; membrane-enclosed lumen; organelle; extracellular exosome; nucleus; intracellular organelle lumen; intracellular; cell part; extracell…	citrate synthase activity; organic cyclic compound binding; heterocyclic compound binding; RNA binding; transferase activity, transferring acyl groups; transferase activity, transferring acyl groups, acyl groups converted into alkyl on transfer; catalytic activity; binding; nucleic acid binding; transferase activity; citrate (Si)-synthase activity;	K01647	CS; citrate synthase [EC:2.3.3.1]	rno01200 Carbon metabolism - Rattus norvegicus (rat); rno01210 2-Oxocarboxylic acid metabolism - Rattus norvegicus (rat); rno01100 Metabolic pathways - Rattus norvegicus (rat); rno00630 Glyoxylate and dicarboxylate metabolism - Rattus norvegicus (rat); rno01230 Biosynthesis of amino acids - Rattus norvegicus (rat); rno00020 Citrate cycle (TCA cycle) - Rattus norvegicus (rat);	IPR016142;	Citrate synthase-like, large alpha subdomain;
G3V936	103	K	Citrate synthase	Cs	1	0.000205553	87.719	GYSIPECQK(1)LLPK	2	0.49939	10	1.465	1.021	1.167	0.816	1.153	0.46	0.665	0.162936	mitochondria	tricarboxylic acid metabolic process; oxidation-reduction process; small molecule metabolic process; tricarboxylic acid cycle; single-organism cellular process; single-organism process; carbohydrate metabolic process; primary metabolic process; cellular respiration; cellular metabolic process; organic substance metabolic process; citrate metabolic process; metabolic process; generation of precurs…	mitochondrial matrix; intracellular organelle; extracellular region part; mitochondrial part; cytoplasm; intracellular organelle part; vesicle; intracellular part; cell; extracellular region; organelle part; mitochondrion; intracellular membrane-bounded organelle; membrane-enclosed lumen; organelle; extracellular exosome; nucleus; intracellular organelle lumen; intracellular; cell part; extracell…	citrate synthase activity; organic cyclic compound binding; heterocyclic compound binding; RNA binding; transferase activity, transferring acyl groups; transferase activity, transferring acyl groups, acyl groups converted into alkyl on transfer; catalytic activity; binding; nucleic acid binding; transferase activity; citrate (Si)-synthase activity;	K01647	CS; citrate synthase [EC:2.3.3.1]	rno01200 Carbon metabolism - Rattus norvegicus (rat); rno01210 2-Oxocarboxylic acid metabolism - Rattus norvegicus (rat); rno01100 Metabolic pathways - Rattus norvegicus (rat); rno00630 Glyoxylate and dicarboxylate metabolism - Rattus norvegicus (rat); rno01230 Biosynthesis of amino acids - Rattus norvegicus (rat); rno00020 Citrate cycle (TCA cycle) - Rattus norvegicus (rat);	IPR016142;	Citrate synthase-like, large alpha subdomain;
G3V936	327	K	Citrate synthase	Cs	1	0.00233629	81.296	DVSDEK(1)LR	2	1.0123	4	1.212	1.052	1.099	1.003	0.914	0.729	0.787	0.063136	mitochondria	tricarboxylic acid metabolic process; oxidation-reduction process; small molecule metabolic process; tricarboxylic acid cycle; single-organism cellular process; single-organism process; carbohydrate metabolic process; primary metabolic process; cellular respiration; cellular metabolic process; organic substance metabolic process; citrate metabolic process; metabolic process; generation of precurs…	mitochondrial matrix; intracellular organelle; extracellular region part; mitochondrial part; cytoplasm; intracellular organelle part; vesicle; intracellular part; cell; extracellular region; organelle part; mitochondrion; intracellular membrane-bounded organelle; membrane-enclosed lumen; organelle; extracellular exosome; nucleus; intracellular organelle lumen; intracellular; cell part; extracell…	citrate synthase activity; organic cyclic compound binding; heterocyclic compound binding; RNA binding; transferase activity, transferring acyl groups; transferase activity, transferring acyl groups, acyl groups converted into alkyl on transfer; catalytic activity; binding; nucleic acid binding; transferase activity; citrate (Si)-synthase activity;	K01647	CS; citrate synthase [EC:2.3.3.1]	rno01200 Carbon metabolism - Rattus norvegicus (rat); rno01210 2-Oxocarboxylic acid metabolism - Rattus norvegicus (rat); rno01100 Metabolic pathways - Rattus norvegicus (rat); rno00630 Glyoxylate and dicarboxylate metabolism - Rattus norvegicus (rat); rno01230 Biosynthesis of amino acids - Rattus norvegicus (rat); rno00020 Citrate cycle (TCA cycle) - Rattus norvegicus (rat);	IPR016142;	Citrate synthase-like, large alpha subdomain;
G3V936	370	K	Citrate synthase	Cs	1	0.00191291	91.867	HLPK(1)DPMFK	3	0.77162	24	1.174	0.891	1.507	0.923	0.832	0.652	0.674	0.117278	mitochondria	tricarboxylic acid metabolic process; oxidation-reduction process; small molecule metabolic process; tricarboxylic acid cycle; single-organism cellular process; single-organism process; carbohydrate metabolic process; primary metabolic process; cellular respiration; cellular metabolic process; organic substance metabolic process; citrate metabolic process; metabolic process; generation of precurs…	mitochondrial matrix; intracellular organelle; extracellular region part; mitochondrial part; cytoplasm; intracellular organelle part; vesicle; intracellular part; cell; extracellular region; organelle part; mitochondrion; intracellular membrane-bounded organelle; membrane-enclosed lumen; organelle; extracellular exosome; nucleus; intracellular organelle lumen; intracellular; cell part; extracell…	citrate synthase activity; organic cyclic compound binding; heterocyclic compound binding; RNA binding; transferase activity, transferring acyl groups; transferase activity, transferring acyl groups, acyl groups converted into alkyl on transfer; catalytic activity; binding; nucleic acid binding; transferase activity; citrate (Si)-synthase activity;	K01647	CS; citrate synthase [EC:2.3.3.1]	rno01200 Carbon metabolism - Rattus norvegicus (rat); rno01210 2-Oxocarboxylic acid metabolism - Rattus norvegicus (rat); rno01100 Metabolic pathways - Rattus norvegicus (rat); rno00630 Glyoxylate and dicarboxylate metabolism - Rattus norvegicus (rat); rno01230 Biosynthesis of amino acids - Rattus norvegicus (rat); rno00020 Citrate cycle (TCA cycle) - Rattus norvegicus (rat);	IPR016142;	Citrate synthase-like, large alpha subdomain;
G3V936	375	K	Citrate synthase	Cs	1	4.56472e-09	119.39	DPMFK(1)LVAQLYK	2	-0.44739	5	0.895	0.536	1.715	1.376	0.762		1.019	0.97042	mitochondria	tricarboxylic acid metabolic process; oxidation-reduction process; small molecule metabolic process; tricarboxylic acid cycle; single-organism cellular process; single-organism process; carbohydrate metabolic process; primary metabolic process; cellular respiration; cellular metabolic process; organic substance metabolic process; citrate metabolic process; metabolic process; generation of precurs…	mitochondrial matrix; intracellular organelle; extracellular region part; mitochondrial part; cytoplasm; intracellular organelle part; vesicle; intracellular part; cell; extracellular region; organelle part; mitochondrion; intracellular membrane-bounded organelle; membrane-enclosed lumen; organelle; extracellular exosome; nucleus; intracellular organelle lumen; intracellular; cell part; extracell…	citrate synthase activity; organic cyclic compound binding; heterocyclic compound binding; RNA binding; transferase activity, transferring acyl groups; transferase activity, transferring acyl groups, acyl groups converted into alkyl on transfer; catalytic activity; binding; nucleic acid binding; transferase activity; citrate (Si)-synthase activity;	K01647	CS; citrate synthase [EC:2.3.3.1]	rno01200 Carbon metabolism - Rattus norvegicus (rat); rno01210 2-Oxocarboxylic acid metabolism - Rattus norvegicus (rat); rno01100 Metabolic pathways - Rattus norvegicus (rat); rno00630 Glyoxylate and dicarboxylate metabolism - Rattus norvegicus (rat); rno01230 Biosynthesis of amino acids - Rattus norvegicus (rat); rno00020 Citrate cycle (TCA cycle) - Rattus norvegicus (rat);	IPR016142;	Citrate synthase-like, large alpha subdomain;
G3V936	450	K	Citrate synthase	Cs	1	1.91178e-08	132.5	PK(1)SMSTDGLMK	2	0.099711	17	1.131	1.253	1.017	1.017	0.697	0.777	0.732	0.061719	mitochondria	tricarboxylic acid metabolic process; oxidation-reduction process; small molecule metabolic process; tricarboxylic acid cycle; single-organism cellular process; single-organism process; carbohydrate metabolic process; primary metabolic process; cellular respiration; cellular metabolic process; organic substance metabolic process; citrate metabolic process; metabolic process; generation of precurs…	mitochondrial matrix; intracellular organelle; extracellular region part; mitochondrial part; cytoplasm; intracellular organelle part; vesicle; intracellular part; cell; extracellular region; organelle part; mitochondrion; intracellular membrane-bounded organelle; membrane-enclosed lumen; organelle; extracellular exosome; nucleus; intracellular organelle lumen; intracellular; cell part; extracell…	citrate synthase activity; organic cyclic compound binding; heterocyclic compound binding; RNA binding; transferase activity, transferring acyl groups; transferase activity, transferring acyl groups, acyl groups converted into alkyl on transfer; catalytic activity; binding; nucleic acid binding; transferase activity; citrate (Si)-synthase activity;	K01647	CS; citrate synthase [EC:2.3.3.1]	rno01200 Carbon metabolism - Rattus norvegicus (rat); rno01210 2-Oxocarboxylic acid metabolism - Rattus norvegicus (rat); rno01100 Metabolic pathways - Rattus norvegicus (rat); rno00630 Glyoxylate and dicarboxylate metabolism - Rattus norvegicus (rat); rno01230 Biosynthesis of amino acids - Rattus norvegicus (rat); rno00020 Citrate cycle (TCA cycle) - Rattus norvegicus (rat);	IPR016142;	Citrate synthase-like, large alpha subdomain;
G3V945	253	K	Aldehyde dehydrogenase family 5, subfamily A1	Aldh5a1	1	0.000101583	50.831	AK(1)EVGEVLCTDPLVSK	2	1.4944	1		1.459		1.278	0.811	0.529	0.598		mitochondria	cellular component biogenesis; regulation of neurotransmitter levels; regulation of biological quality; peptide metabolic process; glycerolipid metabolic process; membrane lipid metabolic process; ceramide metabolic process; single-organism process; cellular lipid metabolic process; cellular metabolic process; phosphate-containing compound metabolic process; glucose metabolic process; metabolic p…	organelle; intracellular membrane-bounded organelle; intracellular organelle; cell part; intracellular; cytoplasm; intracellular part; membrane-bounded organelle; cell; mitochondrion; cytoplasmic part;	oxidoreductase activity, acting on the aldehyde or oxo group of donors, NAD or NADP as acceptor; succinate-semialdehyde dehydrogenase [NAD(P)+] activity; succinate-semialdehyde dehydrogenase (NAD+) activity; catalytic activity; oxidoreductase activity; oxidoreductase activity, acting on the aldehyde or oxo group of donors;	K00139	ALDH5A1; succinate-semialdehyde dehydrogenase [EC:1.2.1.24]	rno00650 Butanoate metabolism - Rattus norvegicus (rat); rno00250 Alanine, aspartate and glutamate metabolism - Rattus norvegicus (rat); rno01100 Metabolic pathways - Rattus norvegicus (rat);	IPR016161; IPR015590; IPR016162; IPR016163;	Aldehyde/histidinol dehydrogenase; Aldehyde dehydrogenase domain; Aldehyde dehydrogenase N-terminal domain; Aldehyde dehydrogenase, C-terminal;
G3V945	353	K	Aldehyde dehydrogenase family 5, subfamily A1	Aldh5a1	1	0.0137042	50.632	FAEAMK(1)K	2	-0.3625	4	0.997	0.767	1.465	0.819		0.693	0.702	0.31972	mitochondria	cellular component biogenesis; regulation of neurotransmitter levels; regulation of biological quality; peptide metabolic process; glycerolipid metabolic process; membrane lipid metabolic process; ceramide metabolic process; single-organism process; cellular lipid metabolic process; cellular metabolic process; phosphate-containing compound metabolic process; glucose metabolic process; metabolic p…	organelle; intracellular membrane-bounded organelle; intracellular organelle; cell part; intracellular; cytoplasm; intracellular part; membrane-bounded organelle; cell; mitochondrion; cytoplasmic part;	oxidoreductase activity, acting on the aldehyde or oxo group of donors, NAD or NADP as acceptor; succinate-semialdehyde dehydrogenase [NAD(P)+] activity; succinate-semialdehyde dehydrogenase (NAD+) activity; catalytic activity; oxidoreductase activity; oxidoreductase activity, acting on the aldehyde or oxo group of donors;	K00139	ALDH5A1; succinate-semialdehyde dehydrogenase [EC:1.2.1.24]	rno00650 Butanoate metabolism - Rattus norvegicus (rat); rno00250 Alanine, aspartate and glutamate metabolism - Rattus norvegicus (rat); rno01100 Metabolic pathways - Rattus norvegicus (rat);	IPR016161; IPR015590; IPR016162; IPR016163;	Aldehyde/histidinol dehydrogenase; Aldehyde dehydrogenase domain; Aldehyde dehydrogenase N-terminal domain; Aldehyde dehydrogenase, C-terminal;
G3V9M6	1044	K	Fibrillin 1, isoform CRA_a	Fbn1	1	0.00742115	48.568	MIPSLCTHGK(1)CR	3	0.42086	1	0.641		0.972	1.198	1.998		1.981	0.209	nucleus	post-embryonic animal organ development; regulation of biological quality; negative regulation of myeloid leukocyte differentiation; sequestering of BMP in extracellular matrix; negative regulation of cellular response to transforming growth factor beta stimulus; biological adhesion; regulation of bone development; heart development; embryonic organ morphogenesis; response to endogenous stimulus;…	extracellular space; extracellular region part; vesicle; supramolecular fiber; microfibril; supramolecular complex; extracellular matrix component; extracellular region; supramolecular polymer; basement membrane; extracellular matrix; organelle; extracellular exosome; extracellular vesicle; proteinaceous extracellular matrix; membrane-bounded organelle; extracellular organelle;	receptor binding; ion binding; macromolecular complex binding; protein binding; integrin binding; heparin binding; sulfur compound binding; cell adhesion molecule binding; extracellular matrix structural constituent; carbohydrate derivative binding; binding; cation binding; metal ion binding; anion binding; calcium ion binding; glycosaminoglycan binding; structural molecule activity; protein comp…	K06825			IPR026823; IPR017878; IPR001881; IPR000742; IPR009030;	Complement Clr-like EGF domain; TB domain; EGF-like calcium-binding domain; EGF-like domain; Growth factor receptor cysteine-rich domain;
G3V9U2	13	K	3-ketoacyl-CoA thiolase, mitochondrial	Acaa2	1	0.0077937	76.478	GVFIVAAK(1)R	2	-1.1281	11	1.083	0.879	1.173	0.83	0.915	1.054	0.893	0.36126	mitochondria	regulation of cell death; regulation of biological quality; negative regulation of signal transduction; negative regulation of cellular component organization; regulation of signaling; mitochondrial transport; single-organism process; regulation of mitochondrion organization; establishment of localization; regulation of apoptotic signaling pathway; metabolic process; regulation of cell communicat…	membrane; intracellular organelle; extracellular region part; mitochondrial part; organelle membrane; organelle envelope; intracellular organelle part; cytoplasm; vesicle; intracellular part; cell; extracellular region; organelle part; mitochondrion; intracellular membrane-bounded organelle; mitochondrial envelope; organelle; extracellular exosome; intracellular; cell part; envelope; organelle in…	organic cyclic compound binding; heterocyclic compound binding; RNA binding; transferase activity, transferring acyl groups; catalytic activity; binding; nucleic acid binding; transferase activity, transferring acyl groups other than amino-acyl groups; transferase activity;	K07508	ACAA2; acetyl-CoA acyltransferase 2 [EC:2.3.1.16]	rno00062 Fatty acid elongation - Rattus norvegicus (rat); rno00071 Fatty acid degradation - Rattus norvegicus (rat); rno01212 Fatty acid metabolism - Rattus norvegicus (rat); rno01100 Metabolic pathways - Rattus norvegicus (rat); rno00280 Valine, leucine and isoleucine degradation - Rattus norvegicus (rat);	IPR016039; IPR020616; IPR020617;	Thiolase-like; Thiolase, N-terminal; Thiolase, C-terminal;
G3V9U2	137	K	3-ketoacyl-CoA thiolase, mitochondrial	Acaa2	1	0.00189419	80.916	FGTK(1)FGLDLK	2	0.95016	9	1.113	0.935	1.221	0.908	0.754	0.976	0.807	0.118563	mitochondria	regulation of cell death; regulation of biological quality; negative regulation of signal transduction; negative regulation of cellular component organization; regulation of signaling; mitochondrial transport; single-organism process; regulation of mitochondrion organization; establishment of localization; regulation of apoptotic signaling pathway; metabolic process; regulation of cell communicat…	membrane; intracellular organelle; extracellular region part; mitochondrial part; organelle membrane; organelle envelope; intracellular organelle part; cytoplasm; vesicle; intracellular part; cell; extracellular region; organelle part; mitochondrion; intracellular membrane-bounded organelle; mitochondrial envelope; organelle; extracellular exosome; intracellular; cell part; envelope; organelle in…	organic cyclic compound binding; heterocyclic compound binding; RNA binding; transferase activity, transferring acyl groups; catalytic activity; binding; nucleic acid binding; transferase activity, transferring acyl groups other than amino-acyl groups; transferase activity;	K07508	ACAA2; acetyl-CoA acyltransferase 2 [EC:2.3.1.16]	rno00062 Fatty acid elongation - Rattus norvegicus (rat); rno00071 Fatty acid degradation - Rattus norvegicus (rat); rno01212 Fatty acid metabolism - Rattus norvegicus (rat); rno01100 Metabolic pathways - Rattus norvegicus (rat); rno00280 Valine, leucine and isoleucine degradation - Rattus norvegicus (rat);	IPR016039; IPR020616; IPR020617;	Thiolase-like; Thiolase, N-terminal; Thiolase, C-terminal;
G3V9U2	171	K	3-ketoacyl-CoA thiolase, mitochondrial	Acaa2	1	3.41869e-39	168.74	LPMGMTAENLAAK(1)YNISR	3	1.9002	12	0.858	0.881	1.611	1.319	0.787	0.615	0.812	0.55472	mitochondria	regulation of cell death; regulation of biological quality; negative regulation of signal transduction; negative regulation of cellular component organization; regulation of signaling; mitochondrial transport; single-organism process; regulation of mitochondrion organization; establishment of localization; regulation of apoptotic signaling pathway; metabolic process; regulation of cell communicat…	membrane; intracellular organelle; extracellular region part; mitochondrial part; organelle membrane; organelle envelope; intracellular organelle part; cytoplasm; vesicle; intracellular part; cell; extracellular region; organelle part; mitochondrion; intracellular membrane-bounded organelle; mitochondrial envelope; organelle; extracellular exosome; intracellular; cell part; envelope; organelle in…	organic cyclic compound binding; heterocyclic compound binding; RNA binding; transferase activity, transferring acyl groups; catalytic activity; binding; nucleic acid binding; transferase activity, transferring acyl groups other than amino-acyl groups; transferase activity;	K07508	ACAA2; acetyl-CoA acyltransferase 2 [EC:2.3.1.16]	rno00062 Fatty acid elongation - Rattus norvegicus (rat); rno00071 Fatty acid degradation - Rattus norvegicus (rat); rno01212 Fatty acid metabolism - Rattus norvegicus (rat); rno01100 Metabolic pathways - Rattus norvegicus (rat); rno00280 Valine, leucine and isoleucine degradation - Rattus norvegicus (rat);	IPR016039; IPR020616; IPR020617;	Thiolase-like; Thiolase, N-terminal; Thiolase, C-terminal;
G3V9U2	209	K	3-ketoacyl-CoA thiolase, mitochondrial	Acaa2	1	0.000166126	48.616	AANEAGYFNEEMAPIEVK(1)TK	3	1.0957	3	0.611	1.255	0.853	1.133	0.853	1.191	1.168	0.51658	mitochondria	regulation of cell death; regulation of biological quality; negative regulation of signal transduction; negative regulation of cellular component organization; regulation of signaling; mitochondrial transport; single-organism process; regulation of mitochondrion organization; establishment of localization; regulation of apoptotic signaling pathway; metabolic process; regulation of cell communicat…	membrane; intracellular organelle; extracellular region part; mitochondrial part; organelle membrane; organelle envelope; intracellular organelle part; cytoplasm; vesicle; intracellular part; cell; extracellular region; organelle part; mitochondrion; intracellular membrane-bounded organelle; mitochondrial envelope; organelle; extracellular exosome; intracellular; cell part; envelope; organelle in…	organic cyclic compound binding; heterocyclic compound binding; RNA binding; transferase activity, transferring acyl groups; catalytic activity; binding; nucleic acid binding; transferase activity, transferring acyl groups other than amino-acyl groups; transferase activity;	K07508	ACAA2; acetyl-CoA acyltransferase 2 [EC:2.3.1.16]	rno00062 Fatty acid elongation - Rattus norvegicus (rat); rno00071 Fatty acid degradation - Rattus norvegicus (rat); rno01212 Fatty acid metabolism - Rattus norvegicus (rat); rno01100 Metabolic pathways - Rattus norvegicus (rat); rno00280 Valine, leucine and isoleucine degradation - Rattus norvegicus (rat);	IPR016039; IPR020616; IPR020617;	Thiolase-like; Thiolase, N-terminal; Thiolase, C-terminal;
G3V9U2	214	K	3-ketoacyl-CoA thiolase, mitochondrial	Acaa2	1	0.00517425	47.712	GK(1)QTMQVDEHAR	3	-0.74753	1	1.71	0.826		0.966	1.125	0.627	0.715	0.41118	mitochondria	regulation of cell death; regulation of biological quality; negative regulation of signal transduction; negative regulation of cellular component organization; regulation of signaling; mitochondrial transport; single-organism process; regulation of mitochondrion organization; establishment of localization; regulation of apoptotic signaling pathway; metabolic process; regulation of cell communicat…	membrane; intracellular organelle; extracellular region part; mitochondrial part; organelle membrane; organelle envelope; intracellular organelle part; cytoplasm; vesicle; intracellular part; cell; extracellular region; organelle part; mitochondrion; intracellular membrane-bounded organelle; mitochondrial envelope; organelle; extracellular exosome; intracellular; cell part; envelope; organelle in…	organic cyclic compound binding; heterocyclic compound binding; RNA binding; transferase activity, transferring acyl groups; catalytic activity; binding; nucleic acid binding; transferase activity, transferring acyl groups other than amino-acyl groups; transferase activity;	K07508	ACAA2; acetyl-CoA acyltransferase 2 [EC:2.3.1.16]	rno00062 Fatty acid elongation - Rattus norvegicus (rat); rno00071 Fatty acid degradation - Rattus norvegicus (rat); rno01212 Fatty acid metabolism - Rattus norvegicus (rat); rno01100 Metabolic pathways - Rattus norvegicus (rat); rno00280 Valine, leucine and isoleucine degradation - Rattus norvegicus (rat);	IPR016039; IPR020616; IPR020617;	Thiolase-like; Thiolase, N-terminal; Thiolase, C-terminal;
G3V9U2	234	K	3-ketoacyl-CoA thiolase, mitochondrial	Acaa2	1	1.31683e-37	164.01	QTMQVDEHARPQTTLEQLQK(1)LPPVFK	4	0.32914	13	1.14	1.319	1.526	0.986	0.359	0.453	0.451	0.031602	mitochondria	regulation of cell death; regulation of biological quality; negative regulation of signal transduction; negative regulation of cellular component organization; regulation of signaling; mitochondrial transport; single-organism process; regulation of mitochondrion organization; establishment of localization; regulation of apoptotic signaling pathway; metabolic process; regulation of cell communicat…	membrane; intracellular organelle; extracellular region part; mitochondrial part; organelle membrane; organelle envelope; intracellular organelle part; cytoplasm; vesicle; intracellular part; cell; extracellular region; organelle part; mitochondrion; intracellular membrane-bounded organelle; mitochondrial envelope; organelle; extracellular exosome; intracellular; cell part; envelope; organelle in…	organic cyclic compound binding; heterocyclic compound binding; RNA binding; transferase activity, transferring acyl groups; catalytic activity; binding; nucleic acid binding; transferase activity, transferring acyl groups other than amino-acyl groups; transferase activity;	K07508	ACAA2; acetyl-CoA acyltransferase 2 [EC:2.3.1.16]	rno00062 Fatty acid elongation - Rattus norvegicus (rat); rno00071 Fatty acid degradation - Rattus norvegicus (rat); rno01212 Fatty acid metabolism - Rattus norvegicus (rat); rno01100 Metabolic pathways - Rattus norvegicus (rat); rno00280 Valine, leucine and isoleucine degradation - Rattus norvegicus (rat);	IPR016039; IPR020616; IPR020617;	Thiolase-like; Thiolase, N-terminal; Thiolase, C-terminal;
G3V9U2	270	K	3-ketoacyl-CoA thiolase, mitochondrial	Acaa2	1	0.00171549	54.436	K(1)HNFTPLAR	3	-0.94514	3	1.007	0.798	0.899						mitochondria	regulation of cell death; regulation of biological quality; negative regulation of signal transduction; negative regulation of cellular component organization; regulation of signaling; mitochondrial transport; single-organism process; regulation of mitochondrion organization; establishment of localization; regulation of apoptotic signaling pathway; metabolic process; regulation of cell communicat…	membrane; intracellular organelle; extracellular region part; mitochondrial part; organelle membrane; organelle envelope; intracellular organelle part; cytoplasm; vesicle; intracellular part; cell; extracellular region; organelle part; mitochondrion; intracellular membrane-bounded organelle; mitochondrial envelope; organelle; extracellular exosome; intracellular; cell part; envelope; organelle in…	organic cyclic compound binding; heterocyclic compound binding; RNA binding; transferase activity, transferring acyl groups; catalytic activity; binding; nucleic acid binding; transferase activity, transferring acyl groups other than amino-acyl groups; transferase activity;	K07508	ACAA2; acetyl-CoA acyltransferase 2 [EC:2.3.1.16]	rno00062 Fatty acid elongation - Rattus norvegicus (rat); rno00071 Fatty acid degradation - Rattus norvegicus (rat); rno01212 Fatty acid metabolism - Rattus norvegicus (rat); rno01100 Metabolic pathways - Rattus norvegicus (rat); rno00280 Valine, leucine and isoleucine degradation - Rattus norvegicus (rat);	IPR016039; IPR020616; IPR020617;	Thiolase-like; Thiolase, N-terminal; Thiolase, C-terminal;
M0R464	81	K	Protein LOC103690175	LOC103690175	0.83917	0.0153312	40.067	K(0.839)SRK(0.161)GRPR	2	-1.1299	1	1.856	1.058	0.667	1.008	0.488		0.627	0.43138	nucleus			cation binding; metal ion binding; protein binding; zinc ion binding; transition metal ion binding; binding; ion binding;				IPR001965;	Zinc finger, PHD-type;
M0R515	339	K	Protein Nudt13	Nudt13	1	0.000390239	53.448	LAVAHHMIK(1)EWVEK	3	-1.8736	1	0.708	1.15	0.76						nucleus		organelle; intracellular membrane-bounded organelle; intracellular organelle; cell part; intracellular; cytoplasm; intracellular part; membrane-bounded organelle; cell; mitochondrion; cytoplasmic part;	metal ion binding; cation binding; hydrolase activity; catalytic activity; binding; ion binding;				IPR015376; IPR015797; IPR015375; IPR000086;	Zinc ribbon, NADH pyrophosphatase; NUDIX hydrolase domain-like; NADH pyrophosphatase-like, N-terminal; NUDIX hydrolase domain;
M0R5J4	5	K	Uncharacterized protein	---	1	5.38407e-06	95.909	SILK(1)IHAR	2	2.0621	3		0.857	1.092	0.971			0.996		cytoplasm	ATP generation from ADP; nucleoside metabolic process; purine nucleoside metabolic process; nucleoside diphosphate phosphorylation; ADP metabolic process; pyridine nucleotide metabolic process; glycolytic process; purine ribonucleoside monophosphate metabolic process; nucleotide metabolic process; single-organism process; ribonucleoside diphosphate metabolic process; nucleotide phosphorylation; p…	catalytic complex; cell part; intracellular; cytoplasm; macromolecular complex; intracellular part; cytosolic part; cell; cytosol; phosphopyruvate hydratase complex; cytoplasmic part;	magnesium ion binding; phosphopyruvate hydratase activity; catalytic activity; binding; ion binding; metal ion binding; cation binding; lyase activity; hydro-lyase activity; carbon-oxygen lyase activity;	K01689	ENO; enolase [EC:4.2.1.11]	rno03018 RNA degradation - Rattus norvegicus (rat); rno01200 Carbon metabolism - Rattus norvegicus (rat); rno01100 Metabolic pathways - Rattus norvegicus (rat); rno04066 HIF-1 signaling pathway - Rattus norvegicus (rat); rno00010 Glycolysis / Gluconeogenesis - Rattus norvegicus (rat); rno01230 Biosynthesis of amino acids - Rattus norvegicus (rat);	IPR029065; IPR020810; IPR029017; IPR020811;	Enolase C-terminal domain-like; Enolase, C-terminal TIM barrel domain; Enolase N-terminal domain-like; Enolase, N-terminal;
M0R5J4	64	K	Uncharacterized protein	---	1	0.00204921	58.511	GVSK(1)AVEHINK	3	-1.1265	5	0.882	1.339	0.834	0.71	0.793	1.189	0.881	0.60922	cytoplasm	ATP generation from ADP; nucleoside metabolic process; purine nucleoside metabolic process; nucleoside diphosphate phosphorylation; ADP metabolic process; pyridine nucleotide metabolic process; glycolytic process; purine ribonucleoside monophosphate metabolic process; nucleotide metabolic process; single-organism process; ribonucleoside diphosphate metabolic process; nucleotide phosphorylation; p…	catalytic complex; cell part; intracellular; cytoplasm; macromolecular complex; intracellular part; cytosolic part; cell; cytosol; phosphopyruvate hydratase complex; cytoplasmic part;	magnesium ion binding; phosphopyruvate hydratase activity; catalytic activity; binding; ion binding; metal ion binding; cation binding; lyase activity; hydro-lyase activity; carbon-oxygen lyase activity;	K01689	ENO; enolase [EC:4.2.1.11]	rno03018 RNA degradation - Rattus norvegicus (rat); rno01200 Carbon metabolism - Rattus norvegicus (rat); rno01100 Metabolic pathways - Rattus norvegicus (rat); rno04066 HIF-1 signaling pathway - Rattus norvegicus (rat); rno00010 Glycolysis / Gluconeogenesis - Rattus norvegicus (rat); rno01230 Biosynthesis of amino acids - Rattus norvegicus (rat);	IPR029065; IPR020810; IPR029017; IPR020811;	Enolase C-terminal domain-like; Enolase, C-terminal TIM barrel domain; Enolase N-terminal domain-like; Enolase, N-terminal;
M0R5J4	80	K	Uncharacterized protein	---	1	0.00114678	62.466	TIAPALVSK(1)K	2	-1.4898	4	1.18	1.135	0.999	0.973	0.812		0.808	0.105302	cytoplasm	ATP generation from ADP; nucleoside metabolic process; purine nucleoside metabolic process; nucleoside diphosphate phosphorylation; ADP metabolic process; pyridine nucleotide metabolic process; glycolytic process; purine ribonucleoside monophosphate metabolic process; nucleotide metabolic process; single-organism process; ribonucleoside diphosphate metabolic process; nucleotide phosphorylation; p…	catalytic complex; cell part; intracellular; cytoplasm; macromolecular complex; intracellular part; cytosolic part; cell; cytosol; phosphopyruvate hydratase complex; cytoplasmic part;	magnesium ion binding; phosphopyruvate hydratase activity; catalytic activity; binding; ion binding; metal ion binding; cation binding; lyase activity; hydro-lyase activity; carbon-oxygen lyase activity;	K01689	ENO; enolase [EC:4.2.1.11]	rno03018 RNA degradation - Rattus norvegicus (rat); rno01200 Carbon metabolism - Rattus norvegicus (rat); rno01100 Metabolic pathways - Rattus norvegicus (rat); rno04066 HIF-1 signaling pathway - Rattus norvegicus (rat); rno00010 Glycolysis / Gluconeogenesis - Rattus norvegicus (rat); rno01230 Biosynthesis of amino acids - Rattus norvegicus (rat);	IPR029065; IPR020810; IPR029017; IPR020811;	Enolase C-terminal domain-like; Enolase, C-terminal TIM barrel domain; Enolase N-terminal domain-like; Enolase, N-terminal;
M0R601	21	K	Protein LOC100361879	LOC100361879	1	0.00400282	87.258	FSQICAK(1)AVR	2	-1.2839	2	1.411	1.11	1.002	0.889	0.956	0.637	0.705	0.090496	mitochondria	nucleoside metabolic process; purine nucleoside metabolic process; purine ribonucleoside monophosphate metabolic process; ATP hydrolysis coupled transmembrane transport; nucleotide metabolic process; single-organism process; purine ribonucleoside biosynthetic process; nucleoside biosynthetic process; biosynthetic process; ribonucleoside monophosphate biosynthetic process; cellular metabolic proce…	membrane; inner mitochondrial membrane protein complex; organelle membrane; membrane protein complex; cytoplasm; macromolecular complex; mitochondrial protein complex; intracellular part; cell; mitochondrial membrane part; organelle part; mitochondrial envelope; proton-transporting ATP synthase complex, catalytic core F(1); membrane part; cell part; intracellular; organelle inner membrane; membra…	active transmembrane transporter activity; ATPase coupled ion transmembrane transporter activity; ion transmembrane transporter activity; active ion transmembrane transporter activity; primary active transmembrane transporter activity; substrate-specific transporter activity; ATPase activity, coupled to transmembrane movement of ions, rotational mechanism; hydrolase activity, acting on acid anhyd…
M0R660	213	K	Glyceraldehyde-3-phosphate dehydrogenase	---	1	7.75403e-09	85.362	GAAQNIIPASTGAAK(1)AVGK	3	1.6005	7	1.261	0.999	1.399	0.691	0.707	0.782	0.596	0.015003	cytoplasm	ATP generation from ADP; nucleoside metabolic process; purine nucleoside metabolic process; nucleoside diphosphate phosphorylation; ADP metabolic process; pyridine nucleotide metabolic process; glycolytic process; purine ribonucleoside monophosphate metabolic process; nucleotide metabolic process; single-organism process; ribonucleoside diphosphate metabolic process; nucleotide phosphorylation; p…		nucleoside phosphate binding; oxidoreductase activity, acting on the aldehyde or oxo group of donors; nucleotide binding; cofactor binding; oxidoreductase activity; heterocyclic compound binding; organic cyclic compound binding; oxidoreductase activity, acting on the aldehyde or oxo group of donors, NAD or NADP as acceptor; glyceraldehyde-3-phosphate dehydrogenase (NAD(P)+) (phosphorylating) acti…	K00134	GAPDH; glyceraldehyde 3-phosphate dehydrogenase [EC:1.2.1.12]	rno01200 Carbon metabolism - Rattus norvegicus (rat); rno05010 Alzheimer's disease - Rattus norvegicus (rat); rno01100 Metabolic pathways - Rattus norvegicus (rat); rno04066 HIF-1 signaling pathway - Rattus norvegicus (rat); rno00010 Glycolysis / Gluconeogenesis - Rattus norvegicus (rat); rno01230 Biosynthesis of amino acids - Rattus norvegicus (rat);	IPR020829; IPR016040; IPR020828;	Glyceraldehyde 3-phosphate dehydrogenase, catalytic domain; NAD(P)-binding domain; Glyceraldehyde 3-phosphate dehydrogenase, NAD(P) binding domain;
M0R660	261	K	Glyceraldehyde-3-phosphate dehydrogenase	---	1	0.00272382	46.844	VVK(1)QAAEGPLK	2	-1.0678	2		1.128		0.852		0.788	0.727		cytoplasm	ATP generation from ADP; nucleoside metabolic process; purine nucleoside metabolic process; nucleoside diphosphate phosphorylation; ADP metabolic process; pyridine nucleotide metabolic process; glycolytic process; purine ribonucleoside monophosphate metabolic process; nucleotide metabolic process; single-organism process; ribonucleoside diphosphate metabolic process; nucleotide phosphorylation; p…		nucleoside phosphate binding; oxidoreductase activity, acting on the aldehyde or oxo group of donors; nucleotide binding; cofactor binding; oxidoreductase activity; heterocyclic compound binding; organic cyclic compound binding; oxidoreductase activity, acting on the aldehyde or oxo group of donors, NAD or NADP as acceptor; glyceraldehyde-3-phosphate dehydrogenase (NAD(P)+) (phosphorylating) acti…	K00134	GAPDH; glyceraldehyde 3-phosphate dehydrogenase [EC:1.2.1.12]	rno01200 Carbon metabolism - Rattus norvegicus (rat); rno05010 Alzheimer's disease - Rattus norvegicus (rat); rno01100 Metabolic pathways - Rattus norvegicus (rat); rno04066 HIF-1 signaling pathway - Rattus norvegicus (rat); rno00010 Glycolysis / Gluconeogenesis - Rattus norvegicus (rat); rno01230 Biosynthesis of amino acids - Rattus norvegicus (rat);	IPR020829; IPR016040; IPR020828;	Glyceraldehyde 3-phosphate dehydrogenase, catalytic domain; NAD(P)-binding domain; Glyceraldehyde 3-phosphate dehydrogenase, NAD(P) binding domain;
M0R6F2	563	K	Protein Acad10	Acad10	1	6.8224e-09	93.371	TAFGK(1)PLVEHGTILADIAR	3	1.0199	3	1.104	0.859	0.74						cytoplasm	single-organism process; metabolic process; oxidation-reduction process; single-organism metabolic process;		oxidoreductase activity, acting on the CH-CH group of donors; hydrolase activity; catalytic activity; oxidoreductase activity;	K11729			IPR011945; IPR002575; IPR009075; IPR011009; IPR023198; IPR023214;	Predicted HAD-superfamily phosphatase, subfamily IA/Epoxide hydrolase, N-terminal; Aminoglycoside phosphotransferase; Acyl-CoA dehydrogenase/oxidase C-terminal; Protein kinase-like domain; Phosphoglycolate phosphatase, domain 2; HAD-like domain;
M0R6F2	667	K	Protein Acad10	Acad10	1	6.87907e-10	96.143	FADGPDEVHQLTVAK(1)MELK	3	0.38505	4	1.131	1.707	1.115	0.646	0.856	0.336	0.465	0.045885	cytoplasm	single-organism process; metabolic process; oxidation-reduction process; single-organism metabolic process;		oxidoreductase activity, acting on the CH-CH group of donors; hydrolase activity; catalytic activity; oxidoreductase activity;	K11729			IPR011945; IPR002575; IPR009075; IPR011009; IPR023198; IPR023214;	Predicted HAD-superfamily phosphatase, subfamily IA/Epoxide hydrolase, N-terminal; Aminoglycoside phosphotransferase; Acyl-CoA dehydrogenase/oxidase C-terminal; Protein kinase-like domain; Phosphoglycolate phosphatase, domain 2; HAD-like domain;
M0R6K0	1636	K	Laminin subunit beta-2	Lamb2	1	0.00027424	42.633	GAVVDTK(1)NTEQTLQQVQER	3	-0.46849	2	0.838	0.796	1.304	1.427		0.571	1.02	0.96218	extracellular	neuromuscular junction development; visual perception; neuron development; cellular developmental process; Schwann cell differentiation; cellular component morphogenesis; neurogenesis; single-organism process; Schwann cell development; neurological system process; response to wounding; response to external stimulus; cell part morphogenesis; axon extension involved in regeneration; metanephric epi…	extracellular space; extracellular region part; vesicle; macromolecular complex; extracellular matrix component; extracellular region; synaptic cleft; laminin complex; synapse; basement membrane; extracellular exosome; basal lamina; extracellular matrix; organelle; extracellular vesicle; proteinaceous extracellular matrix; membrane-bounded organelle; protein complex; laminin-3 complex; extracellu…	cell adhesion molecule binding; receptor binding; binding; macromolecular complex binding; protein binding; integrin binding; protein complex binding;	K06243	LAMB2; laminin, beta 2	rno04512 ECM-receptor interaction - Rattus norvegicus (rat); rno04510 Focal adhesion - Rattus norvegicus (rat); rno04151 PI3K-Akt signaling pathway - Rattus norvegicus (rat); rno05200 Pathways in cancer - Rattus norvegicus (rat); rno05222 Small cell lung cancer - Rattus norvegicus (rat); rno05145 Toxoplasmosis - Rattus norvegicus (rat); rno05146 Amoebiasis - Rattus norvegicus (rat);	IPR013015; IPR002049; IPR008211; IPR000742;	Laminin IV type B; Laminin EGF domain; Laminin, N-terminal; EGF-like domain;
M0R9I6	357	K	Aminomethyltransferase	Amt	1	9.03085e-18	81.974	AHSPILNTEGAVIGTVTSGCPSPSLK(1)K	3	-1.0247	3	1.524	0.918	1.445		0.641	0.231	0.337	0.058956	mitochondria	alpha-amino acid catabolic process; glycine decarboxylation via glycine cleavage system; single-organism process; glycine metabolic process; cellular metabolic process; methylation; organic substance metabolic process; glycine catabolic process; metabolic process; cellular amino acid metabolic process; cellular catabolic process; cellular process; single-organism catabolic process; small molecule…	intracellular organelle; cytoplasm; intracellular organelle part; nuclear lumen; intracellular part; cell; mitochondrion; organelle part; organelle; intracellular membrane-bounded organelle; membrane-enclosed lumen; nucleoplasm; nucleus; intracellular organelle lumen; cell part; intracellular; membrane-bounded organelle; cytoplasmic part; organelle lumen; nuclear part;	transferase activity, transferring nitrogenous groups; methyltransferase activity; catalytic activity; binding; transferase activity, transferring one-carbon groups; protein binding; transaminase activity; aminomethyltransferase activity; transferase activity;	K00605	gcvT; aminomethyltransferase [EC:2.1.2.10]	rno01200 Carbon metabolism - Rattus norvegicus (rat); rno01100 Metabolic pathways - Rattus norvegicus (rat); rno00630 Glyoxylate and dicarboxylate metabolism - Rattus norvegicus (rat); rno00260 Glycine, serine and threonine metabolism - Rattus norvegicus (rat); rno00670 One carbon pool by folate - Rattus norvegicus (rat);	IPR029043; IPR013977; IPR006222; IPR027266;	Glycine cleavage T-protein/YgfZ, C-terminal domain; Glycine cleavage T-protein, C-terminal barrel domain; Glycine cleavage T-protein-like, N-terminal; GTP-binding protein TrmE/Glycine cleavage system T protein, domain 1;
M0RA24	32	K	Protein LOC103694107	LOC103694107	1	0.00169349	81.92	IEGTPLEAMQK(1)K	2	1.3284	6		0.941	1.275	1.533	1.012	0.469	0.907	0.8197	cytoplasm	metabolic process; generation of precursor metabolites and energy; single-organism metabolic process; oxidation-reduction process; single-organism cellular process; electron transport chain; single-organism process; cellular metabolic process; cellular process;	membrane; inner mitochondrial membrane protein complex; organelle membrane; membrane protein complex; cytoplasm; intrinsic component of membrane; macromolecular complex; respiratory chain complex I; intracellular part; mitochondrial protein complex; mitochondrial respiratory chain complex I; cell; mitochondrial membrane part; organelle part; mitochondrial envelope; catalytic complex; cell part; m…
M0RAK2	178	K	Protein LOC684270	LOC684270	1	0.000397847	83.226	DAAHPQFK(1)EIQK	3	-2.4371	6	2.403	0.849	1.174	0.47	0.455	0.488	0.319	0.167881	cytoplasm	metabolic process;	organelle; intracellular membrane-bounded organelle; intracellular organelle; cell part; intracellular; cytoplasm; intracellular part; membrane-bounded organelle; cell; mitochondrion; cytoplasmic part;	catalytic activity;				IPR000868;	Isochorismatase-like;
M0RBQ5	109	K	Histone H2B	Hist3h2bb	1	3.07558e-07	62.94	LLLPGELAK(1)HAVSEGTK	3	0.086615	4	1.03	0.658	1.04						nucleus	cellular component biogenesis; cellular component organization; nucleosome organization; cellular macromolecular complex assembly; chromatin assembly or disassembly; macromolecular complex subunit organization; protein-DNA complex assembly; DNA packaging; nucleosome assembly; chromosome organization; cellular component assembly; organelle organization; macromolecular complex assembly; chromatin o…	intracellular organelle; intracellular non-membrane-bounded organelle; cytoplasm; intracellular organelle part; macromolecular complex; nuclear lumen; intracellular part; cytosol; cell; organelle part; chromosomal part; nucleosome; non-membrane-bounded organelle; organelle; intracellular membrane-bounded organelle; membrane-enclosed lumen; nucleoplasm; nucleus; intracellular organelle lumen; chro…	organic cyclic compound binding; heterocyclic compound binding; DNA binding; protein heterodimerization activity; binding; protein dimerization activity; nucleic acid binding; protein binding;	K11252	H2B; histone H2B	rno05203 Viral carcinogenesis - Rattus norvegicus (rat); rno05322 Systemic lupus erythematosus - Rattus norvegicus (rat); rno05034 Alcoholism - Rattus norvegicus (rat);	IPR009072; IPR007125;	Histone-fold; Histone H2A/H2B/H3;
M0RBQ5	117	K	Histone H2B	Hist3h2bb	1	0.000481063	63.091	HAVSEGTK(1)AVTK	3	1.2665	2	1.119	1.305	1.165	0.885	0.674	0.691	0.627	0.0070616	nucleus	cellular component biogenesis; cellular component organization; nucleosome organization; cellular macromolecular complex assembly; chromatin assembly or disassembly; macromolecular complex subunit organization; protein-DNA complex assembly; DNA packaging; nucleosome assembly; chromosome organization; cellular component assembly; organelle organization; macromolecular complex assembly; chromatin o…	intracellular organelle; intracellular non-membrane-bounded organelle; cytoplasm; intracellular organelle part; macromolecular complex; nuclear lumen; intracellular part; cytosol; cell; organelle part; chromosomal part; nucleosome; non-membrane-bounded organelle; organelle; intracellular membrane-bounded organelle; membrane-enclosed lumen; nucleoplasm; nucleus; intracellular organelle lumen; chro…	organic cyclic compound binding; heterocyclic compound binding; DNA binding; protein heterodimerization activity; binding; protein dimerization activity; nucleic acid binding; protein binding;	K11252	H2B; histone H2B	rno05203 Viral carcinogenesis - Rattus norvegicus (rat); rno05322 Systemic lupus erythematosus - Rattus norvegicus (rat); rno05034 Alcoholism - Rattus norvegicus (rat);	IPR009072; IPR007125;	Histone-fold; Histone H2A/H2B/H3;
M0RBQ5	121	K	Histone H2B	Hist3h2bb	1	0.0111282	51.445	AVTK(1)YTSSK	2	0.089683	2	0.683	0.623	0.557	1.71	1.753	1.189	2.497	0.0073403	nucleus	cellular component biogenesis; cellular component organization; nucleosome organization; cellular macromolecular complex assembly; chromatin assembly or disassembly; macromolecular complex subunit organization; protein-DNA complex assembly; DNA packaging; nucleosome assembly; chromosome organization; cellular component assembly; organelle organization; macromolecular complex assembly; chromatin o…	intracellular organelle; intracellular non-membrane-bounded organelle; cytoplasm; intracellular organelle part; macromolecular complex; nuclear lumen; intracellular part; cytosol; cell; organelle part; chromosomal part; nucleosome; non-membrane-bounded organelle; organelle; intracellular membrane-bounded organelle; membrane-enclosed lumen; nucleoplasm; nucleus; intracellular organelle lumen; chro…	organic cyclic compound binding; heterocyclic compound binding; DNA binding; protein heterodimerization activity; binding; protein dimerization activity; nucleic acid binding; protein binding;	K11252	H2B; histone H2B	rno05203 Viral carcinogenesis - Rattus norvegicus (rat); rno05322 Systemic lupus erythematosus - Rattus norvegicus (rat); rno05034 Alcoholism - Rattus norvegicus (rat);	IPR009072; IPR007125;	Histone-fold; Histone H2A/H2B/H3;
M0RBX6	57	K	Histone H3	LOC690171	1	0.00245729	64.73	YQK(1)STELLIR	2	-1.9496	3	0.869		1.06		1.368		1.418		nucleus		intracellular organelle; intracellular non-membrane-bounded organelle; intracellular organelle part; macromolecular complex; intracellular part; cell; organelle part; chromosomal part; nucleosome; non-membrane-bounded organelle; intracellular membrane-bounded organelle; organelle; nucleus; chromatin; intracellular; cell part; chromosome; membrane-bounded organelle; DNA packaging complex; protein-…	organic cyclic compound binding; heterocyclic compound binding; DNA binding; protein heterodimerization activity; binding; protein dimerization activity; nucleic acid binding; protein binding;	K11254	H4; histone H4	rno05203 Viral carcinogenesis - Rattus norvegicus (rat); rno05322 Systemic lupus erythematosus - Rattus norvegicus (rat); rno05034 Alcoholism - Rattus norvegicus (rat);	IPR009072; IPR007125;	Histone-fold; Histone H2A/H2B/H3;
M0RBX6	80	K	Histone H3	LOC690171	1	0.000828084	74.611	EIAQDFK(1)TDLR	2	-1.909	5	0.866	0.51	0.965	1.419	1.918	0.862	1.794	0.138037	nucleus		intracellular organelle; intracellular non-membrane-bounded organelle; intracellular organelle part; macromolecular complex; intracellular part; cell; organelle part; chromosomal part; nucleosome; non-membrane-bounded organelle; intracellular membrane-bounded organelle; organelle; nucleus; chromatin; intracellular; cell part; chromosome; membrane-bounded organelle; DNA packaging complex; protein-…	organic cyclic compound binding; heterocyclic compound binding; DNA binding; protein heterodimerization activity; binding; protein dimerization activity; nucleic acid binding; protein binding;	K11254	H4; histone H4	rno05203 Viral carcinogenesis - Rattus norvegicus (rat); rno05322 Systemic lupus erythematosus - Rattus norvegicus (rat); rno05034 Alcoholism - Rattus norvegicus (rat);	IPR009072; IPR007125;	Histone-fold; Histone H2A/H2B/H3;
M0RBX6	123	K	Histone H3	LOC690171	1	0.000222121	77.597	VTIMPK(1)DIQLAR	2	-3.994	9	1.059	0.682	1.426	1.209	0.97	0.789	0.937	0.80142	nucleus		intracellular organelle; intracellular non-membrane-bounded organelle; intracellular organelle part; macromolecular complex; intracellular part; cell; organelle part; chromosomal part; nucleosome; non-membrane-bounded organelle; intracellular membrane-bounded organelle; organelle; nucleus; chromatin; intracellular; cell part; chromosome; membrane-bounded organelle; DNA packaging complex; protein-…	organic cyclic compound binding; heterocyclic compound binding; DNA binding; protein heterodimerization activity; binding; protein dimerization activity; nucleic acid binding; protein binding;	K11254	H4; histone H4	rno05203 Viral carcinogenesis - Rattus norvegicus (rat); rno05322 Systemic lupus erythematosus - Rattus norvegicus (rat); rno05034 Alcoholism - Rattus norvegicus (rat);	IPR009072; IPR007125;	Histone-fold; Histone H2A/H2B/H3;
M0RCX0	115	K	Protein Pcbd2	Pcbd2	1	0.00083149	69.721	RDVK(1)LAQFIEK	3	-0.51296	5	1.397	1.195	1.466	0.599	0.631	0.5	0.426	0.00101517	mitochondria	cofactor biosynthetic process; cellular component biogenesis; pteridine-containing compound biosynthetic process; positive regulation of biosynthetic process; single-organism process; biosynthetic process; cellular metabolic process; regulation of RNA biosynthetic process; metabolic process; positive regulation of metabolic process; cellular component assembly; protein tetramerization; positive r…	organelle; intracellular membrane-bounded organelle; intracellular organelle; nucleus; cell part; intracellular; cytoplasm; intracellular part; membrane-bounded organelle; cell; mitochondrion; cytoplasmic part;	4-alpha-hydroxytetrahydrobiopterin dehydratase activity; oxidoreductase activity, acting on paired donors, with incorporation or reduction of molecular oxygen, reduced pteridine as one donor, and incorporation of one atom of oxygen; catalytic activity; lyase activity; oxidoreductase activity, acting on paired donors, with incorporation or reduction of molecular oxygen; phenylalanine 4-monooxygena…	K01724
M0RCX0	122	K	Protein Pcbd2	Pcbd2	1	1.69661e-12	132.79	LAQFIEK(1)AAASR	2	-0.081558	15	1.287	1.227	1.296	0.872	0.704	0.503	0.546	0.0060807	mitochondria	cofactor biosynthetic process; cellular component biogenesis; pteridine-containing compound biosynthetic process; positive regulation of biosynthetic process; single-organism process; biosynthetic process; cellular metabolic process; regulation of RNA biosynthetic process; metabolic process; positive regulation of metabolic process; cellular component assembly; protein tetramerization; positive r…	organelle; intracellular membrane-bounded organelle; intracellular organelle; nucleus; cell part; intracellular; cytoplasm; intracellular part; membrane-bounded organelle; cell; mitochondrion; cytoplasmic part;	4-alpha-hydroxytetrahydrobiopterin dehydratase activity; oxidoreductase activity, acting on paired donors, with incorporation or reduction of molecular oxygen, reduced pteridine as one donor, and incorporation of one atom of oxygen; catalytic activity; lyase activity; oxidoreductase activity, acting on paired donors, with incorporation or reduction of molecular oxygen; phenylalanine 4-monooxygena…	K01724
M0RDK9	211	K	Protein Acad8	Acad8	1	6.36672e-07	94.569	TGGSGPK(1)GISCIVVEK	2	1.5068	4	1.169	0.688	0.879						mitochondria	single-organism process; metabolic process; oxidation-reduction process; single-organism metabolic process;		nucleoside phosphate binding; flavin adenine dinucleotide binding; ion binding; nucleotide binding; cofactor binding; oxidoreductase activity; oxidoreductase activity, acting on the CH-CH group of donors; heterocyclic compound binding; organic cyclic compound binding; catalytic activity; binding; anion binding; acyl-CoA dehydrogenase activity; coenzyme binding; small molecule binding;	K11538	ACAD8; isobutyryl-CoA dehydrogenase [EC:1.3.99.-]	rno01100 Metabolic pathways - Rattus norvegicus (rat); rno00280 Valine, leucine and isoleucine degradation - Rattus norvegicus (rat);	IPR009100; IPR013786; IPR006091; IPR009075;	Acyl-CoA dehydrogenase/oxidase, N-terminal and middle domain; Acyl-CoA dehydrogenase/oxidase, N-terminal; Acyl-CoA oxidase/dehydrogenase, central domain; Acyl-CoA dehydrogenase/oxidase C-terminal;
P00507	59	K	Aspartate aminotransferase, mitochondrial	Got2	1	0.0103132	60.398	K(1)MNLGVGAYR	2	1.7142	1	1.276	1.031	1.64	0.775	0.7	0.466	0.492	0.0287	mitochondria	glutamate catabolic process to aspartate; alpha-amino acid catabolic process; organic acid biosynthetic process; single-organism process; biosynthetic process; cellular metabolic process; establishment of localization; metabolic process; cellular amino acid metabolic process; cellular ketone metabolic process; monocarboxylic acid transport; alpha-amino acid biosynthetic process; 2-oxoglutarate me…	membrane; extracellular region part; organelle membrane; cell periphery; cytoplasm; vesicle; neuronal cell body; macromolecular complex; intracellular part; cell; organelle part; membrane-enclosed lumen; mitochondrial envelope; extracellular exosome; intracellular organelle lumen; intracellular; cell part; myelin sheath; organelle inner membrane; extracellular vesicle; membrane-bounded organelle;…	RNA binding; transferase activity, transferring nitrogenous groups; amino acid binding; protein dimerization activity; ion binding; organic acid binding; protein binding; cofactor binding; pyridoxal phosphate binding; heterocyclic compound binding; organic cyclic compound binding; identical protein binding; carboxylic acid binding; kynurenine-oxoglutarate transaminase activity; L-aspartate:2-oxog…	K14455	GOT2; aspartate aminotransferase, mitochondrial [EC:2.6.1.1]	rno01200 Carbon metabolism - Rattus norvegicus (rat); rno00220 Arginine biosynthesis - Rattus norvegicus (rat); rno04975 Fat digestion and absorption - Rattus norvegicus (rat); rno01210 2-Oxocarboxylic acid metabolism - Rattus norvegicus (rat); rno00250 Alanine, aspartate and glutamate metabolism - Rattus norvegicus (rat); rno00330 Arginine and proline metabolism - Rattus norvegicus (rat); rno003…	IPR004839; IPR015424; IPR015421;	Aminotransferase, class I/classII; Pyridoxal phosphate-dependent transferase; Pyridoxal phosphate-dependent transferase, major region, subdomain 1;
P00507	73	K	Aspartate aminotransferase, mitochondrial	Got2	1	0.00012142	88.224	DDNGK(1)PYVLPSVR	2	0.16673	15	1.24	0.944	1.779	0.713	0.815	0.43	0.494	0.068683	mitochondria	glutamate catabolic process to aspartate; alpha-amino acid catabolic process; organic acid biosynthetic process; single-organism process; biosynthetic process; cellular metabolic process; establishment of localization; metabolic process; cellular amino acid metabolic process; cellular ketone metabolic process; monocarboxylic acid transport; alpha-amino acid biosynthetic process; 2-oxoglutarate me…	membrane; extracellular region part; organelle membrane; cell periphery; cytoplasm; vesicle; neuronal cell body; macromolecular complex; intracellular part; cell; organelle part; membrane-enclosed lumen; mitochondrial envelope; extracellular exosome; intracellular organelle lumen; intracellular; cell part; myelin sheath; organelle inner membrane; extracellular vesicle; membrane-bounded organelle;…	RNA binding; transferase activity, transferring nitrogenous groups; amino acid binding; protein dimerization activity; ion binding; organic acid binding; protein binding; cofactor binding; pyridoxal phosphate binding; heterocyclic compound binding; organic cyclic compound binding; identical protein binding; carboxylic acid binding; kynurenine-oxoglutarate transaminase activity; L-aspartate:2-oxog…	K14455	GOT2; aspartate aminotransferase, mitochondrial [EC:2.6.1.1]	rno01200 Carbon metabolism - Rattus norvegicus (rat); rno00220 Arginine biosynthesis - Rattus norvegicus (rat); rno04975 Fat digestion and absorption - Rattus norvegicus (rat); rno01210 2-Oxocarboxylic acid metabolism - Rattus norvegicus (rat); rno00250 Alanine, aspartate and glutamate metabolism - Rattus norvegicus (rat); rno00330 Arginine and proline metabolism - Rattus norvegicus (rat); rno003…	IPR004839; IPR015424; IPR015421;	Aminotransferase, class I/classII; Pyridoxal phosphate-dependent transferase; Pyridoxal phosphate-dependent transferase, major region, subdomain 1;
P00507	82	K	Aspartate aminotransferase, mitochondrial	Got2	1	0.00273844	114.39	K(1)AEAQIAGK	2	-1.103	9	1.262	1.095	1.409	0.868	0.693	0.568	0.565	0.0122392	mitochondria	glutamate catabolic process to aspartate; alpha-amino acid catabolic process; organic acid biosynthetic process; single-organism process; biosynthetic process; cellular metabolic process; establishment of localization; metabolic process; cellular amino acid metabolic process; cellular ketone metabolic process; monocarboxylic acid transport; alpha-amino acid biosynthetic process; 2-oxoglutarate me…	membrane; extracellular region part; organelle membrane; cell periphery; cytoplasm; vesicle; neuronal cell body; macromolecular complex; intracellular part; cell; organelle part; membrane-enclosed lumen; mitochondrial envelope; extracellular exosome; intracellular organelle lumen; intracellular; cell part; myelin sheath; organelle inner membrane; extracellular vesicle; membrane-bounded organelle;…	RNA binding; transferase activity, transferring nitrogenous groups; amino acid binding; protein dimerization activity; ion binding; organic acid binding; protein binding; cofactor binding; pyridoxal phosphate binding; heterocyclic compound binding; organic cyclic compound binding; identical protein binding; carboxylic acid binding; kynurenine-oxoglutarate transaminase activity; L-aspartate:2-oxog…	K14455	GOT2; aspartate aminotransferase, mitochondrial [EC:2.6.1.1]	rno01200 Carbon metabolism - Rattus norvegicus (rat); rno00220 Arginine biosynthesis - Rattus norvegicus (rat); rno04975 Fat digestion and absorption - Rattus norvegicus (rat); rno01210 2-Oxocarboxylic acid metabolism - Rattus norvegicus (rat); rno00250 Alanine, aspartate and glutamate metabolism - Rattus norvegicus (rat); rno00330 Arginine and proline metabolism - Rattus norvegicus (rat); rno003…	IPR004839; IPR015424; IPR015421;	Aminotransferase, class I/classII; Pyridoxal phosphate-dependent transferase; Pyridoxal phosphate-dependent transferase, major region, subdomain 1;
P00507	90	K	Aspartate aminotransferase, mitochondrial	Got2	1	1.03165e-23	117.03	KAEAQIAGK(1)NLDK	3	-0.75737	23	1.334	0.861	1.294	1.017	0.78	0.723	0.722	0.140665	mitochondria	glutamate catabolic process to aspartate; alpha-amino acid catabolic process; organic acid biosynthetic process; single-organism process; biosynthetic process; cellular metabolic process; establishment of localization; metabolic process; cellular amino acid metabolic process; cellular ketone metabolic process; monocarboxylic acid transport; alpha-amino acid biosynthetic process; 2-oxoglutarate me…	membrane; extracellular region part; organelle membrane; cell periphery; cytoplasm; vesicle; neuronal cell body; macromolecular complex; intracellular part; cell; organelle part; membrane-enclosed lumen; mitochondrial envelope; extracellular exosome; intracellular organelle lumen; intracellular; cell part; myelin sheath; organelle inner membrane; extracellular vesicle; membrane-bounded organelle;…	RNA binding; transferase activity, transferring nitrogenous groups; amino acid binding; protein dimerization activity; ion binding; organic acid binding; protein binding; cofactor binding; pyridoxal phosphate binding; heterocyclic compound binding; organic cyclic compound binding; identical protein binding; carboxylic acid binding; kynurenine-oxoglutarate transaminase activity; L-aspartate:2-oxog…	K14455	GOT2; aspartate aminotransferase, mitochondrial [EC:2.6.1.1]	rno01200 Carbon metabolism - Rattus norvegicus (rat); rno00220 Arginine biosynthesis - Rattus norvegicus (rat); rno04975 Fat digestion and absorption - Rattus norvegicus (rat); rno01210 2-Oxocarboxylic acid metabolism - Rattus norvegicus (rat); rno00250 Alanine, aspartate and glutamate metabolism - Rattus norvegicus (rat); rno00330 Arginine and proline metabolism - Rattus norvegicus (rat); rno003…	IPR004839; IPR015424; IPR015421;	Aminotransferase, class I/classII; Pyridoxal phosphate-dependent transferase; Pyridoxal phosphate-dependent transferase, major region, subdomain 1;
[truncated: 396 more rows]

## Sheet: S2vsS1
Protein accession	Position	S2/S1 Ratio	S2/S1 P value	Regulated Type	Quant category	Amino acid	Protein description	Gene name	Localization probability	PEP	Score	Modified sequence	Charge	Mass error [ppm]	MS/MS Count	S1-1	S1-2	S1-3	S2-1	S2-2	S2-3	Subcellular localization	Biological Process	Cellular Component	Molecular Function	KEGG KO No.	KEGG Gene	KEGG pathway	IPR ID	Domain description	CORUM Complex	KOG category	KOG NO.	KOG description
[truncated: 172 more rows]

[truncated: 1 more sheets: Diff distribution]
